# Supplementary material for: The Urinary Glycopeptide Profile Differentiates Early Cardiorenal Risk in Subjects Not Meeting Criteria for Chronic Kidney Disease
Source: Int J Mol Sci. 2024 Jun 26;25(13):7005. doi: 10.3390/ijms25137005 (PMC11241500; doi:10.3390/ijms25137005)
Supplement: Supplementary file 1 [file ijms-25-07005-s001.zip]

Archive with 5 entries (5 files):
- SupplTable1ELISA.xlsx
- SupplTable2protsID.xlsx
- SupplTable4peptsID.xlsx
- SupplTable5pathogenicity.xlsx
- SupplTable3correlationsAgeGFR.pdf
