# Supplementary material for: The Urinary Glycopeptide Profile Differentiates Early Cardiorenal Risk in Subjects Not Meeting Criteria for Chronic Kidney Disease
Source: Int J Mol Sci. 2024 Jun 26;25(13):7005. doi: 10.3390/ijms25137005 (PMC11241500; doi:10.3390/ijms25137005)
Supplement: Supplementary file 1 [file ijms-25-07005-s001.zip › SupplTable1ELISA.xlsx]

## Sheet: Supplemental Table1
Supplemental Table 1. ELISA calibration curves and manufacturer details for the analysis of proteins of interest in urine
Protein	Uniprot	Gene	ELISA KIT	Concentration Range	Sensitivity	Dilution	Fitting	R2
Afamin	P43652	AFM	abx150583 (Abbexa)	1.27-10.8 ng/mL	< 1.45 ng/mL	-	Cubic	0.9978
Haptoglobin	P00738	HP	ab108858 (Abcam)	6.25-50 ng/mL	1.52 ng/mL	1:4	Cubic	0.9986
Haptoglobin-related protein	P00739	HPR	E-EL-H1508 (Elabscience)	0.78-50 ng/mL	0.47 ng/mL	1:4	Cubic	0.9971
Immunoglobulin heavy constant gamma 1	P01857	IGHG1	abx350067 (Abbexa)	0.08-10 μg/mL	0.1 μg/mL	1:0-5	Cubic	0.999
Immunoglobulin heavy constant gamma 2	P01859	IGHG2	abx350068 (Abbexa)	0.235-30 μg/mL	0.28 μg/mL	1:0-15	Cubic	0.9993
Transferrin	P02787	TF	ab108911 (Abcam)	0.098-25 μg/mL	89 ng/mL	-	Sigmoidal, 4PL	0.9955
