# Supplementary material for: The Urinary Glycopeptide Profile Differentiates Early Cardiorenal Risk in Subjects Not Meeting Criteria for Chronic Kidney Disease
Source: Int J Mol Sci. 2024 Jun 26;25(13):7005. doi: 10.3390/ijms25137005 (PMC11241500; doi:10.3390/ijms25137005)
Supplement: Supplementary file 1 [file ijms-25-07005-s001.zip › SupplTable2protsID.xlsx]

## Sheet: Glycoproteins
Supplemental Table 2. Experimental glycoproteins identified in urine of hypertensive subjects. Data from LC-MS/MS N-glycoproteomics analysis with isobaric labeling (iTRAQ) including 8 and 7 bioligical replicates per group (C and HN, respectively). Statistical significance between clinical groups was considered if p value < 0.05
Color code: + 3 red, - 3 blue from Zq average; 0 white		-3	0	3
		Control (Zq)								High-Normal (Zq)
Gene	Protein name	iTRAQ_1_113	iTRAQ_1_114	iTRAQ_1_115	iTRAQ_1_116	iTRAQ_2_117	iTRAQ_2_118	iTRAQ_2_119	iTRAQ_2_121	iTRAQ_2_113	iTRAQ_2_114	iTRAQ_2_115	iTRAQ_2_116	iTRAQ_1_117	iTRAQ_1_118	iTRAQ_1_121	Zq (C)	Zq (HN)	Zq (HN-C)	p value
ACE	Angiotensin-converting enzyme	0.627965	1.51375	1.29095	-0.0335782	0.275742	0.821323	0.379417	0.0661908	-0.900731	-0.000369133	-1.32078	-1.95357	-1.54317	-1.02634	-1.8443	0.61772	-1.22704	-1.84476	9.63028e-05
BSG	HUMAN Basigin OS	0.215032	1.0486	-0.0581781	0.311017	0.683426	0.675478	0.520427	0.885171	-0.495427	-0.727536	-0.454672	-0.365656	-0.241015	-0.174924	0.284782	0.535121	-0.310636	-0.845757	0.000352852
DPT	HUMAN Dermatopontin OS	-0.28875	-0.347342	-0.60213	0.568643	0.189592	-1.70375	-0.663037	-0.252623	1.2891	0.59778	0.786175	1.11344	0.436831	0.499706	1.35188	-0.387425	0.867845	1.25527	0.000790852
IGHG2	Ig gamma-2 chain C region	-0.363209	-0.525452	-0.475036	-1.55487	-1.7298	-2.08723	-1.85523	-1.4663	2.69532	1.00123	3.64578	1.99772	0.313203	0.871174	-0.364006	-1.25714	1.45149	2.70863	0.00141708
S1PR1	HUMAN Sphingosine 1-phosphate receptor 1 OS					0.316269	0.4535	0.640666	0.908722	-0.560923	-0.321463	-0.819426	-0.175699				0.579789	-0.469378	-1.04917	0.00155773
TF	Serotransferrin	-1.04624	-1.81378	-0.663054	-2.06031	-1.08973	-0.7787	-1.70178	-0.673051	2.09854	0.256954	1.68776	1.89785	-0.258513	1.3902	-0.696229	-1.22833	0.910939	2.13927	0.00156971
ADAMTSL2	ADAMTS-like protein 2	-2.08627	-1.03896	-1.53681	-0.67368	0.179431	-2.49822	-1.3339	0.344435	2.03164	-1.00468	0.711387	1.93058	0.63457	0.967734	0.915863	-1.0805	0.88387	1.96437	0.00240845
AFM	Afamin	-0.93114	0.118709	-1.03656	-2.03675	-0.915072	-4.15533	-1.31524	-0.826649	1.74237	0.675495	4.1652	2.06464	-0.370458	2.12647	-1.10654	-1.38725	1.32817	2.71542	0.00629373
VTCN1	V-set domain-containing T-cell activation inhibitor 1	-0.74181	0.00559502	-0.50903	-1.6261	-0.251601	-2.74959	-0.715148	-1.30131	1.64274	3.06394	0.041101	1.01303	0.94383	1.70382	-1.2153	-0.986125	1.02759	2.01372	0.00716418
IGF2BP2	HUMAN Insulin-like growth factor 2 mRNA-binding protein 2 OS					0.152113	-1.59197	-1.53768	-1.03046	0.187922	1.54787	2.0911	1.18183				-1.002	1.25218	2.25418	0.00748912
CLMP	HUMAN CXADR-like membrane protein OS					-0.27184	-1.26014	-0.734662	0.120679	0.894309	1.27935	1.2512	1.25553				-0.53649	1.1701	1.70659	0.00750181
IGFBP7	HUMAN Insulin-like growth factor-binding protein 7 OS		-1.10211		-0.00245283	0.421095	1.00681	0.895048	1.79392	-2.21261	-2.57731	-1.25496	-0.587309				0.502051	-1.65805	-2.1601	0.00922243
VASN	Vasorin	1.64887	0.776028	1.08461	0.00801826	1.51874	0.01692	0.290625	-1.0864	-1.14212	-1.51204	-0.651315	-1.26098	-0.51678	-0.0571585	0.209341	0.532177	-0.704435	-1.23661	0.00926388
CPS1	HUMAN Carbamoyl-phosphate synthase [ammonia], mitochondrial OS	-0.855741	-0.228362	-1.21593	0.647044	0.514002	-1.10597	-0.277274	-0.683355	-0.212017	1.22012	0.455254	1.44885	0.520735	-0.0166742	1.21242	-0.400698	0.661242	1.06194	0.00934453
IGHG1	Ig gamma-1 chain C region	-0.561718	-0.682384	-0.0434168	-1.55321	-4.04832	-0.118399	1.06482	-0.493569	0.265898	0.707904	1.16081	2.04988	0.253642	3.58096	1.0325	-0.804525	1.29308	2.09761	0.00987834
NTSR1	Neurotensin receptor type 1	-1.43336	-0.507827	-0.545453	-0.667884	-1.06196	-0.838848	-0.552158	-1.05994	1.35352	-0.277679	-0.200144	2.56543	-0.564625	1.43063	0.808789	-0.833428	0.730846	1.56427	0.0102611
RP1	HUMAN Oxygen-regulated protein 1 OS					0.0821849	-1.38414	-0.301517	-1.39674	1.4062	0.513467	1.02809	1.26655				-0.750052	1.05358	1.80363	0.0102949
IGF2R	HUMAN Cation-independent mannose-6-phosphate receptor OS					-1.23087	-0.204714	-0.672095	-0.11338	1.12363	0.029008	0.956889	1.29526				-0.555265	0.851198	1.40646	0.010428
ICAM3	HUMAN Intercellular adhesion molecule 3 OS					-1.3916	-1.213	-0.89951	-1.90782	1.42838	-0.162482	1.80909	2.4056				-1.35298	1.37015	2.72313	0.0106251
SFRP4	HUMAN Secreted frizzled-related protein 4 OS					-0.552686	-0.491621	-0.951551	-0.723595	0.929788	1.3669	1.10491	-0.0281233				-0.679863	0.84337	1.52323	0.0110311
TSPAN6	Tetraspanin-6	1.8398	1.46217	0.635378	-0.409264	-0.860372	4.44471	0.895167	-0.401762	-1.34248	-0.952069	-0.551031	-2.71623	0.0941938	-1.83244	-0.865725	0.950729	-1.16654	-2.11727	0.0110667
SERPINA5	Plasma serine protease inhibitor	1.72025	0.792809	-0.186453	1.09496	-1.77437	2.34509	1.05087	0.805685	-1.26741	-4.60911	-1.61563	-2.4712	-1.89723	-0.407151	0.831609	0.731104	-1.63373	-2.36484	0.0114893
IGKC	HUMAN Ig kappa chain C region OS					0.650147	0.616393	1.09502	1.08003	-1.81564	-0.86365	0.000478687	-1.27298				0.860397	-0.987947	-1.84834	0.0123528
SIRPB1	HUMAN Signal-regulatory protein beta-1 OS	-2.04918	-0.886258	-0.961405	-0.155095	0.729688	-1.03284	-1.011	0.594549	0.864263	0.276122	-0.120744	1.06616	0.0862479	0.648865	0.71102	-0.596443	0.504562	1.101	0.013202
OAS1	HUMAN 2'-5'-oligoadenylate synthase 1 OS	-1.7954	-1.19283	-2.54736	-0.749648									0.273038	2.15144	1.83801	-1.57131	1.42083	2.99214	0.0151759
SIRPB2	HUMAN Signal-regulatory protein beta-2 OS					-0.262093	-0.54532	0.172166	-0.135521	1.08647	0.615216	0.302328	0.371252				-0.192692	0.593817	0.786509	0.0152361
HPX	HUMAN Hemopexin OS	-0.678486	-1.15109	-0.630681	1.40292	-0.988763	-0.294164	-0.65462	-0.40194	0.997013	2.08797	0.727494	0.905767	0.0404229	-0.111605	0.150554	-0.424604	0.685373	1.10998	0.0159283
FGFR2	HUMAN Fibroblast growth factor receptor 2 OS					0.61016	-0.167948	0.684114	1.42854	-0.867593	-0.227181	-1.29813	-0.538328				0.638718	-0.732807	-1.37152	0.0164105
RCL1	RNA 3'-terminal phphate cyclase-like protein	0.0545048	0.800622	1.99149	1.07381	-0.617967	0.825753	0.980275	1.45556	-0.89344	-0.687797	-2.36623	-3.54542	0.902683	-2.3801	0.529977	0.820506	-1.20576	-2.02627	0.0164791
TWSG1	HUMAN Twisted gastrulation protein homolog 1 OS	0.73163	-0.0462129	0.790984	0.906536	0.569923	-0.059203	1.10385	1.13584	-0.686101	0.328466	-2.12433	-1.29136	0.697433	-1.17535	0.0754035	0.641669	-0.596548	-1.23822	0.0173091
NPC2	HUMAN Epididymal secretory protein E1 OS					-0.209023	-0.891079	-0.564951	0.0682668	1.36164	0.260506	0.330644	1.19928				-0.399196	0.788017	1.18721	0.0177087
ALB	Serum albumin	-1.81062	-1.31186	-1.21754	-0.538295	-3.5404	-3.61813	-1.90101	-1.31845	3.22808	0.863567	2.5533	3.87619	-1.74937	-1.49769	-0.884574	-1.90704	0.912788	2.81983	0.0188104
CPM	HUMAN Carboxypeptidase M OS	1.42849	1.16872	0.211951	-1.04047	1.27925	0.415921	1.10268	0.223106	-1.07787	-0.166253	-1.38084	-1.49506	0.924444	0.148428	-0.830917	0.598706	-0.55401	-1.15272	0.0230583
HRC	HUMAN Sarcoplasmic reticulum histidine-rich calcium-binding protein OS	0.225717	0.543616	0.0477953	-0.247748	-1.21593	0.0841352	0.638359	-0.344115	0.404743	0.0213258	1.25634	0.750249	1.44068	0.274474	0.717129	-0.0335213	0.694992	0.728513	0.0237039
PIK3IP1	HUMAN Phosphoinositide-3-kinase-interacting protein 1 OS	0.196651	-1.71457	-0.651627	-0.48796	-0.374235	-0.749159	0.0982917	0.162558	1.6345	0.222566	-0.131545	0.815831	-0.494916	0.442491	0.604068	-0.440006	0.441856	0.881863	0.0242701
LIPA	HUMAN Lysosomal acid lipase/cholesteryl ester hydrolase OS					-1.41425	-1.15599	-0.422171	-2.59296	2.36097	-0.85623	1.5314	1.96794				-1.39634	1.25102	2.64736	0.026397
CLU	Clusterin	0.478491	0.694989	0.706544	-0.179297	0.330052	0.4591	1.77831	-0.844054	-2.53231	-3.20174	-0.840399	-2.67267	0.873925	0.400524	-1.23208	0.428017	-1.31497	-1.74298	0.0270719
AP3B1	HUMAN AP-3 complex subunit beta-1 OS	-0.438098	-0.715264	0.417008	0.298682	0.105123	-1.57855	-0.390086	-0.110161	1.18197	0.325393	1.2585	0.686381	-0.651745	0.690801	0.221866	-0.301418	0.530453	0.83187	0.0279077
SLC2A9	HUMAN Solute carrier family 2, facilitated glucose transporter member 9 OS	1.8625	1.17359	0.206361	0.358284	0.516081	1.18549	0.680021	-0.49571	0.134013	-1.20484	0.655481	-0.616655	0.441023	-0.482837	-0.212903	0.685826	-0.183816	-0.869643	0.0286
SELL	HUMAN L-selectin OS	-0.344801	-0.212765	-0.351687	-0.51015	0.194671	-0.650848	-0.727814	-0.266709	-0.18871	0.22484	1.18823	1.28929	-0.230794	1.37776	-0.334056	-0.358763	0.475224	0.833987	0.0300125
FAM234A	Protein FAM234A	3.55676	0.94952	1.70494	-1.02806	-0.0378399	-0.0467719	0.933892	1.28289	-0.423058	0.441327	-0.667309	-0.812469	-0.284133	-1.17283	-0.125739	0.914417	-0.434887	-1.3493	0.0300743
ICOSLG	HUMAN ICOS ligand OS	1.62605	-0.053614	0.262577	0.10762	0.677302	0.53711	0.0930131	0.477991	0.0965159	-1.16102	0.690851	-1.25187	0.455486	-1.14303	-1.02234	0.466007	-0.476487	-0.942494	0.0305901
KCNE3	HUMAN Potassium voltage-gated channel subfamily E member 3 OS	-0.417006	-0.625102	-0.242908	-0.190989	0.0461877	-0.237732	-0.285566	0.381449	0.135248	0.981641	0.39406	0.631992	-0.1809	2.36915	0.445069	-0.196458	0.682323	0.878781	0.031121
TNXB	HUMAN Tenascin-X OS	-0.038606	-0.057075	-0.856531	-0.896887	-0.892102	-1.13486	0.438259	-1.01991	0.365765	0.551088	-0.75598	2.46108	-0.335787	1.28429	0.386733	-0.557214	0.565313	1.12253	0.0341755
HPR	Haptoglobin-related protein	-1.6938	1.19593	-2.65295	-5.39457	-3.64675	-4.4886	-2.88129	-2.94138	1.79703	-1.65748	-2.46885	7.72195	-1.67034	2.95234	-0.18084	-2.81293	0.927686	3.74061	0.0365023
SERPINA1	Alpha-1-antitrypsin	0.16978	0.0690944	-0.675514	-2.16436	-1.5908	-1.96344	-1.87924	-2.65855	-0.142886	-0.981701	1.13239	4.41874	0.0213629	1.05688	-1.1374	-1.33663	0.623912	1.96054	0.0376524
GOLM1	Golgi membrane protein 1	2.31832	0.556241	1.42343	-1.09997	-0.717561	-0.186342	1.33754	2.37767	-1.0806	-1.62109	-1.37019	-0.516523	0.440246	0.641892	-0.534089	0.751165	-0.577193	-1.32836	0.0387615
PCDH9	HUMAN Protocadherin-9 OS					-0.454279	-0.0875103	0.180987	0.15847	0.794706	0.243767	0.358359	0.413495				-0.0505829	0.452582	0.503165	0.0396401
CREB3L3	HUMAN Cyclic AMP-responsive element-binding protein 3-like protein 3 OS	0.410732	-0.244757	0.284211	-0.12754	-0.861966	0.780192	-0.832109	-1.9243	1.3993	0.161447	1.98385	0.991744	0.457619	-0.215809	-0.0580283	-0.314442	0.674303	0.988745	0.0406945
MAN2B2	HUMAN Epididymis-specific alpha-mannosidase OS		-0.0296865		-1.01167	-0.701497	-0.853427	-0.26171	-0.916638	1.50928	0.959652	1.05732	0.194626	-1.38787	-0.368951	0.487039	-0.629105	0.350158	0.979263	0.0415022
SLC3A2	HUMAN 4F2 cell-surface antigen heavy chain OS	0.0219511	0.596441	-0.190026	1.03661	0.331401	2.7565	0.0566618	-0.984928	-1.18483	-1.46532	-0.772312	-0.342362	0.71869	-1.44898	-0.127226	0.453077	-0.660335	-1.11341	0.0424465
TNR	HUMAN Tenascin-R OS					-0.081559	-0.342961	-0.384202	0.232246	0.930163	0.112437	0.20325	0.778576				-0.144119	0.506107	0.650226	0.0445085
GAA	Lysomal alpha-glucidase	0.371632	1.07598	1.02274	0.208471	-0.810659	3.26708	0.259638	0.838592	-0.0469837	-0.547905	-2.17139	-2.24665	0.96769	-0.107804	0.0418165	0.779185	-0.587318	-1.3665	0.0448181
PDGFRA	HUMAN Platelet-derived growth factor receptor alpha OS					0.623533	-0.0177741	0.854624	0.500643	-0.458524	0.375084	-0.214654	-0.483666				0.490257	-0.19544	-0.685697	0.0453872
WBP1	WW domain-binding protein 1	-0.712573	2.49995	0.674281	-1.20889	1.09179	0.980344	1.51152	0.106002	-1.85886	-0.261975	-2.10083	-0.667097	0.190257	-1.60534	1.10039	0.617803	-0.743351	-1.36115	0.045721
MGAM	HUMAN Maltase-glucoamylase, intestinal (Fragment) OS					-0.305157	0.178085	0.259299	-1.35746	1.11674	0.315871	1.57881	0.534071				-0.306309	0.886373	1.19268	0.0464992
TOMM6	Mitochondrial import receptor subunit TOM6 homolog	-0.503738	1.18014	1.26803	-1.47491	-0.766727	-3.03871	-0.867013	-0.39926	1.10285	1.55013	1.20763	2.40681	0.0435607	-0.227714	-0.406501	-0.575274	0.810968	1.38624	0.046596
LGALS3BP	Galectin-3-binding protein	1.76606	0.623562	0.780158	0.883706	-0.769832	1.69059	1.16616	0.875437	-1.30539	-0.0140101	-1.49993	-1.45425	1.33383	-2.73721	1.32296	0.876979	-0.622001	-1.49898	0.0470965
HAVCR2	HUMAN Hepatitis A virus cellular receptor 2 OS	-0.599206	-1.31389	0.390886	0.876824	-0.549258	-0.672438	-0.481892	0.0318114	1.78874	-0.106056	0.975905	1.23482	-0.236624	-0.223623	0.523768	-0.289645	0.565275	0.854921	0.0478677
NF2	Merlin	0.3835	0.225795	-0.0660085	0.347464	-1.98391	-1.91415	-1.0356	-0.903532	2.4382	-1.11495	2.3592	1.59278	-0.75124	0.735336	0.382281	-0.618305	0.805944	1.42425	0.0481707
HP	Haptoglobin	-2.8127	1.56693	-3.11235	-6.27286	-2.00359	-3.30442	-2.63264	-2.46887	0.562401	-1.85852	-1.12847	6.49526	-2.53003	3.1531	-0.693499	-2.63006	0.571464	3.20153	0.0483872
HEPACAM2	HUMAN HEPACAM family member 2 OS	0.106588	-0.247812	0.418744	-0.348612	-0.80184	-0.99601	-0.220217	0.292352	1.24502	1.1376	1.5113	-0.17699	0.593431	1.98931	-0.986653	-0.224601	0.759004	0.983605	0.0493738
S1PR3	HUMAN Sphingosine 1-phosphate receptor 3 OS					-2.91017	-1.63231	-0.341486	-2.06879	3.84667	-0.697879	0.366429	0.93636				-1.73819	1.11289	2.85108	0.0534785
RNASET2	HUMAN Ribonuclease T2 OS	1.75301	-0.325524	0.829781	0.91089	-1.0657	1.84414	0.375135	1.00593	-0.393468	0.179824	-1.03242	-0.570405	0.903603	-0.803248	0.0429345	0.665956	-0.239025	-0.904982	0.0566491
FCER1A	HUMAN High affinity immunoglobulin epsilon receptor subunit alpha OS					0.111803	-0.224577	-0.526087	0.300276	0.581704	0.574371	0.0683654	0.59559				-0.0846463	0.455008	0.539654	0.0570854
TFF2	Trefoil factor 2	-0.157383	0.504107	2.26337	0.649581	-0.496246	1.56473	1.83154	0.0765081	0.179401	-1.75827	-0.616967	-1.67533	2.28484	-2.2788	-0.918981	0.779527	-0.683442	-1.46297	0.0575187
TCN1	HUMAN Transcobalamin-1 OS					-2.43693	-3.89365	-0.632544	-0.134728	-1.78909	2.98893	3.15731	2.48576				-1.77446	1.71072	3.48519	0.0577048
MGAM	HUMAN Maltase-glucoamylase, intestinal OS	-0.285668	0.120323	1.68911	-0.322491	-0.432495	2.39356	0.667162	0.159245	0.445726	-2.93216	-0.531075	-1.17531	0.0566224	-1.19621	0.420893	0.498593	-0.701646	-1.20024	0.0614527
PTGDS	HUMAN Prostaglandin-H2 D-isomerase (Fragment) OS	0.864594	-1.49438	0.242717	-1.09805	0.207087	-0.0316476	-0.729727	-0.973785	0.553908	-0.0754289	0.804539	1.0982	0.229378	0.263138	-0.482213	-0.376649	0.341646	0.718295	0.0631139
RHCG	Ammonium transporter Rh type C	2.82714	0.420772	0.789071	-0.227386	-1.17493	0.457935	1.00667	3.08649	-0.468051	-1.14023	-0.151118	-2.91684	1.44078	-0.321005	-0.142498	0.89822	-0.528422	-1.42664	0.0658492
BLNK	HUMAN B-cell linker protein OS					2.02943	0.209498	0.613941	-0.0778657	-1.02321	-2.28085	-0.300408	0.0836586				0.693752	-0.880202	-1.57395	0.0658669
CDHR5	HUMAN Cadherin-related family member 5 OS	1.45753	1.03017	1.71867	-1.50882	-0.116448	0.910652	0.0228732	0.795026	-0.830209	0.458866	-1.09912	-0.472129	-0.0348909	-0.60384	0.260662	0.538707	-0.331523	-0.87023	0.0661578
B3GNT2	HUMAN N-acetyllactosaminide beta-1,3-N-acetylglucosaminyltransferase 2 OS	0.222445	-0.10814	-0.260009	-0.742369	-0.92937	-0.909438	-0.11926	-0.924186	3.38134	-0.769104	1.1363	-0.231625	0.215392	1.95306	-0.215832	-0.471291	0.781361	1.25265	0.067349
MUC4	HUMAN Mucin-4 OS					-0.658447	-0.296609	-0.189676	0.0254557	0.820371	-0.35778	0.847392	0.648538				-0.279819	0.48963	0.769449	0.0678071
PTPRG	HUMAN Receptor-type tyrosine-protein phosphatase gamma OS	-0.786411	-0.675906	-1.56735	0.930492	1.47272	-0.00824106	-0.770264	-1.42021	1.23391	0.689739	0.836375	0.273777	-0.0142404	1.21116	-0.404588	-0.353145	0.54659	0.899735	0.0691738
PVR	HUMAN Poliovirus receptor OS	1.20286	1.20488	0.912675	-0.239941	0.932412	0.606587	-0.507131	0.376155	0.519897	-0.956181	-0.468935	0.342197	0.0803639	-1.86343	0.522531	0.561062	-0.260508	-0.82157	0.069461
NECTIN4	HUMAN Nectin-4 OS					0.190943	-1.31488	0.0970632	0.0621461	1.03612	0.774358	0.37193	0.658346				-0.241181	0.710189	0.95137	0.070803
SLITRK1	HUMAN SLIT and NTRK-like protein 1 OS	-0.112814	0.623076	-0.0262245	1.16686	0.901653	0.42125	0.174723	0.10056	-0.0263389	-1.82378	-0.578802	0.978985	-0.228623	0.00565368	-0.601093	0.406135	-0.324857	-0.730992	0.0720274
ANPEP	HUMAN Aminopeptidase N OS	-0.0158305	1.67358	-1.02547	0.727869	-0.263105	3.81826	0.0859953	-0.779999	-0.70873	-1.32171	-0.992696	-1.09747	0.328678	-0.598911	-0.388672	0.527663	-0.682787	-1.21045	0.0728297
CD59	HUMAN CD59 glycoprotein OS	-0.387768	-1.4867	2.04006	1.49029	0.785273	0.543146	0.338253	0.313562	0.15561	-0.208992	-0.902578	-0.608928	-0.249322	-2.05189	0.376731	0.454515	-0.498481	-0.952996	0.0742791
JAK2	HUMAN Tyrosine-protein kinase JAK2 OS					0.583124	-0.450464	-0.198121	-0.279532	0.563109	0.433348	1.10013	0.159784				-0.0862481	0.564092	0.65034	0.0761596
CEACAM7	HUMAN Carcinoembryonic antigen-related cell adhesion molecule 7 OS					0.181135	-1.76551	0.208811	-0.583106	-0.24221	0.666574	2.01927	1.2408				-0.489667	0.921109	1.41078	0.0780311
FAM151A	HUMAN Protein FAM151A OS	0.145701	0.568588	-0.128225	1.84642	-0.307811	2.01593	-0.869038	0.220322	-0.800956	0.0038695	0.250127	0.142926	-0.924342	-0.500272	-0.616706	0.436485	-0.349336	-0.785821	0.0780633
THBS1	HUMAN Thrombospondin-1 OS	0.336431	1.1144	0.708031	-0.684412	-0.575977	0.63121	0.859999	0.818044	-0.540109	-0.327316	-0.237229	0.0318809	0.323043	-0.013534	-0.026467	0.400966	-0.112819	-0.513785	0.0782564
CAPS2	HUMAN Calcyphosin-2 OS	-0.0489596	0.31069	0.790938	1.20496									0.185928	-0.668441	-1.12318	0.564407	-0.535232	-1.09964	0.0820023
CP	Ceruloplasmin	-1.72024	-0.825976	-1.6181	0.785475	0.0858001	-1.0834	-1.40325	-2.16343	-1.26671	-1.00962	3.83212	2.91582	-1.01332	0.626338	0.525777	-0.992891	0.658628	1.65152	0.0827024
MPZL1	HUMAN Myelin protein zero-like protein 1 OS	-0.111753	-0.704178	-0.577999	0.705137	-0.252493	0.194829	0.523968	-0.221316	-0.177038	0.0437771	1.53996	0.155887	-0.00977944	1.04092	1.5233	-0.0554759	0.588147	0.643623	0.0831845
DBF4	Protein DBF4 homolog A	-0.825554	0.00666571	-0.759484	-2.37899	-1.22381	-3.12333	-0.0835535	-1.44564	0.57394	-1.71279	-0.739173	4.07263	-0.954975	2.08706	-0.3317	-1.22921	0.427855	1.65707	0.0845929
OLFM4	HUMAN Olfactomedin-4 OS	-0.721477	3.93047	-2.08937	-2.80498	-1.30747	2.15666	2.82192	-0.807795	-2.15042	-2.32612	-1.24454	-0.670789	-1.14752	-1.19682	-2.79436	0.147245	-1.64722	-1.79447	0.0858048
MRC2	HUMAN C-type mannose receptor 2 OS					-0.405925	-0.996147	-0.180539	0.630219	-0.049194	1.29779	0.651948	0.728111				-0.238098	0.657164	0.895262	0.0872886
WDR20	HUMAN WD repeat-containing protein 20 OS					1.03627	-0.742347	-1.68921	-2.57288	0.376301	0.570155	3.12236	0.351294				-0.992041	1.10503	2.09707	0.087678
SCARB2	HUMAN Lysosome membrane protein 2 OS	0.373698	1.2359	0.703169	-0.525188	-0.7202	0.60677	0.920454	0.661456	0.624309	-0.49394	-0.100708	-0.643423	-0.593358	0.0977112	0.0899316	0.407007	-0.14564	-0.552646	0.0882617
LUM	Lumican	-1.2949	-1.45399	-1.23368	1.81901	0.551464	-0.6852	-1.87268	-1.10304	0.358124	3.05942	0.104298	2.02622	-1.23665	1.1816	-0.79005	-0.659127	0.671852	1.33098	0.0915519
GPNMB	HUMAN Transmembrane glycoprotein NMB OS					-0.361129	-0.933866	0.406473	-1.47956	2.26851	-0.101147	1.16361	-0.0770416				-0.59202	0.813484	1.4055	0.0953385
	Q05443 SWISS-PROT	-1.16008	-0.694281	-0.251032	0.345608									0.844235	-0.144534	0.907031	-0.439945	0.535577	0.975522	0.0954242
CREB3L2	HUMAN Cyclic AMP-responsive element-binding protein 3-like protein 2 OS	-0.296289	-0.0371504	-0.0891239	0.988686	0.343896	-0.265546	0.0911557	2.66529	-1.07689	-0.604372	-1.96354	-0.650995	-0.083774	0.470918	0.709575	0.425115	-0.457012	-0.882127	0.0979115
MMRN1	HUMAN Multimerin-1 OS	0.152196	0.899036	0.386085	1.79825	0.847056	-1.55875	0.863128	0.931353	-0.433504	0.850535	-1.46581	-0.66091	-0.789493	-1.12494	1.10452	0.539795	-0.359943	-0.899738	0.0982227
TET1	HUMAN Methylcytosine dioxygenase TET1 OS	0.32687	0.505577	-0.301275	-0.802715									0.237226	0.946444	0.918811	-0.0678857	0.700827	0.768712	0.098557
CRAT	HUMAN Carnitine O-acetyltransferase OS					1.62747	0.622578	-0.245819	0.984343	-2.37477	0.622692	-0.151479	-1.37117				0.747142	-0.818682	-1.56582	0.0986292
MME	HUMAN Neprilysin OS	-0.65467	1.31245	-0.816031	0.676602	0.148928	2.52868	0.833588	-0.00049655	-0.504458	-1.07241	-1.10643	-1.02662	0.871435	-0.440543	0.630608	0.503632	-0.378345	-0.881977	0.0987314
SLC5A1	HUMAN Sodium/glucose cotransporter 1 OS	0.434012	0.491455	-0.122495	-0.687655	4.06455	0.231464	-0.152702	0.00151579	0.289748	-1.85911	-1.52731	-2.75364	0.582622	0.391754	-0.316099	0.532518	-0.741719	-1.27424	0.0992219
EVI2A	HUMAN Protein EVI2A OS	-0.0360368	1.5364	-0.260869	-0.150816	0.386242	0.711848	0.519813	0.86565	-1.30882	0.26922	-1.75502	-0.425888	0.977676	-1.72736	0.78571	0.446528	-0.454928	-0.901456	0.0996181
RAMP3	HUMAN Receptor activity-modifying protein 3 OS	0.597201	-0.40222	2.22215	0.202111	0.764078	-0.15895	0.658365	0.871557	0.237238	0.807557	-1.02103	-1.41779	0.904489	-1.5799	0.126918	0.594287	-0.277503	-0.87179	0.0996671
VCAM1	HUMAN Vascular cell adhesion protein 1 OS	-1.07082	-0.935396	-1.2095	1.15488	0.790213	-1.13889	-2.27497	0.252246	0.453325	1.36314	1.35061	0.990936	-1.26453	0.828	-0.636537	-0.554031	0.440707	0.994738	0.10105
DNER	HUMAN Delta and Notch-like epidermal growth factor-related receptor OS	1.85611	1.08403	0.952522	-0.254245	-1.10684	0.163595	0.855019	0.94998	1.20689	0.574218	-0.398376	-0.955144	-1.15731	-0.344742	-0.588491	0.562521	-0.237566	-0.800087	0.102804
ANKRD29	HUMAN Ankyrin repeat domain-containing protein 29 OS					2.55947	0.77978	0.659214	-0.886375	-0.0207608	-3.98765	-1.75956	-0.120222				0.778021	-1.47205	-2.25007	0.105279
FSIP2	HUMAN Fibrous sheath-interacting protein 2 OS	-0.543816	0.969768	-0.369648	-0.99403									0.487384	0.767405	0.908888	-0.234432	0.721226	0.955657	0.105457
CDH1	HUMAN Cadherin-1 OS				-0.48201	-0.922167	1.641	-0.287442	0.513894	-1.30029	-1.07067		-1.5255			0.0520604	0.0926555	-0.961102	-1.05376	0.108235
TRMT61B	HUMAN tRNA (adenine(58)-N(1))-methyltransferase, mitochondrial OS					0.836518	-1.48397	-1.08962	-1.53565	-0.126716	2.4501	3.02725	-0.461878				-0.818182	1.22219	2.04037	0.108433
SNX10	HUMAN Sorting nexin-10 OS	1.00921	1.46895	-0.408227	0.457176									-3.59391	-1.15468	-0.510646	0.631776	-1.75308	-2.38486	0.109945
NEO1	HUMAN Neogenin OS	-0.489643	0.700125	0.479607	-0.539054	-0.261451	-0.591697	-0.523704	0.625551	0.936277	0.539782	-0.080276	1.23625	-0.655903	0.810745	0.46657	-0.0750334	0.464778	0.539811	0.113697
SERPINC1	HUMAN Antithrombin-III OS	-1.28408	-0.894164	-2.0197	0.479812	1.38232	-2.65216	-1.03976	-0.941636	-0.475308	0.657698	1.58389	2.72513	-1.33613	1.8387	-1.71363	-0.871171	0.468621	1.33979	0.115346
AXL	HUMAN Tyrosine-protein kinase receptor UFO OS	1.06567	0.0369523	1.10531	-0.381779	0.495331	0.362093	-0.179308	-0.15977	0.222376	-0.891037	-0.16422	-1.05458	0.975072	-0.632271	-0.319732	0.293062	-0.266341	-0.559403	0.118623
APOD	HUMAN Apolipoprotein D OS	-0.39576	-1.45597	0.976078	2.42702	4.15454	-0.616474	0.00562192	-1.12298	-4.34186	0.0905089	-1.67477	0.425124	-0.726645	0.895923	-2.74428	0.496509	-1.15371	-1.65022	0.118816
PLA2G15	HUMAN Group XV phospholipase A2 OS					0.434021	0.108025	-0.114609	-1.59279	1.03078	0.229885	0.756382	0.637226				-0.291338	0.663568	0.954906	0.119954
ZNF226	HUMAN Zinc finger protein 226 OS	-1.95064	-1.87129	-1.68096	-0.381587									-0.391313	2.4214	-0.0141931	-1.47112	0.671963	2.14308	0.120329
OPCML	HUMAN Opioid-binding protein/cell adhesion molecule OS	-0.0856221	-0.208298	-0.0210701	0.777175	1.33397	1.75113	1.41302	-0.924058	-1.2623	-0.00146788	-1.2271	-1.51611	1.52595	-0.384768	0.255186	0.504531	-0.372944	-0.877475	0.122051
COL6A1	HUMAN Collagen alpha-1(VI) chain OS	3.49507	-0.460317	1.28535	-0.217043	-0.00415154	-0.552133	0.676973	0.809069	-0.609426	-0.5879	0.0885534	-0.26431	0.423817	-0.164938	-0.346146	0.629102	-0.208621	-0.837723	0.124992
EFNA4	HUMAN Ephrin-A4 OS	0.341421	0.773586	0.0777811	-1.37817									1.27993	0.459289	1.07907	-0.0463452	0.93943	0.985775	0.128721
EPHB3	HUMAN Ephrin type-B receptor 3 OS					0.886443	-0.758195	-0.872891	-0.293723	1.18018	-0.220992	1.36774	0.451842				-0.259592	0.694694	0.954285	0.129284
ISLR	HUMAN Immunoglobulin superfamily containing leucine-rich repeat protein OS	0.216656	0.360509	-0.385674	0.596255	0.273745	-0.686179	-0.976851	-0.379145	1.1711	-0.286908	1.4669	1.27021	-0.395192	0.363671	-0.236864	-0.122586	0.478989	0.601574	0.129387
CREG1	HUMAN Protein CREG1 OS	-0.195254	0.535456	-1.01238	0.450725	0.628875	2.65247	-0.0182793	-1.42216	-0.177327	-2.72051	0.0928298	0.0766606	-4.88483	-1.38308	0.488801	0.202431	-1.21535	-1.41778	0.131044
BOC	HUMAN Brother of CDO OS					-1.36055	0.611419	-0.166363	-0.150854	0.527211	0.882485	0.63663	0.188869				-0.266587	0.558798	0.825386	0.133653
HIP1R	HUMAN Huntingtin-interacting protein 1-related protein OS					0.939757	-1.32972	-0.604608	-0.220918	1.34312	0.852407	0.137199	0.373544				-0.303871	0.676567	0.980438	0.134785
ROR1	HUMAN Inactive tyrosine-protein kinase transmembrane receptor ROR1 OS					-0.601979	0.515246	-0.015967	0.706578	0.110336		-0.511961	-0.41634		-3.55839	-6.26503	0.15097	-2.12828	-2.27925	0.135823
SEZ6L2	HUMAN Seizure 6-like protein 2 OS	-3.20494	-1.74806	-1.54908	-1.42754	0.136014	0.77035	-0.366934	0.295684	0.797912	-0.204253	0.142845	-0.164205	0.0249776	4.09769	-1.67765	-0.886814	0.431046	1.31786	0.136426
CD248	HUMAN Endosialin OS		-1.83538	0.242117	-1.91895									0.975036	-0.575052	1.1576	-1.17073	0.519193	1.68993	0.136474
BTN2A1	HUMAN Butyrophilin subfamily 2 member A1 OS	0.272188	0.973562	0.127651	-1.11043	-0.508215	-0.167936	0.115062	0.0559782	0.451482	0.975635	-0.129251	0.921864	0.45737	0.372272	-0.203267	-0.0302668	0.406587	0.436853	0.136772
ANTXR1	HUMAN Anthrax toxin receptor 1 OS	-1.4179	-0.550629	-1.43871	2.35433	4.30737	2.71421	-2.37423	-1.10407	-2.46829	-1.07972	-1.03273	-1.39351	-2.87866	0.408465	-0.206419	0.311297	-1.23584	-1.54714	0.141008
NTRK2	HUMAN BDNF/NT-3 growth factors receptor OS	0.136279	0.140764	0.561778	-0.656099	0.968381	0.777983	1.04808	0.852316	-0.973281	-0.215155	-0.739601	-1.45226	0.900309	1.37928	-0.437275	0.478686	-0.219712	-0.698398	0.142251
FCGBP	HUMAN IgGFc-binding protein OS	-0.560031	0.851702	-0.146997	0.31063	-0.416729	-0.473301	-0.645238	0.245381	0.00872911	0.595865	1.17375	1.28255	-1.00251	0.752862	0.334443	-0.104323	0.449384	0.553707	0.142358
	P00761 SWISS-PROT	-0.974621	-0.345217	-0.603508	0.61137									-0.0562626	1.21795	0.508172	-0.327994	0.556621	0.884615	0.142389
FNDC5	HUMAN Fibronectin type III domain-containing protein 5 OS	2.96965	1.46399	2.5125	-3.67608	1.31578	-0.166771	0.00663178	1.60092	-0.458523	0.0256335	-0.223638	-1.54598	1.08765	-3.16945	-0.298858	0.753328	-0.654738	-1.40807	0.142844
IGHG4	HUMAN Ig gamma-4 chain C region OS					-0.761859	-0.929846	0.242514	0.721368	0.385519	0.578823	1.69681	0.135517				-0.181956	0.699167	0.881122	0.145778
CSF1	HUMAN Macrophage colony-stimulating factor 1 OS	-0.282869	0.575509	-0.52883	0.926661	1.01977	0.259482	0.811375	0.871134	-0.689455	0.560383	-0.618299	-1.52292	-0.327252	1.28117	0.108055	0.456529	-0.172617	-0.629146	0.15035
XYLT2	HUMAN Xylosyltransferase 2 OS					-0.708048	0.145108	-0.799074	-0.810577	0.304552	-0.857592	1.03453	2.14936				-0.543148	0.657711	1.20086	0.152712
KNG1	HUMAN Kininogen-1 OS	0.721624	-0.57625	1.67949	0.011397	0.226717	-0.241029	3.11302	-1.29054	-2.98354	0.0769389	-1.88635	-1.77539	0.59835	0.0541525	1.072	0.455552	-0.691978	-1.14753	0.153294
TSPAN3	HUMAN Tetraspanin-3 OS					1.25547	0.818992	0.89891	-0.227282	-1.03103	1.34372	-0.956085	-1.70494				0.686523	-0.587084	-1.27361	0.154206
SIRPB1	HUMAN Signal-regulatory protein beta-1 isoform 3 OS	1.45827	-1.39103	0.892192	1.60224	1.04398	0.114696	0.430249	0.221009	-1.30738	1.10506	-0.566269	-0.238189	0.0784829	-0.490796	0.517511	0.546451	-0.128797	-0.675248	0.156995
LRP2	HUMAN Low-density lipoprotein receptor-related protein 2 OS	0.753072	-0.0474645	1.69346	-0.303785	-0.485005	2.66166	-0.0033922	0.271562	-0.5411	0.199305	-1.10119	-1.09692	0.654035	-1.27148	1.39145	0.567514	-0.252271	-0.819784	0.157625
PIP	HUMAN Prolactin-inducible protein OS	-1.39031	5.9086	-0.746264	-4.72515	2.16104	1.42506	-0.00485981	-1.43564	0.808349	-0.912051	-0.671667	-1.46258	-3.17086	-1.95459	-6.2702	0.149058	-1.94766	-2.09672	0.157943
POLR1B	HUMAN DNA-directed RNA polymerase I subunit RPA2 OS	-0.247946	-0.333563	-0.905324	0.0962596									-0.286507	0.761616	0.467888	-0.347643	0.314333	0.661976	0.158411
THY1	HUMAN Thy-1 membrane glycoprotein OS	0.475386	-0.525692	0.434838	1.32924	0.932907	0.0544396	0.00819308	0.59302	-0.0088194	-0.0555626	0.366757	-0.166137	0.567142	-1.01638	0.259757	0.412791	-0.00760629	-0.420398	0.159159
CPQ	HUMAN Carboxypeptidase Q OS	-0.130907	0.412817	0.0406477	-0.0991029	-0.728353	2.57613	0.938514	-1.3473	0.0529709	-2.15111	0.269177	-1.26534	-0.941176	-1.19988	0.746841	0.207805	-0.641217	-0.849022	0.159506
ITIH4	HUMAN Inter-alpha-trypsin inhibitor heavy chain H4 OS	0.0738737	-1.32357	0.233067	-0.415738		-1.68833	-0.852831	-0.677612	1.64118			0.859878	-1.30131	3.82683	-0.602453	-0.664448	0.884825	1.54927	0.163472
IL18BP	HUMAN Interleukin-18-binding protein OS	1.06621	-0.139245	0.778448	0.331671	0.198958	0.0492242	-2.04275	1.43025	-0.793501	-1.83671	0.424361	0.420779	-0.530122	-1.48671	0.0693507	0.209096	-0.533221	-0.742317	0.165225
SERPINA6	HUMAN Corticosteroid-binding globulin OS	-0.158243	-1.08343	0.00561738	0.816525	0.582248	-2.32773	-2.86039	-1.60004	0.129223	0.0630525	5.18473	1.60802	-1.52469	-0.489624	-0.665708	-0.828182	0.615	1.44318	0.168687
A1BG	HUMAN Alpha-1B-glycoprotein OS	-2.05341	-1.68497	-2.07058	1.2542	0.871408	-2.41553	-1.7145	-1.51928	0.261813	0.670442	2.37274	2.28188	-2.40835	-1.84846	-0.681741	-1.16658	0.0926187	1.2592	0.1729
CD14	HUMAN Monocyte differentiation antigen CD14 OS	-1.47214	-2.4778	-1.52978	4.53609	5.69699	-1.43954	-0.838217	-1.36887	-1.22929	-1.24648	-0.125676	-1.56449	-2.11066	-0.774827	-4.41056	0.138341	-1.63743	-1.77577	0.176229
PGLYRP2	HUMAN N-acetylmuramoyl-L-alanine amidase OS	-1.92196	-1.32337	0.431603	1.76646	-1.03239	0.802927	-1.0482	-1.51846	0.642158	-0.275177	1.03501	2.81677	-0.497103	1.92507	-1.62436	-0.480423	0.574625	1.05505	0.177561
LARP4	HUMAN La-related protein 4 OS					-0.798816	1.39821	-1.02046	2.59424	-0.299429	-2.1492	-1.37384	-0.273048				0.543294	-1.02388	-1.56717	0.179051
EGF	HUMAN Pro-epidermal growth factor OS	2.76334	-0.505159	1.77026	-1.32967	-0.597691	1.95749	0.858404	-0.376902	-1.44407	0.407413	-0.00563313	-0.54768	0.734515	-0.719043	-0.40494	0.567509	-0.282777	-0.850286	0.179412
PARD3	HUMAN Partitioning defective 3 homolog OS	-1.13329	-0.0901819	-0.412099	-0.752648									-0.513664	1.74413	0.820043	-0.597055	0.683503	1.28056	0.180882
NBL1	HUMAN Neuroblastoma suppressor of tumorigenicity 1 OS					0.849677	-0.064927	-0.193807	-0.936119	0.931136	0.813961	0.0915107	0.408142				-0.0862941	0.561188	0.647482	0.18428
QSOX1	HUMAN Sulfhydryl oxidase 1 OS	0.767924	0.591555	0.53309	-0.702293	0.151535	0.425098	1.40913	0.271433	-0.318871	0.0907325	-0.153368	-1.01314	0.954995	0.370476	0.0319975	0.430934	-0.00531079	-0.436245	0.185651
SERPINA4	HUMAN Kallistatin OS	1.80344	1.3082	1.33794	-0.537534	-0.13638	0.0264553	0.823028	-0.547146	0.380666	0.174476	0.735222	0.302273	-0.653479	-0.471183	-0.748848	0.509751	-0.0401248	-0.549876	0.186943
TSPAN4	HUMAN Tetraspanin-4 OS					0.855236	-0.854251	-0.0236928	-0.643597	0.858178	-0.267281	1.20488	0.506991				-0.166576	0.575691	0.742267	0.187226
TYRO3	HUMAN Tyrosine-protein kinase receptor TYRO3 OS	-0.715184	-0.609612	-0.401137	1.44417	-0.293555	-0.367023	-0.775099	-1.22234	-0.901649	0.626934	-0.0348981	0.195133	0.257799	-0.209171	0.965237	-0.367472	0.128484	0.495955	0.192014
AHSG	HUMAN Alpha-2-HS-glycoprotein OS	-0.497426	-1.51791	-0.266907	1.43593	1.06511	-0.628132	-1.22774	-1.05404	2.81437	-0.421932	1.22189	1.29575	-1.51026	1.9309	-0.810851	-0.336389	0.645696	0.982085	0.193799
C7	HUMAN Complement component C7 OS	0.308625	0.13296	0.733145	-0.230622									0.931457	0.549158	0.384816	0.236027	0.62181	0.385783	0.194303
SOD3	HUMAN Extracellular superoxide dismutase [Cu-Zn] OS	0.946201	0.865715	-0.255828	-0.138203	-1.11313	5.33237	-0.313371	-1.05212	-0.267156	-2.21384	-2.20198	-1.44697	1.24972	0.446	-0.354509	0.533954	-0.684105	-1.21806	0.196246
ESAM	HUMAN Endothelial cell-selective adhesion molecule OS					-0.289378	-1.64996	-0.0614893	0.911851	0.941085	0.279664	0.293646	0.899335				-0.272245	0.603433	0.875678	0.19762
FCGR3A	HUMAN Low affinity immunoglobulin gamma Fc region receptor III-A OS	1.05031		-0.543814	-0.535752	0.0178866	-2.15577	-0.0365135	-0.305196	0.206736	0.49998	0.518634	-1.44165	1.65842	0.332392	0.485985	-0.358406	0.322928	0.681335	0.198788
F2	HUMAN Prothrombin OS	0.853525	-0.773439	-0.933058	1.06679	-0.0926986	0.905151	1.36838	1.43958	-1.47684	-4.66832	-3.47862	-0.0894072	0.674299	-0.139231	2.66278	0.479277	-0.930763	-1.41004	0.200012
CPVL	HUMAN Probable serine carboxypeptidase CPVL OS	0.200344	0.176296	0.0383269	0.832486	1.25967	0.507533	1.54189	-1.16571	0.237575	-0.810167	0.238013	-1.23233	0.0195104	-0.536586	1.10639	0.423854	-0.139656	-0.56351	0.200984
TFPI	HUMAN Tissue factor pathway inhibitor OS	0.278422	0.934402	0.105305	0.209458	0.148488	0.647468	1.22104	-0.133821	-0.09091	0.912503	-0.856516	-0.766489	0.914381	-0.672645	0.352883	0.426346	-0.0295418	-0.455888	0.203944
GBA	HUMAN Glucosylceramidase OS	0.881012	0.156083	0.840148	-0.721467	-1.43702	-0.567132	0.852732	0.32277	0.323512	1.09782	0.904078	0.180546	-0.140765	1.32039	0.092959	0.0408909	0.539791	0.4989	0.204647
RNASE2	HUMAN Non-secretory ribonuclease OS	0.696017	-1.23848	-0.784382	2.56073	2.79226	-2.01448	0.0708274	1.31254	0.461144	-1.05028	-1.33991	-2.136	1.45472	-2.13818	0.201288	0.424378	-0.649601	-1.07398	0.207036
FN1	HUMAN Fibronectin OS	-0.383777	0.956181	-1.05966	0.609639	0.468088	-0.406043	0.0948881	-0.964069	1.43555	0.0807434	0.104114	0.895203	0.0460032	0.505454	-0.411985	-0.0855936	0.379297	0.464891	0.207781
SERPINA7	HUMAN Thyroxine-binding globulin OS	-1.35842	-0.535486	-0.874044	1.69848	0.298983	-0.710833	-1.62441	-1.33255	0.207039	-1.22581	2.36586	2.54242	-0.966716	0.159775	-0.480463	-0.554784	0.371729	0.926513	0.207821
MADCAM1	HUMAN Mucosal addressin cell adhesion molecule 1 OS					-0.43606	0.633808	1.23083	1.4555	-1.13983	1.83733	-1.30069	-2.49493				0.72102	-0.774529	-1.49555	0.210802
ADGRG1	HUMAN Adhesion G-protein coupled receptor G1 OS	-0.109936	0.516477	0.595505	-0.283596	-1.56824	1.35925	1.26909	-0.349641	-0.264229	-0.276856	-0.384891	-0.53639	-0.459853	0.152545	-0.308092	0.178614	-0.296824	-0.475437	0.213095
MMRN2	HUMAN Multimerin-2 OS					-0.118071	-1.87416	-0.0860741	-0.113467	1.33698	-1.54391	1.8999	1.14935				-0.547943	0.710581	1.25852	0.217318
FBLN2	HUMAN Fibulin-2 OS					0.184486	-0.365655	-0.212456	2.26429	0.0231312	-0.540675	-0.667783	-0.719904				0.467665	-0.476308	-0.943973	0.220935
CD44	HUMAN CD44 antigen OS	1.17462	1.00195	0.381706	-0.591388	0.217486	0.310147	1.20453	0.858987	-1.09277	1.29619	-1.86428	-1.35979	0.543302	-0.43559	1.69703	0.569754	-0.173701	-0.743455	0.222993
ABI3BP	HUMAN Target of Nesh-SH3 OS	-0.98659	1.90618	-0.358553	-0.702581	0.597487	1.0192	0.813557	1.0129	-0.956227	0.730391	-0.954927	-1.66697	0.536789	0.186725	0.517804	0.412699	-0.229488	-0.642187	0.223132
CD63	HUMAN CD63 antigen OS	0.347399	0.739157	0.733024	-0.907341	-0.644976	2.43419	0.206112	0.507221	-0.450989	0.522615	0.256823	-1.19177	0.190465	-0.00341372	-0.101128	0.426849	-0.111056	-0.537905	0.223874
	P41361 SWISS-PROT		-1.9665	-3.47619	-1.05513									-1.94701	1.78897	-0.635086	-2.16594	-0.264377	1.90157	0.229549
DNASE1	HUMAN Deoxyribonuclease-1 OS	2.77306	-3.17205	0.680893	0.101854	-1.62075	2.22246	-0.411761	0.391193	-4.05081	-2.93756	-2.40581	-0.205785	2.66221	-1.60588	-0.127344	0.120613	-1.23871	-1.35932	0.233508
HSPG2	HUMAN Basement membrane-specific heparan sulfate proteoglycan core protein OS		0.350091	-0.516092	0.358695	-0.0132484	-0.584381	1.02631	1.64611	-0.183306	0.286035	-3.23442	-0.313286	1.33974	-0.276449	-0.766588	0.323927	-0.449753	-0.773679	0.234305
ICAM1	HUMAN Intercellular adhesion molecule 1 OS	1.16026	0.493029	0.20752	-0.453401	1.15831	0.645812	-0.292308	-0.0634051	-0.0858499	-0.247635	-0.141957	-0.704462	-0.744185	1.27736	0.192667	0.356977	-0.0648651	-0.421842	0.234347
PAPPA2	HUMAN Pappalysin-2 OS	-0.484732	-0.505004	0.505169	-0.193693	0.431285	0.275552	-0.608387	-1.59859	0.648325	-1.2929	-0.74072	1.71425	0.455089	-0.0665209	1.94647	-0.2723	0.380572	0.652872	0.234696
PCDH1	HUMAN Protocadherin-1 OS	-0.536617	0.127316	-0.0238234	-0.465123	1.44694	-1.42346	-0.30197	0.620674	0.116122	0.660293	0.926435	-0.360615	0.213921	0.668019	0.296981	-0.0695084	0.360165	0.429674	0.236207
FCGR3B	HUMAN Low affinity immunoglobulin gamma Fc region receptor III-B OS					-0.953269	-2.10498	-0.0145634	-0.564956	-0.183902			-0.340837				-0.909442	-0.262369	0.647073	0.240627
ACPP	HUMAN Prostatic acid phosphatase OS	1.23153	4.16017	0.529858	-4.14173	1.80263	3.19142	-0.976634	-2.39533	-2.42409	3.90844	-3.30851	-1.81139	0.276099	-3.13564	-2.47902	0.425238	-1.28202	-1.70726	0.241165
FGA	HUMAN Fibrinogen alpha chain OS	-0.228564	-2.21359	0.903741	2.0558	0.75968	-0.36049	-0.655068	0.788913	-0.102762	-0.407881	-0.449022	-0.271899	-0.942858	-0.824955	-0.213771	0.131303	-0.459021	-0.590324	0.245427
SYPL1	HUMAN Synaptophysin-like protein 1 OS	0.806342	1.58879	0.429285	0.196938	-0.527661	0.338259	0.564122	0.296682	1.15417	0.366924	0.279589	-0.633387	-0.76626	0.00703448	0.0855454	0.461595	0.0705166	-0.391079	0.248229
PLXDC2	HUMAN Plexin domain-containing protein 2 OS	0.659926	-0.59861	-0.107927	0.744072	-0.849492	-0.21191	0.166049	-0.791698	1.48793	-0.259606	1.22761	0.82503	-0.593834	0.279784	-0.522519	-0.123699	0.349198	0.472897	0.248423
F10	HUMAN Coagulation factor X OS	-0.501031	1.68528	1.0913	0.477058	0.315453	-0.376969	-0.310082	1.12976	0.184238	-1.1863	0.144945	0.69078	1.14204	-1.43663	-0.348701	0.438845	-0.115661	-0.554506	0.248434
ADGRF5	HUMAN Adhesion G protein-coupled receptor F5 OS	1.3769	1.00542	0.942803	-0.592547	0.388166	-0.0407973	0.0186863	0.81858	-0.596895	0.69413	-0.0135735	0.031356	0.735292	-0.428167	0.418593	0.489651	0.120105	-0.369546	0.248475
MSLN	HUMAN Mesothelin OS	-2.88853	-0.596728	-1.81638	2.57	0.374917	1.41364	0.719347	-0.577512	-1.01274	0.572895	-0.563042	0.00951444	-2.99352	0.131112	-6.8077	-0.100155	-1.52335	-1.4232	0.248592
DPEP3	HUMAN Dipeptidase 3 OS	0.312696	-0.601019	0.679582	-0.557174									0.95149	0.169463	0.314356	-0.0414787	0.478436	0.519915	0.250351
BTLA	HUMAN B- and T-lymphocyte attenuator OS	-1.38376	-0.118665	-0.132485	0.550528									0.212506	0.198918	0.489227	-0.271095	0.300217	0.571312	0.253695
PTPRS	HUMAN Receptor-type tyrosine-protein phosphatase S OS	0.529673	-0.458304	0.844745	-1.06081									0.736946	1.53867	0.0262864	-0.0361734	0.7673	0.803473	0.253719
NTM	HUMAN Neurotrimin OS	0.370721	-0.191063	-0.907528	1.01391	0.838026	0.570579	1.10873	0.00658214	-0.358637	-0.750481	-0.754642	-0.359133	-0.666471	1.61564	0.339122	0.351246	-0.133515	-0.484761	0.256016
ADGRE2	HUMAN Adhesion G protein-coupled receptor E2 OS	0.675967	-2.80347	1.48071	-1.56848									0.541096	0.668531	1.25291	-0.553819	0.820847	1.37467	0.260454
GM2A	HUMAN Ganglioside GM2 activator OS	-1.99286	-0.784177	-0.823748	1.82722	-4.11941	-2.93536	-1.84883	2.70769	1.49651	1.3605	-1.8706	1.5201	-1.67994	0.606206	-0.294251	-0.996184	0.162645	1.15883	0.262143
PTPRJ	HUMAN Receptor-type tyrosine-protein phosphatase eta OS	1.38102	0.864566	0.398492	-0.313826	-0.00928606	0.266704	0.484189	0.9479	0.206402	0.431313	-0.126613	-0.660564	1.095	-0.366334	0.5474	0.502469	0.160944	-0.341525	0.271956
DSC2	HUMAN Desmocollin-2 OS	-1.90565	-0.828806	-1.51335	0.913923	1.07401	-0.819087	-0.566026	0.563171	0.757591	0.645673	0.616276	0.188533	-1.70626	1.7404	-0.393081	-0.385227	0.264162	0.649389	0.273812
	Q3SZV7 TREMBL	-0.391691	-1.02272	0.393929	1.20855	-1.11346	-0.352594	-0.742355	0.588975	0.306855	3.32743	-0.161476	0.312834	-0.160315	0.306885	-0.555766	-0.17892	0.48235	0.66127	0.274008
LOX	HUMAN Protein-lysine 6-oxidase OS	0.200972	0.173397	0.761381	-0.16347	0.424145	-1.53583	-0.0238227	1.23419	0.685818	0.510097	0.907249	-0.428898	0.564698	0.605708	0.725627	0.133871	0.510043	0.376172	0.278716
TIMP1	HUMAN Metalloproteinase inhibitor 1 OS	0.21781	1.27639	0.430819	-1.20722	0.766209	2.54935	0.726069	-1.53855	-1.81377	1.05346	-0.483398	-1.0412	0.261575	0.646733	-0.529027	0.40261	-0.272232	-0.674842	0.279033
PROCR	HUMAN Endothelial protein C receptor OS	-0.118031	-0.633453	-0.784154	-0.42013	0.872743	-2.88506	-0.886905	-0.94888	0.0548382	-0.97241	2.40013	-0.888004	-0.275599	-0.990644	0.239254	-0.725484	-0.0617768	0.663707	0.279114
FRS3	HUMAN Fibroblast growth factor receptor substrate 3 OS	-3.05413	-2.91099	-2.61475	2.72086									-0.076491	1.69442	-0.289961	-1.46475	0.442655	1.90741	0.280053
DPEP1	HUMAN Dipeptidase 1 OS	-0.0397788	1.29905	0.466099	0.173085	-1.39708	2.54187	1.06137	-0.885279	-0.0497374	0.114589	-1.69942	-0.395573	1.08806	-0.074298	-0.428782	0.402418	-0.206453	-0.608871	0.283252
SERPINA3	HUMAN Alpha-1-antichymotrypsin OS	-2.54907	-1.96465	-1.5872	1.8632	1.21544	-1.78954	-2.15263	-2.12617	-1.46682	0.717467	2.98689	3.17559	-2.16192	-1.24374	-1.72271	-1.13633	0.0406799	1.17701	0.283383
GALNS	HUMAN N-acetylgalactosamine-6-sulfatase OS	-0.0986146	-0.828173	1.51999	-0.514368	-0.724483	0.965738	0.504548	-0.683662	1.0054	0.323661	0.367347	0.00513411	-0.083107	0.164503	1.20691	0.0176215	0.427121	0.4095	0.283435
LYVE1	HUMAN Lymphatic vessel endothelial hyaluronic acid receptor 1 OS	-0.565198	-1.28833	-0.07549	1.91675	1.87322	0.143209	-0.244792	0.974971	-1.72938	0.770327	0.990096	-1.19515	-0.668679	-0.166521	0.0552868	0.341793	-0.277718	-0.619511	0.283495
PIGR	HUMAN Polymeric immunoglobulin receptor OS	0.284281	0.903575	0.0660826	0.174378	-3.1864	1.76713	1.41585	0.182852	-0.882024	-0.922364	0.159176	-1.00974	0.420101	-0.778304	-0.15608	0.200967	-0.452747	-0.653715	0.285712
SUSD5	HUMAN Sushi domain-containing protein 5 OS	-1.0269	1.17593	0.442556	0.572062	0.678566	-0.468237	1.24107	-0.355231	-0.019216	0.466332	-0.0547128	-0.320094	0.343114	-0.797713	-0.210211	0.282477	-0.084643	-0.36712	0.290098
GCGR	HUMAN Glucagon receptor OS	-0.382958	-0.591982	0.845737	-0.165591	1.58294	-1.06388	-0.182762	-1.0642	-0.306733	2.4029	0.811431	-0.286597	-0.556022	1.36506	-0.26005	-0.127837	0.452856	0.580693	0.296192
PROM1	HUMAN Prominin-1 OS	-0.419318	0.510914	0.484729	-1.51266	0.403804	1.13195	1.46475	-0.415139	-0.91615	-0.992857	-0.710036	-1.84307	1.6562	0.740843	-0.773842	0.206128	-0.405559	-0.611688	0.29839
FOLR1	HUMAN Folate receptor alpha OS	0.154462	0.565835	1.16531	-0.898495	-0.81246	1.12226	2.21974	-0.459934	-1.8518	-0.767002	-0.511084	-1.50279	1.40924	0.34658	0.969082	0.382091	-0.272539	-0.65463	0.30001
CFB	HUMAN Complement factor B OS		-0.445066	0.332849	-0.651247	-0.733424	-2.11106	-1.58768					0.91584	-1.99482	0.394022	0.711019	-0.865939	0.00651432	0.872454	0.307959
HMCN2	HUMAN Hemicentin-2 OS					-0.0851149	-0.299295	0.129535	-0.663422	1.99117	-1.05747	0.58175	0.647791				-0.229574	0.540811	0.770385	0.30906
WFDC2	HUMAN WAP four-disulfide core domain protein 2 OS	-0.513325	-3.4798	2.89113	0.586083	-0.845683	1.3448	1.77592	-0.345357	-0.898698	-1.44256	-1.15118	-1.1137	1.52534	-2.1231	0.296344	0.17672	-0.701079	-0.877799	0.311002
SGSH	HUMAN N-sulphoglucosamine sulphohydrolase OS	0.371067	0.622328	-1.44829	-0.293406	-0.860495	0.878941	-0.104474	-1.13224	0.884961	0.149796	0.913824	0.278981	-1.88374	-0.255135	2.66957	-0.24582	0.394037	0.639858	0.312369
PSG9	HUMAN Pregnancy-specific beta-1-glycoprotein 9 OS	1.17323	-1.89528	-1.7931	0.300624									2.29893	-0.251529	0.0544579	-0.553629	0.700619	1.25425	0.313145
KLRD1	HUMAN Natural killer cells antigen CD94 OS	-0.166044	-1.64571	0.324121	1.60522									0.96757	0.679472	0.875691	0.0293949	0.840911	0.811516	0.314335
PLAU	HUMAN Urokinase-type plasminogen activator OS	-0.232879	0.451054	0.292218	-0.972651	1.49233	-0.704663	-0.338248	-0.227593	-0.208517	0.134521	0.74751	0.769404	-0.35875	1.247	0.0251352	-0.0300537	0.336614	0.366668	0.318077
IL22	HUMAN Interleukin-22 OS					6.64677	-3.59342	-1.26713	0.0584813	-1.40607	-1.8472	-3.38281	-2.03495				0.461175	-2.16776	-2.62893	0.319242
CD276	HUMAN CD276 antigen OS	1.16014	0.681443	0.148852	-0.568349	-0.34576	0.125323	0.284318	0.855812	0.118216	0.499853	-1.2051	-1.16873	-0.101774	-0.430044	1.385	0.292722	-0.128941	-0.421663	0.32255
CPE	HUMAN Carboxypeptidase E OS	0.685175	0.540643	-0.451432	-0.777445	2.56817	-0.197794	0.545711	0.00244314	-0.752675	-1.0308	-1.09191	-0.618757	1.91565	0.328434	-0.0682203	0.364434	-0.188326	-0.55276	0.326563
CADM1	HUMAN Cell adhesion molecule 1 OS	1.27409	0.689011	0.531253	-0.497667	1.0694	0.0609537	-0.792107	1.39484	-1.95731	1.51191	-1.07646	-0.816378	0.550139	-0.837197	1.59628	0.466222	-0.147002	-0.613224	0.327267
FGG	HUMAN Fibrinogen gamma chain OS	-3.79022	-4.64297	-3.49807	-6.40221									-4.32648	6.98099	-2.92858	-4.58337	-0.0913578	4.49201	0.333465
CDHR2	HUMAN Cadherin-related family member 2 OS	0.586116	0.621207	-0.134408	0.558164	-1.73364	0.598139	-0.108771	1.65555	0.436059	-1.98066	0.742914	-1.69881	-0.41247	1.09783	-0.377664	0.255295	-0.313257	-0.568552	0.334006
TNFRSF1A	HUMAN Tumor necrosis factor receptor superfamily member 1A (Fragment) OS					-0.938954	-1.12932	-0.328669	1.23892	1.33779	0.165569	-0.697988	1.00326				-0.289505	0.452159	0.741663	0.33409
IL6R	HUMAN Interleukin-6 receptor subunit alpha OS					1.10842	-0.318024	-0.377166	-0.829978	1.28036	0.0377163	1.43864	-0.518974				-0.104187	0.559436	0.663623	0.337166
CDT1	HUMAN DNA replication factor Cdt1 OS	-0.502307	-0.494754	-0.748392	-0.758053									0.340821	2.79459	-0.92194	-0.625877	0.737823	1.3637	0.33765
CTSL	HUMAN Cathepsin L1 OS					0.238114	0.181265	-0.103405	0.144145	0.617987	0.419737	0.515476	-0.213804				0.11503	0.334849	0.219819	0.338226
LTF	HUMAN Lactotransferrin OS					-0.870481	3.20079	3.40481	-4.59695	-2.00624	-3.09786	0.265452	-2.87397				0.28454	-1.92816	-2.2127	0.342058
MEGF8	HUMAN Multiple epidermal growth factor-like domains protein 8 OS		-0.828388	0.425152	-0.671352	0.0393159	-0.165688	-0.606308	0.304054	0.832874	0.638366	-1.66762	1.23855	0.752185			-0.214745	0.35887	0.573614	0.343939
BST1	HUMAN ADP-ribosyl cyclase/cyclic ADP-ribose hydrolase 2 OS					0.971472	1.79676	-1.26494	0.430452	-0.334925	-0.723999	0.473013	-0.431676				0.483435	-0.254397	-0.737832	0.34992
C4A	HUMAN Complement C4-A OS	-0.0234683	-2.34199	1.33941	0.065701	1.62941	-2.22215	-0.231586	0.878184	-0.338098	0.831105	-0.025577	0.257367	-0.603399	1.83736	1.58192	-0.11331	0.50581	0.619121	0.350101
CDH15	HUMAN Cadherin-15 OS	1.08651	-0.471397	1.1543	-0.990648	0.252998	-1.61498	0.0935402	0.876684	0.882543	0.411174	0.472378	0.114865	0.0947953	0.414357	0.523183	0.048375	0.416185	0.36781	0.350412
VCAN	HUMAN Versican core protein OS					0.319137	-0.575929	0.321425	-0.464723	0.755847	0.00787177	-0.488277	1.08201				-0.100023	0.339362	0.439385	0.352542
CEL	HUMAN Bile salt-activated lipase OS	1.07721	0.0568806	1.1861	-0.835345									0.0153213	0.200479	-0.904199	0.371212	-0.229466	-0.600678	0.352821
GP2	HUMAN Pancreatic secretory granule membrane major glycoprotein GP2 OS					-0.517272	2.07626	0.367803	-0.103997	0.0683906	-0.270639	-0.0625683	-0.419916				0.455698	-0.171183	-0.626881	0.353961
CD55	HUMAN Complement decay-accelerating factor OS	-0.413613	-2.12578	0.186497	3.09148	0.644659	0.00668899	-0.201234	1.12715	-0.367502	0.139862	-0.501447	0.224244	-0.593261	-2.0964	0.9551	0.28948	-0.319916	-0.609395	0.355671
ADGRE5	HUMAN Protein ADGRE5 (Fragment) OS	0.447977	-0.847808	0.966112	-1.1854									-0.488636	1.6337	0.887403	-0.15478	0.677488	0.832269	0.356194
CFI	HUMAN Complement factor I OS	1.16518	-0.260392	0.562561	-0.586385	0.501034	0.951605	0.52645	-0.333481	0.851071	-1.66626	-0.496151	-0.848931	0.974737	-0.381524	0.795705	0.315822	-0.110193	-0.426015	0.358999
NECTIN2	HUMAN Nectin-2 OS	0.55693	-0.477141	0.207453	1.06796	-1.0371	1.07132	-0.229016	-0.27998	-1.64932	1.02042	-0.86663	-0.178201	0.00410032	-0.966867	0.490101	0.110053	-0.306628	-0.416681	0.360358
TSPAN1	HUMAN Tetraspanin-1 OS	0.676571	0.23299	0.331226	-0.290049	-1.39868	-0.0155307	0.566434	0.47739	1.65415	0.0451095	0.870764	-0.307433	0.954828	-0.390508	0.138023	0.0725434	0.423562	0.351019	0.363023
ACE2	HUMAN Angiotensin-converting enzyme 2 OS	0.686532	0.436345	0.304563	0.0592097	-0.249374	2.05276	-0.197153	-0.00914057	0.708064	-1.87786	0.0574403	-0.0503371	1.85761	-0.125087	-1.52759	0.385468	-0.136823	-0.522291	0.364421
C12orf49	HUMAN UPF0454 protein C12orf49 OS					-1.20018	-0.46698	0.26342	0.884181	0.148908	-0.325822	0.913309	0.895769				-0.129891	0.408041	0.537932	0.365502
SLC5A10	HUMAN Sodium/glucose cotransporter 5 OS	-0.0465272	1.14529	0.0840999	-0.0628649	1.37457	0.918058	-0.353937	-0.795501	0.918252	-0.281419	-0.575383	-0.119581	0.148501	0.717419	-1.56056	0.282899	-0.107538	-0.390437	0.366566
FZD4	HUMAN Frizzled-4 OS	0.744952	-0.96985	1.48398	1.70706	0.688626	-1.28154	0.71443	0.297051	-0.908884	0.418075	-0.508253	0.762186	0.543581	-2.98713	1.29045	0.423088	-0.198567	-0.621655	0.3675
CD74	HUMAN HLA class II histocompatibility antigen gamma chain OS					-0.163163	-0.102952	0.170877	0.400745	0.387023	0.112215	-0.0253907	0.546197				0.0763766	0.255011	0.178634	0.368378
THBD	HUMAN Thrombomodulin OS	0.735824	0.891821	0.204034	-0.910846	0.559524	-0.58309	1.02331	1.36882	-0.261819	-0.413993	-1.5041	-0.385184	1.42765	-0.578704	1.37736	0.411174	-0.0483989	-0.459573	0.371689
VTN	HUMAN Vitronectin OS	-1.94004	-1.92368	-0.864062	-1.29676	0.390649	-0.0376837	1.09643	-0.54717	0.630018	-1.6887	-0.833852	1.09648	-0.645942	0.862285	-0.373145	-0.64029	-0.136122	0.504168	0.372694
RNASE1	HUMAN Ribonuclease pancreatic OS	0.000783518	-0.384239	1.76071	1.53874	-1.87949	-0.00662374	0.623575	2.07875	-0.434813	0.68068	-0.241606	-1.03034	1.00037	-2.40814	1.33117	0.466527	-0.157527	-0.624054	0.373822
HS6ST2	HUMAN Heparan-sulfate 6-O-sulfotransferase 2 OS	-0.28668	1.09545	-0.121594	-0.314807	-0.472849	0.18841	0.407911	2.13493	-0.245934	-0.216121	-1.83458	-0.36737	0.926931	0.394816	0.643758	0.328847	-0.0997855	-0.428632	0.374457
RAB14	HUMAN Ras-related protein Rab-14 OS					1.25912	0.90427	0.0796627	-0.551084	-0.00262052	0.410677	0.304734	-1.03264				0.422992	-0.0799623	-0.502954	0.376096
CNTN1	HUMAN Contactin-1 OS	0.5168	0.114629	0.560777	-0.380838	-0.77996	0.287204	0.704709	-0.15322	0.599516	-0.146652	0.426769	-0.592933	0.882712	0.57423	0.757554	0.108763	0.357314	0.248551	0.377118
TNFRSF11A	HUMAN Tumor necrosis factor receptor superfamily member 11A OS					1.21852	-1.37395	-0.499706	0.143247	1.33353	0.805399	0.0182563	-0.172875				-0.127973	0.496077	0.624049	0.379326
CTSD	HUMAN Cathepsin D OS					-1.69314	-0.138108	1.18024	-0.0728764	-0.27468	1.583	0.433905	0.197442				-0.18097	0.484916	0.665886	0.388439
B4GAT1	HUMAN Beta-1,4-glucuronyltransferase 1 OS	0.0930501	0.0239746	-0.549236	1.79748	-0.112313	-0.564393	0.157838	-0.345932	1.98354	-0.323699	0.845452	0.495487	-0.00767762	-0.847436	1.09612	0.0625591	0.463112	0.400553	0.389068
AGT	HUMAN Angiotensinogen OS	0.697787	0.32376	-0.335156	0.339918									-0.362578	0.288264	0.0395602	0.256577	-0.0115847	-0.268162	0.393081
EPHB2	HUMAN Ephrin type-B receptor 2 OS	0.972375	-0.86563	0.91395	-0.163459	-1.46239	0.277244	0.739589	0.250732	0.955317	-0.324307	-0.49935	0.751256	1.52417	-0.472414	1.43369	0.0828011	0.481195	0.398394	0.400548
SDK1	HUMAN Protein sidekick-1 OS					0.433829	-0.393641	-0.0327027	-0.07257	1.13149	-0.517641	0.487581	0.248388				-0.0162713	0.337454	0.353725	0.40096
QPCT	HUMAN Glutaminyl-peptide cyclotransferase OS	1.20729	0.999515	0.31933	-0.547645	0.463142	0.333599	0.596602	-0.337446	0.592075	0.72328	-0.1969	-0.660842	0.286662	-0.470308	0.566763	0.379299	0.120104	-0.259195	0.401531
CDH11	HUMAN Cadherin-11 OS	-2.39802	0.0730129	-1.19203	0.514934	1.60745	-0.69541	-0.838457	-0.692147	-0.0576096	0.468398	2.65632	-0.875657	-1.84373	0.448239	0.111062	-0.452583	0.129575	0.582158	0.404664
BPIFB2	HUMAN BPI fold-containing family B member 2 OS	-0.842082	1.20626	0.736179	-1.62881	-4.25828	-2.76991	0.541462	1.46247	-1.00575	2.78609	-1.90013	1.30515	1.0664	0.921897	-1.99246	-0.69409	0.168742	0.862832	0.4047
FSTL1	HUMAN Follistatin-related protein 1 OS	-0.088804	1.00782	0.522762	-1.53036	1.82606	-0.642337	-1.28674	-0.0930702	0.140575	1.3898	-0.591915	0.850299	1.73805	0.206475	-0.743477	-0.0355843	0.427115	0.4627	0.405137
AOC1	HUMAN Amiloride-sensitive amine oxidase [copper-containing] OS	-0.285501	-0.0691574	-1.31435	0.155093	-0.00857268	-0.38956	-0.202491	-0.0601464	1.47724	-1.64162	0.745794	0.655373	0.076902	-0.769202	0.140165	-0.271836	0.0978071	0.369643	0.407075
CPN2	HUMAN Carboxypeptidase N subunit 2 OS	-1.94747	0.115529	-0.923153	-0.0819637	0.539009	0.852074	-0.554177	-0.996321	-0.35918	-0.0776335	-0.0628684	2.02716	1.07131	3.06602	-3.22531	-0.37456	0.348498	0.723058	0.407162
CEACAM4	HUMAN Carcinoembryonic antigen-related cell adhesion molecule 4 OS		-0.285915		-1.91407									-0.320254	0.220242	0.00155557	-1.09999	-0.0328186	1.06718	0.409114
ZNF729	HUMAN Zinc finger protein 729 OS	0.304898	-0.606184	1.7697	-0.975353									1.57612	0.18491	0.596259	0.123265	0.785762	0.662497	0.411391
PRNP	HUMAN Major prion protein OS	-1.09229	1.12532	-0.197838	0.716046	-0.889962	0.484453	1.03065	0.562662	-2.10807	1.14234	-3.97898	-0.220677	0.678777	-1.22204	2.10858	0.21738	-0.514294	-0.731674	0.41242
FOLR2	HUMAN Folate receptor beta OS	0.439111	-1.50877	0.562382	-0.316836	-0.703619	1.09162	2.40733	-0.644896	-1.15709	0.46297	-0.564054	-1.74987	0.250642	0.328465	0.358304	0.165791	-0.295804	-0.461595	0.414094
MXRA8	HUMAN Matrix-remodeling-associated protein 8 OS	0.951825	0.560542	0.641077	-0.218646	-1.36833	-1.44022	1.75082	1.2497	-0.569532	1.50505	-1.69248	-0.178429	0.073377	-0.495071	-0.0114305	0.265846	-0.195503	-0.461349	0.417315
RNF13	HUMAN E3 ubiquitin-protein ligase RNF13 OS	0.806915	1.69804	-0.0676182	-0.294663									0.226489	-0.595168	0.490087	0.535669	0.0404692	-0.4952	0.417387
PTK7	HUMAN Inactive tyrosine-protein kinase 7 OS					-0.315449	0.392165	0.306745	0.741254	-0.18296	0.552717	-0.206429	-0.0171849				0.281179	0.0365358	-0.244643	0.421094
SUSD2	HUMAN Sushi domain-containing protein 2 OS	1.15414	1.55389	0.99133	-1.05193	-0.239205	0.430014	-0.91549	1.614	-1.67196	0.95115	-0.193845	0.684718	-0.128879	-1.10149	1.31995	0.442095	-0.0200494	-0.462144	0.424065
XPNPEP2	HUMAN Xaa-Pro aminopeptidase 2 OS					-1.81423	0.411956	0.284294	0.342744	2.01251	-0.884183	1.26035	-0.21797				-0.19381	0.542675	0.736485	0.424074
TSPAN8	HUMAN Tetraspanin-8 OS	1.75091	0.36846	-0.0342774	-0.834828	0.192531	1.50294	0.442871	-0.0827969	0.310344	0.243772	-0.899567	-0.755351	0.638409	1.8143	-1.4234	0.413225	-0.0102142	-0.423439	0.425906
FGL2	HUMAN Fibroleukin OS	-0.279198	1.13416	0.404272	-0.735905	-1.58989	1.02808	2.83424	-4.06706	-3.39186			-2.08766	0.742152	-1.20724	0.670765	-0.158913	-1.05477	-0.895856	0.42833
SORT1	HUMAN Sortilin OS	0.957723	0.43139	0.370777	-0.241622	0.137815	-0.235654	0.0547854	1.29894	0.021386	-0.682914	0.153075	0.0834023	1.03647	-0.435758	0.577935	0.346769	0.107656	-0.239113	0.428792
SRGN	HUMAN Serglycin OS	0.0626449	0.937386	-0.1326	0.0582592									-0.587911	0.706549	-0.945738	0.231423	-0.2757	-0.507122	0.430864
IGHM	HUMAN Ig mu chain C region OS	-2.4552	-0.350119	-0.206289	-0.0759392	0.743449	1.2567	2.47875	-1.61908	-2.26807	-1.65265	-3.40721	0.151367	-0.385692	-0.285932	2.4938	-0.0284672	-0.764913	-0.736446	0.433902
CD7	HUMAN T-cell antigen CD7 OS	0.787215	-1.0076	1.79155	0.0622122	1.71833	-0.652619	0.0965849	0.271377	-0.209731	0.388364	0.341134	-0.364235	-0.542412	0.252481	0.578902	0.383381	0.0635003	-0.31988	0.434227
PROM2	HUMAN Prominin-2 OS		-0.648767	-0.162923	1.34905									-0.261719	0.312121	-1.73929	0.179119	-0.562963	-0.742082	0.435625
INSRR	HUMAN Insulin receptor-related protein OS					-1.71918	-2.04709	-2.24769	-1.22495	-1.70769	-2.19292	-2.13851	5.283				-1.80973	-0.189028	1.6207	0.441745
	Q5XQN5 SWISS-PROT	-0.295583	-0.512915	-0.538461	0.380243									-0.32456	1.06451	-0.16871	-0.241679	0.190412	0.432091	0.442776
LAYN	HUMAN Layilin OS	-0.308626	-1.24338	-0.520155	1.32619	-0.303235	0.349474	0.442693	-0.322684	1.04052	0.21522	0.608772	-0.00149539	-0.532146	0.297901	-0.285934	-0.0724653	0.191834	0.264299	0.449112
PILRA	HUMAN Paired immunoglobulin-like type 2 receptor alpha OS	0.189294	0.933224	-0.553199	-1.10731									-0.548473	0.608907	1.23919	-0.134497	0.433207	0.567704	0.450774
VIPR1	HUMAN Vasoactive intestinal polypeptide receptor 1 OS					0.86275	-0.158705	0.886432	-0.361317	0.017721	0.684379	-0.691942	-0.189345				0.30729	-0.0447967	-0.352087	0.451018
GHR	HUMAN Growth hormone receptor OS					-0.9296	1.61359	-0.746792	1.31948	0.105529	-0.522222	-1.01117	0.26465				0.314169	-0.290804	-0.604973	0.453086
CST6	HUMAN Cystatin-M OS	-1.39128	-1.35857	-3.15302	4.47056	0.720293	-3.64511	-0.795399	3.42703	-0.209581	0.507879	-1.79157	-1.92203	-0.221845	-1.70979	-2.23228	-0.215687	-1.08275	-0.867059	0.453929
	P00978 SWISS-PROT	-3.13171	-5.19089	-1.00675	5.66784	0.595577	1.19614	-1.70547	0.566126	1.28622	0.257337	-1.33173	-0.585134	-2.33651	-2.41705	-4.81943	-0.376142	-1.4209	-1.04476	0.462667
PDGFRB	HUMAN Platelet-derived growth factor receptor beta OS	0.350663	-0.300469	-0.505028	0.419304	0.426971	-0.0192445	-0.889765	1.92826	0.825485	-0.136625	-0.0195074	-0.959765	-1.0401	-1.85709	1.57399	0.176337	-0.230517	-0.406853	0.464133
IGHA1	HUMAN Ig alpha-1 chain C region OS	0.219168	0.468574	-2.15393	-1.10177	-1.57579	1.3533	0.919838	0.120506	-0.0750613	-0.99289	0.596016	0.00653912	-0.406892	1.61412	0.585563	-0.218763	0.189628	0.408391	0.466356
JCHAIN	HUMAN Immunoglobulin J chain OS	1.37186	1.81162	-1.82192	-0.794355	-3.95136	1.89684	3.05367	0.372928	-0.650339	-1.42941	0.175709	-1.61238	0.00141913	-1.27209	1.6072	0.242411	-0.45427	-0.696681	0.467317
LRG1	HUMAN Leucine-rich alpha-2-glycoprotein OS	-0.985051	-3.09525	-0.876908	2.8264	2.31858	-4.00835	-2.21906	-2.42707	-2.11941	0.80652	3.84531	1.39951	-1.62987	-1.35114	-1.99303	-1.05834	-0.148872	0.909466	0.467986
GLTPD2	HUMAN Glycolipid transfer protein domain-containing protein 2 OS	0.0247152	0.937752	0.139716	0.00770451									0.0584254	1.05135	0.581186	0.277472	0.563653	0.286181	0.472923
ASGR1	HUMAN Asialoglycoprotein receptor 1 OS	-0.26927	1.12696	2.03269	-0.929927	0.271464	0.284126	-0.0646568	0.623441	0.506652	-0.685486	0.955252	-0.10738	-1.02335	0.515642	0.39364	0.384353	0.0792809	-0.305073	0.478964
SLC44A2	HUMAN Choline transporter-like protein 2 OS	1.36198	0.246361	1.05052	0.168786	-0.49567	-0.11782	0.779328	0.509956	0.751948	0.690525	0.551123	-1.01397	0.0721188	-0.209285	0.586914	0.437929	0.204196	-0.233733	0.486157
4SV	HUMAN Uncharacterized protein (Fragment) OS					0.213235	-1.79335	0.802265	0.0803746	-0.970031	0.223412	1.82332	0.608301				-0.17437	0.421251	0.595621	0.487019
FUCA2	HUMAN Plasma alpha-L-fucosidase OS					0.548965	0.352686	0.970842	-0.70615	-0.537473	0.349918	-0.0278362	0.159934				0.291586	-0.0138643	-0.30545	0.487138
FAM3B	HUMAN Protein FAM3B OS	-0.196351	-0.0857431	-0.805413	-0.41439									-0.189929	1.95381	-0.783192	-0.375474	0.326895	0.702369	0.488672
SPP1	HUMAN Osteopontin OS	1.44069	1.10983	-0.736179	0.135329	2.99159	-1.76399	-1.03145	0.53858	-0.502492	1.39426	-0.591559	-0.468605	1.08503	-0.637213	-1.19579	0.335551	-0.130909	-0.46646	0.489152
CUBN	HUMAN Cubilin OS	-1.08064	0.895066	-0.629655	-0.521283	-2.29152	2.07238	-0.171215	0.150626	1.27573	-0.304894	0.942183	-0.497418	-0.693128	0.266043	0.302105	-0.197032	0.184374	0.381405	0.493566
GUSB	HUMAN Beta-glucuronidase OS					-0.724163	4.01902	-0.287174	-0.992169	1.42167	-4.08368	0.836066	-1.03964				0.50388	-0.716394	-1.22027	0.502701
NRCAM	HUMAN Neuronal cell adhesion molecule OS	2.36552	0.183836	0.0477224	-0.782093	-0.456659	0.325253	0.20365	1.39778	-0.445578	0.0263761	1.22373	-1.66887	1.89992	-2.87242	1.11718	0.410627	-0.10281	-0.513437	0.503679
CSPG4	HUMAN Chondroitin sulfate proteoglycan 4 OS	1.56088	-1.04668	1.21209	0.109364	0.102182	-0.102548	-0.967212	0.0879833	0.892414	-0.318104	-1.21538	0.798875	-0.646612	-0.683695	-0.0611655	0.119507	-0.176238	-0.295745	0.512002
MANBA	HUMAN Beta-mannosidase OS	0.0839799	-0.413859	-0.407424	0.605317	0.592134	-0.248551	0.134365	-0.0431456	0.354276	-0.19907	0.74623	0.0824473	-0.584987	0.586116	0.340133	0.0378521	0.189306	0.151454	0.513739
REV3L	HUMAN DNA polymerase zeta catalytic subunit OS	-1.3674	-1.8205	-1.26668	-3.75729									-3.56547	5.5737	-1.6193	-2.05297	0.129643	2.18261	0.516753
ORM1	HUMAN Alpha-1-acid glycoprotein 1 OS	-3.05534	-1.37514	-3.50774	4.27797	0.881391	-4.3768	-3.34221	-3.00222	-0.745166	2.77919	7.48124	0.926512	-5.61357	-2.76904	-4.49111	-1.68751	-0.347422	1.34009	0.518017
ICAM2	HUMAN Intercellular adhesion molecule 2 OS	0.737186	-0.411955	-0.531278	0.519938	0.2074	-0.770429	-0.438655	1.2291	-1.12487	0.979829	-0.448027	1.01936	-0.442693	1.46716	1.17485	0.0676631	0.375087	0.307424	0.51819
IFNAR1	HUMAN Interferon alpha/beta receptor 1 OS					-0.880603	0.238559	0.472259	0.0354927	1.64853	0.2883	0.0166319	-0.557323				-0.0335731	0.349034	0.382607	0.519772
CRB2	HUMAN Protein crumbs homolog 2 OS					0.238682	-0.103972	0.507784	0.553138	0.601471	0.451035	-0.0409162	-0.760052				0.298908	0.0628845	-0.236024	0.524891
SLC15A2	HUMAN Solute carrier family 15 member 2 OS	0.756405	1.38279	0.136368	-0.739718									1.08584	-1.53475	-0.252724	0.383961	-0.233876	-0.617837	0.528442
PARM1	HUMAN Prostate androgen-regulated mucin-like protein 1 OS	-0.302862	1.51936	0.0833664	0.0149459									-0.80979	0.245161	0.440554	0.328702	-0.0413583	-0.37006	0.539777
FBN1	HUMAN Fibrillin-1 OS	0.533155	0.303429	-0.192394	-0.2629	-1.34053	-0.480409	0.247925	0.738403	-0.132628	-0.157049	-1.20926	0.371429	0.805503	-0.381142	2.53333	-0.0566647	0.261454	0.318119	0.543788
C2orf47	HUMAN m-AAA protease-interacting protein 1, mitochondrial OS	-1.25212	-1.61097	0.291982	1.71693									-0.175424	0.063354	1.18938	-0.213547	0.359103	0.57265	0.543907
LRP10	HUMAN Low-density lipoprotein receptor-related protein 10 OS	1.05802	0.678126	1.32752	-0.593402	0.591221	-0.590082	0.476971	-0.126823	0.159476	0.477637	-0.277518	0.546398	0.446667	-0.938917	0.616527	0.352694	0.147181	-0.205512	0.548357
ADAM23	HUMAN Disintegrin and metalloproteinase domain-containing protein 23 OS					-0.0355127	-0.864147	0.490355	1.30959	0.879928	-1.17138	-0.468589	0.0639135				0.225071	-0.174032	-0.399102	0.549314
C1RL	HUMAN Complement C1r subcomponent-like protein OS	0.238781	-0.478129	0.0590238	0.622414	0.197802	0.388962	0.124776	-0.0871137	0.350648	0.205775	0.801921	-0.710436	0.411923	-1.20201	-0.184747	0.133315	-0.0467044	-0.180019	0.550157
L1CAM	HUMAN Neural cell adhesion molecule L1 OS	0.968782	0.341544	0.458053	-1.19952	0.0143317	-0.440431	0.856826	0.552505	-0.183291	0.544849	-0.188399	0.341102	1.58232	0.387427	0.330412	0.194012	0.40206	0.208048	0.550602
LNPEP	HUMAN Leucyl-cystinyl aminopeptidase OS	0.890052	-0.424456	-0.00105481	-1.36911									1.15924	1.02878	-1.13644	-0.226141	0.350531	0.576672	0.552452
PTPRN	HUMAN Receptor-type tyrosine-protein phosphatase-like N OS	0.655235	0.488934	-0.334864	-0.898089	0.715845	-0.133717	0.478474	0.0786113	0.28228	-0.73279	-0.378042	0.593518	0.794343	1.55338	0.277069	0.131304	0.341394	0.210091	0.557929
BST2	HUMAN Bone marrow stromal antigen 2 OS	1.48951	-0.0766392	0.24894	0.590857	-1.20869	0.220095	-0.612445	0.625197	0.773049	0.247446	1.47961	0.0824632	0.465817	0.204112	-0.557305	0.159604	0.385027	0.225424	0.558573
CLCA4	HUMAN Calcium-activated chloride channel regulator 4 OS					-0.404709	0.409754	0.942231	0.158282	1.02129	0.185782	-0.582292	-0.744825				0.27639	-0.0300116	-0.306401	0.559236
NCR3LG1	HUMAN Natural cytotoxicity triggering receptor 3 ligand 1 OS					-0.255277	0.337651	0.210744	0.0075238	0.449145	0.260689	-0.394986	0.633802				0.0751604	0.237163	0.162002	0.559815
CD58	HUMAN Lymphocyte function-associated antigen 3 OS	0.448521	0.000295992	-0.179124	1.01544	-0.739048	0.734844	0.980172	-0.129243	0.0132924	0.0417814	0.790389	-2.14086	1.6617	-0.299605	-0.289944	0.266483	-0.0318928	-0.298375	0.560065
CTSA	HUMAN Lysosomal protective protein OS	-1.96462	-0.50887	-1.46061	0.488787	-0.992041	2.4133	0.246261	1.22449	0.597482	-0.853062	-0.523768	-2.68607	-0.770269	0.474256	0.460964	-0.0691617	-0.471495	-0.402334	0.56173
FGFR3	HUMAN Fibroblast growth factor receptor 3 OS					0.0727931	-0.293692	0.883637	0.693445	-0.414702	1.50301	-0.232287	-0.932661				0.339046	-0.0191604	-0.358206	0.576168
GALNT3	HUMAN Polypeptide N-acetylgalactosaminyltransferase 3 OS					1.01564	-0.956063	-0.023819	0.9931	-0.125587	-0.0742562	-0.0654174	0.115059				0.257214	-0.0375504	-0.294764	0.577422
AMY2A	HUMAN Pancreatic alpha-amylase OS	-0.446451	-0.202083	0.34371	0.24505	-0.185744	1.2312	1.05507	-0.361176	-0.476982	-0.381025	-0.463039	0.275986	0.212503	0.868708	0.257708	0.209947	0.0419798	-0.167967	0.579242
RTN4R	HUMAN Reticulon-4 receptor OS					-0.0251192	1.29312	-0.0871837	-0.219862	-0.468638	0.0886205	0.125502	0.285419				0.240238	0.00772588	-0.232512	0.581132
MFAP4	HUMAN Microfibril-associated glycoprotein 4 OS					0.581685	-0.0850843	-0.201875	-0.215304	-0.582919	1.28461	-0.258509	0.766791				0.0198555	0.302493	0.282638	0.583307
ESAM	HUMAN Endothelial cell-selective adhesion molecule OS	-0.314038	0.76849	0.251097	0.684682	1.54517	-1.5296	0.687128	-0.0197771	-0.129682	0.271022	0.624426	-0.27883	0.142827	-0.945389	0.612474	0.259145	0.0424069	-0.216738	0.584762
CRISPLD2	HUMAN Cysteine-rich secretory protein LCCL domain-containing 2 OS	1.48784	2.43597	-0.486265	-2.40387	-0.689732	0.108028	-0.548355	1.41687	0.0104502	-0.454028	-1.13421	0.386671	0.427931	-1.46947	0.922226	0.16506	-0.187204	-0.352264	0.592139
GNS	HUMAN N-acetylglucosamine-6-sulfatase OS	-0.826106	-0.405258	0.177433	1.8968	-1.31678	2.9208	-0.696827	0.936057	-0.0649514	-0.33876	0.726442	-0.615987	0.439573	-1.1871	1.07498	0.335766	0.00488415	-0.330881	0.593113
NAGLU	HUMAN Alpha-N-acetylglucosaminidase OS	0.865085	0.154367	1.49558	-0.60221	0.468802	0.915735	0.17824	-0.818684	0.0869984	0.896895	-0.134693	-0.979215	0.245989	0.0860861	0.745451	0.332114	0.135359	-0.196756	0.594967
TTC19	HUMAN Tetratricopeptide repeat protein 19, mitochondrial (Fragment) OS	-2.47433	2.15903	-1.12182	-0.746793									0.194369	-0.627492	0.587946	-0.54598	0.0516079	0.597588	0.597719
GLB1	HUMAN Beta-galactosidase OS	-0.549406	0.216655	-0.829411	0.15281	-0.852531	0.868978	-0.430982	-1.03091	1.22186	-1.22326	2.17629	0.258167	-0.443797	0.634251	-2.38315	-0.30685	0.0343369	0.341187	0.599445
BTD	HUMAN Biotinidase OS	-0.33331	-0.241433	-0.9004	1.47225	1.00051	0.144368	-0.509842	-0.376954	-0.26582	1.24737	0.91997	0.484013	-1.42958	0.956874	0.0069652	0.0318985	0.274257	0.242358	0.601192
SERPING1	HUMAN Plasma protease C1 inhibitor OS	1.23673	0.426335	1.1158	-1.20557	2.76368	-0.376629	-1.01671	-0.704552	-0.605194	0.31567	0.0568899	0.410645	1.47567	-0.515307	-1.38401	0.279885	-0.035091	-0.314976	0.60528
NEGR1	HUMAN Neuronal growth regulator 1 OS	-0.0676194	0.372734	0.567153	1.10749	0.435905	-0.190624	-0.0632783	0.233232	0.841331	0.361955	-1.03173	0.813927	-0.409922	-0.926297	1.07485	0.299373	0.103446	-0.195928	0.606049
LAIR1	HUMAN Leukocyte-associated immunoglobulin-like receptor 1 OS	0.456067	1.0047	0.324304	-1.26217	-1.07687	-1.31928	0.500697	2.20553	-0.295043	-0.669798	-1.35506	-2.00515	0.885898	-1.37262	2.73529	0.104121	-0.296642	-0.400763	0.606807
SCN2A	HUMAN Sodium channel protein type 2 subunit alpha OS					-0.341456	-0.50463	0.185673	0.720496	0.739127	1.53042	-0.787806	-0.149084				0.0150206	0.333166	0.318145	0.607528
ATRN	HUMAN Attractin OS	0.909248	-0.533355	1.69913	-0.569317	-0.589626	0.568998	0.617897	1.00016	0.791865	-0.0285919	-0.690024	-0.662971	1.66173	-0.557619	0.548119	0.387892	0.151788	-0.236105	0.611581
DPP4	HUMAN Dipeptidyl peptidase 4 OS					-0.420831	0.881063	-0.129644	-0.382721	1.37497	-0.537571	-0.215614	0.426443				-0.0130333	0.262056	0.275089	0.617805
ROBO4	HUMAN Roundabout homolog 4 OS	-0.11026	0.799672	-0.855565	-1.01968	-1.64869	0.0712872	1.19518	2.02665	-0.17916	-1.30987	-2.64392	-0.0276997	0.223251	-0.00552846	1.88726	0.057324	-0.293667	-0.350991	0.617854
VNN1	HUMAN Pantetheinase OS					-0.26227	1.74278	0.0393753	-0.170852	0.847863	0.258636	0.220429	-1.3729				0.337259	-0.0114923	-0.348752	0.621774
CDH6	HUMAN Cadherin-6 OS	1.56787	-0.0506048	0.686739	-0.550827									-0.94996	0.908516	0.168251	0.413295	0.0422692	-0.371026	0.626547
FBLN1	HUMAN Fibulin-1 OS	-1.18503	0.0582892	-0.207736	0.155864	1.26315	0.870599	0.773836	0.537865	-1.30634	0.57458	-0.987439	-1.39141	0.693008	1.89081	0.645523	0.283354	0.0169622	-0.266392	0.635882
ITFG1	HUMAN T-cell immunomodulatory protein OS	0.772214	-0.183159	0.858707	-1.03748	0.207755	-0.41286	-0.623282	-0.0778607	1.69517	-0.764048	0.749259	0.436544	0.499544	-0.143434	-1.38274	-0.0619961	0.155756	0.217753	0.638511
AQP1	HUMAN Aquaporin-1 OS	0.613808	0.846064	-0.331002	0.00134543									0.85739	0.429824	0.0850252	0.282554	0.457413	0.174859	0.639854
ORM2	HUMAN Alpha-1-acid glycoprotein 2 OS	-2.30607	-1.55285	-1.72386	3.31318	4.07659	-1.57084	-2.15147	-2.00109	-0.000393918	1.6737	3.30182	-1.34515	-1.05145	-0.841494	-1.37572	-0.489551	0.0516163	0.541167	0.64394
MICAL3	HUMAN Protein-methionine sulfoxide oxidase MICAL3 OS	0.545817	-0.790729	0.643297	1.00862									-1.32524	2.11999	-1.73639	0.351751	-0.313879	-0.66563	0.647901
CTBS	HUMAN Di-N-acetylchitobiase OS	-0.324749	0.143277	-0.195292	0.423417	0.461943	1.51868	-0.311084	0.572789	-0.965577	0.936045	0.876929	-1.22829	0.429627	0.444024	0.244738	0.286122	0.105357	-0.180765	0.653213
CADM2	HUMAN Cell adhesion molecule 2 OS	0.172074	-0.2004	-0.630938	1.0064	1.38341	1.28071	-0.358983	0.148039	-0.793663	0.934119	-0.860716	-0.757625	0.10155	-0.437315	2.51015	0.350038	0.0995005	-0.250538	0.654842
ACAN	HUMAN Aggrecan core protein OS	0.458359	0.268697	0.189315	0.633869	1.02382	-2.03026	-0.418701	0.596776	1.07031	1.11718	-0.305082	0.179278	0.64274	0.153913	-0.851907	0.0902347	0.286632	0.196398	0.657728
IL1R2	HUMAN Interleukin-1 receptor type 2 OS	0.279795	1.24599	0.470177	-0.500415	-1.35145	1.44728	0.425156	-1.12837	0.662167	-0.307423	-0.00214775	1.01711	0.681535	0.51366	-0.456463	0.111021	0.301205	0.190185	0.659313
PSAP	HUMAN Prosaposin OS	-1.18802	0.773995	0.578067	1.14155	-0.261348	0.252071	-0.653396	0.532796	-0.0899066	1.58276	-0.0562784	0.42559	-0.401745	-1.41362	-0.416242	0.146964	-0.0527786	-0.199743	0.660257
MERTK	HUMAN Tyrosine-protein kinase Mer OS	0.74106	-0.313798	0.467789	-0.467605	1.0648	-0.596009	0.381193	0.701768	-0.153748	-0.723356	-0.624353	0.400026	0.347926	0.647297	0.837929	0.247399	0.104531	-0.142868	0.66285
CDCA8	HUMAN Borealin OS					1.0097	-0.304907	0.158924	0.13749	1.12435	-1.09693	0.54182	-0.653427				0.250303	-0.0210458	-0.271349	0.663422
FMOD	HUMAN Fibromodulin OS		0.279416	0.0635189	-1.22774									-1.36783	0.474489	1.2998	-0.294934	0.135485	0.430419	0.668801
NPTN	HUMAN Neuroplastin OS	-0.861896	-0.0240934	1.75167	-1.95363	-0.946856	1.07269	0.498656	0.35193	-0.617925	1.00676	0.437053	-0.339857	-1.46901	3.39749	-0.281833	-0.0139399	0.304669	0.318609	0.670726
LCN2	HUMAN Neutrophil gelatinase-associated lipocalin OS	-2.33251	4.1892	-2.14886	-2.6614	-2.73219	0.336682	2.83313	-0.34707	-0.488183	0.314928	-1.35339	0.0394621	-1.33796	-0.681726	-2.02576	-0.357877	-0.790377	-0.4325	0.673184
S1PR4	HUMAN Sphingosine 1-phosphate receptor 4 OS	-0.532951	-0.0259423	0.00412072	0.415779	-0.638058	1.30067	0.540519	0.561206	-0.55917	-0.792857	0.101514	-0.343532	0.0912546	1.01632	0.87256	0.203168	0.055156	-0.148012	0.674574
DAG1	HUMAN Dystroglycan OS	0.99109	-1.26498	0.438267	0.330176	-0.0599495	-0.739408	0.047962	1.15012	0.307552	1.48435	0.606404	-1.16999	-0.69833	0.502215	1.13306	0.11166	0.309322	0.197662	0.674963
PTGDS	HUMAN Prostaglandin-H2 D-isomerase OS	-4.51997	-0.474099	0.0709053	0.636924	-2.13623	-1.06512	1.07517	0.222987	-0.167206	1.49594	1.81257	-0.954803	-4.32685	-0.248249	-0.0488242	-0.773678	-0.348203	0.425475	0.677089
MELTF	HUMAN Melanotransferrin OS	1.19051	-2.13029	1.74592	0.0489202	0.00806104	-0.413419	-0.812301	1.46291	0.354531	-0.132202	-0.272206	-1.03566	1.66202	-1.38422		0.13754	-0.134622	-0.272162	0.677153
PGLYRP1	HUMAN Peptidoglycan recognition protein 1 OS					0.982537	0.111643	-0.490251	0.271422	0.813893	-0.805807	0.434077	-0.395133				0.218838	0.0117577	-0.20708	0.681357
LYPD3	HUMAN Ly6/PLAUR domain-containing protein 3 OS	0.738438	0.95031	-0.0899841	-0.633045									0.385927	0.0716383	0.823003	0.24143	0.426856	0.185427	0.684007
CLN5	HUMAN Ceroid-lipofuscinosis neuronal protein 5 OS	-0.949125	0.278539	-1.39667	1.18666	1.33401	-0.496988	1.81159	-0.310771	0.256057	-0.927837	0.0721654	-1.20394	0.845821	0.0169815	0.754854	0.182156	-0.0265567	-0.208712	0.687323
ST6GAL1	HUMAN Beta-galactoside alpha-2,6-sialyltransferase 1 OS	0.0899875	2.0204	-2.11364	0.416234	0.710783	0.217481	0.115904	-0.541719	1.11806	-1.35738	1.53613	-0.540521	-1.49844	0.898973	-1.20224	0.114429	-0.149347	-0.263776	0.687344
NCAM1	HUMAN Neural cell adhesion molecule 1 OS	0.758172	0.155303	-0.241474	0.583676	0.524831	-0.0134224	0.0710607	0.519186	0.42419	1.00307	0.315396	-0.705165	0.702782	0.36247	0.646071	0.294666	0.392688	0.098022	0.689533
CHL1	HUMAN Neural cell adhesion molecule L1-like protein OS	0.33485	0.328311	1.94756	-0.930713	-0.599586	0.979626	0.536627	0.219739	0.0322435	1.02121	-0.510663	-0.336553	1.52269	-0.111391	-0.384508	0.352052	0.176147	-0.175904	0.690474
EFNB1	HUMAN Ephrin-B1 OS	-1.70433	-0.566627	-1.0277	1.774	0.186937	0.367158	-0.25686	1.50429	-0.4338	0.383634	-1.71374	0.0503944	-0.889253	1.72224	-0.543417	0.0346085	-0.203421	-0.23803	0.691759
RNF13	HUMAN E3 ubiquitin-protein ligase RNF13 (Fragment) OS					0.0906161	0.16043	0.336465	0.243888	0.566664	0.489567	0.191367	-0.129767				0.20785	0.279458	0.071608	0.692503
SLC46A1	HUMAN Proton-coupled folate transporter OS	1.73468	1.58287	0.405692	-1.1715	-0.584125	0.833182	0.138947	0.0107047	0.687396	0.273391	0.608503	-0.211045	0.659907	-0.189289	-0.361038	0.368806	0.209689	-0.159117	0.694759
ZNF197	HUMAN Zinc finger protein 197 OS					1.49582	-0.817982	-1.22937	-0.499157	-1.14307	0.845598	-1.23523	2.17003				-0.262672	0.159331	0.422003	0.695402
LAMP2	HUMAN Lysosome-associated membrane glycoprotein 2 OS	-0.308969	0.287809	0.237276	-0.340875	-0.00307939	1.7489	-0.346726	0.185124	0.00678604	0.415655	-0.00755708	-0.322926	1.33719	0.0569887	0.672893	0.182433	0.308432	0.126	0.701089
LRRC19	HUMAN Leucine-rich repeat-containing protein 19 OS	-1.28106	1.16471	-0.231437	0.0794459	-1.35801	1.08919	-0.158199	1.15713	0.526483	-0.108474	-0.449546	0.205343	0.75522	-0.306062	0.914035	0.0577218	0.219571	0.161849	0.704749
SPARCL1	HUMAN SPARC-like protein 1 OS	1.41687	-0.397432	0.824147	0.256687									1.55139	-1.61088	0.404568	0.525067	0.115026	-0.410042	0.712649
IGFBP3	HUMAN Insulin-like growth factor-binding protein 3 OS	-0.340229	-0.314033	0.92425	-0.0138302	-0.969299	0.332717	0.14919	1.13683	0.192463	0.680029	-0.148527	0.044488	-0.215206	-0.521069	1.74407	0.1132	0.253749	0.140549	0.714747
GGT1	HUMAN Gamma-glutamyltranspeptidase 1 OS	0.0908064	2.23465	0.668696	-0.427111	-0.450308	0.333361	0.66902	-0.843342	1.74316	-0.0554122	0.334635	0.14338	-0.219736	-0.417183	-0.707191	0.284472	0.117378	-0.167094	0.718554
COL5A3	HUMAN Collagen alpha-3(V) chain OS					1.2586	-1.06962	-0.24895	0.949795	0.801878	0.0429057	-0.392108	-0.497285				0.222457	-0.0111524	-0.23361	0.720816
CD27	HUMAN CD27 antigen OS	-0.117149	-0.523857	1.31438	-0.221672	-1.53356	0.0505479	2.32697	-0.231529	0.311036	0.252803	-0.0653049	-1.00833	0.744322	-0.99854	0.433936	0.133016	-0.0471546	-0.180171	0.721469
FNDC3B	HUMAN Fibronectin type III domain-containing protein 3B OS	0.687277	-0.239135	-1.57772	-0.0134108									-0.800105	-0.192954	-0.446304	-0.285748	-0.479788	-0.19404	0.721613
CD83	HUMAN CD83 antigen OS					-0.87942	-1.51642	1.3853	0.860389	-0.641583	1.10021	0.306793	0.258819				-0.0375377	0.256059	0.293597	0.722785
LEPR	HUMAN Leptin receptor OS					-1.07136	0.476832	-0.609719	1.11812	-0.978407	1.13406	-0.209128	1.02389				-0.0215328	0.242605	0.264137	0.723661
CLEC4G	HUMAN C-type lectin domain family 4 member G OS					-1.80164	0.0547026	-0.666412	2.15205	1.62659	-0.112972	-1.59302	-1.89014				-0.0653254	-0.492386	-0.427061	0.725079
CEACAM7	HUMAN Carcinoembryonic antigen-related cell adhesion molecule 7 OS					-1.47727	-0.808475	3.04368	-0.84349	-0.102576	-1.13326	-0.798796	0.334278				-0.0213871	-0.425089	-0.403702	0.730661
HEG1	HUMAN Protein HEG homolog 1 OS	0.107723	1.16934	-0.426281	-0.840164	-0.764026	-0.992531	0.54703	1.61679	0.447774	-0.380412	-0.250789	-0.447555	0.970864	0.64007	0.378926	0.0522345	0.194126	0.141891	0.732464
DCHS1	HUMAN Protocadherin-16 OS	0.889941	0.570446	0.733795	-1.47415									1.04878	-0.377485	0.623561	0.180009	0.431618	0.251608	0.733236
PI16	HUMAN Peptidase inhibitor 16 OS	0.0483524	0.983227	0.47276	0.0124201	0.554821	-1.21742	0.421308	0.661217	-0.394135	1.12106	0.701239	-0.0668539	-0.276128	-0.607648	0.39831	0.242085	0.125121	-0.116964	0.733581
UMOD	HUMAN Uromodulin OS	0.882528	-0.978661	2.99573	-1.06654	4.5637	-2.98145	-1.89823	-2.44844	-0.328213	0.803438	-1.49217	-1.12813	0.175776	-0.955635	-0.341039	-0.11642	-0.466568	-0.350147	0.73513
PRG2	HUMAN Bone marrow proteoglycan OS	-2.11124	-0.36092	-0.760883	1.88344	1.48328	-1.0904	-1.58849	1.84578	-0.383589	0.75473	-2.08134	0.782647	3.15122	-1.12638	0.342247	-0.0874289	0.205647	0.293076	0.735173
ENPEP	HUMAN Glutamyl aminopeptidase OS	-0.14004	-0.28859	-0.142701	-0.583151	-1.79694	4.20629	-0.496301	-1.24384	-0.139331	0.293494	0.757392	-1.11271	0.271443	0.622572	0.499945	-0.0606592	0.170401	0.23106	0.744203
4SV	HUMAN Uncharacterized protein (Fragment) OS	-1.15314	-0.538027	-1.4144	1.37424									-0.00895574	0.328721	-0.874973	-0.432831	-0.185069	0.247762	0.74765
CDH2	HUMAN Cadherin-2 OS	-0.152695	0.115556	0.137703	0.380539	0.386742	-0.642781	0.776198	0.0368894	1.2365	-0.000952131	0.671243	-1.46351	-0.213598	-0.483331	0.328817	0.129769	0.010738	-0.119031	0.748758
LILRA5	HUMAN Leukocyte immunoglobulin-like receptor subfamily A member 5 OS	-0.802327	-0.128952	-0.0662426	0.742436									-0.0803467	0.56078	-1.34322	-0.0637715	-0.287595	-0.223823	0.748864
FAM174A	HUMAN Membrane protein FAM174A OS	0.388243	1.96523	-0.0123879	-0.74668	-0.023599	-1.2958	0.719104	1.055	0.217615	0.406654	-0.413394	-0.565297	0.690819	-0.671443	1.1096	0.256138	0.110651	-0.145487	0.748907
APOH	HUMAN Beta-2-glycoprotein 1 OS	-1.10657	-1.73475	0.214308	-0.237362	-0.0829154	4.62693	-0.303509	-1.37499	-1.73144	-0.0760131	-1.45136	-0.652808	-0.482352	0.63702	1.83195	0.00014289	-0.275001	-0.275144	0.749669
NRP1	HUMAN Neuropilin-1 OS	-0.88721	-0.468375	1.28498	0.471087									0.105359	1.15193	-0.302532	0.100121	0.318251	0.21813	0.751395
CCNJL	HUMAN Cyclin-J-like protein OS	0.857233	1.71184	1.69578	-3.1235									0.489793	-1.37846	0.42844	0.285339	-0.153409	-0.438748	0.752366
NAPSA	HUMAN Napsin-A OS	0.224628	0.133615	0.0343119	-0.148951	-2.01439	0.00708793	-0.837342	0.449402	0.456894	-2.78473	0.739089	-0.438014	2.30136	-0.0527072	-0.629868	-0.268955	-0.0582829	0.210672	0.753386
HBB	HUMAN Hemoglobin subunit beta OS	0.0526858	-1.71559	-0.410343	-2.16711									-3.14052	4.50003	-2.00848	-1.06009	-0.216323	0.843766	0.759657
COCH	HUMAN Cochlin OS					0.464234	-0.902536	0.626346	0.690446	0.609856	1.74159	-1.59191	-0.952921				0.219623	-0.048347	-0.26797	0.765287
AZGP1	HUMAN Zinc-alpha-2-glycoprotein OS	-0.293264	-0.225147	-0.461507	1.88151	1.15172	-0.300406	-1.10821	-1.43878	0.276063	1.8173	2.64116	0.0748477	-1.53046	-0.561997	-1.86893	-0.0992602	0.12114	0.2204	0.770825
GRIA1	HUMAN Glutamate receptor 1 OS					-0.323198	-0.107026	-0.266677	1.51332	0.248354	0.168696	-0.424821	0.251071				0.204105	0.0608252	-0.14328	0.775518
YIPF3	HUMAN Protein YIPF3 OS	0.817839	1.83459	0.134683	-2.9797	-3.11831	0.0883248	-0.297015	3.3799	0.539777	-1.68227	-0.791841	-0.353195	-0.703913	-1.41993	2.42124	-0.0174616	-0.284303	-0.266842	0.781938
SPINT2	HUMAN Kunitz-type protease inhibitor 2 (Fragment) OS	-0.0760909	0.549652	0.300436	-0.119196	0.163983	0.325973	0.673302	-0.214049	0.427363	0.638974	-0.422724	-0.192501	0.461095	-0.0969346	1.03247	0.200501	0.263963	0.0634618	0.784909
LMOD1	HUMAN Leiomodin-1 OS					1.75273	-0.932107	0.654229	-1.27094	-2.88481	-0.24021	0.25363	1.7838				0.0509791	-0.271896	-0.322875	0.797867
CD47	HUMAN Leukocyte surface antigen CD47 OS					-0.103695	-0.230809	0.372896	0.625073	0.367065	0.324622	0.567538	-0.302417				0.165866	0.239202	0.0733359	0.798796
IFNAR2	HUMAN Interferon alpha/beta receptor 2 OS					1.58223	0.138702	-0.297315	-0.743594	-0.196545	-0.98729	0.365234	0.823982				0.170006	0.00134509	-0.168661	0.800681
MUC1	HUMAN MUC1 isoform M10 OS					-0.289069	-0.0355292	-0.301124	0.701618	0.443682	0.306394	-1.28773	1.23601				0.0189741	0.174587	0.155613	0.800915
PTGER3	HUMAN Prostaglandin E2 receptor EP3 subtype OS					1.02947	-0.237266	-0.348624	0.157565	-0.141788	0.72442	0.0478477	0.358831				0.150287	0.247328	0.0970411	0.801354
CNR1	HUMAN Cannabinoid receptor 1 OS					0.818257	0.133128	-0.237837	0.196399	0.688012	-0.303843	0.505708	-0.344565				0.227487	0.136328	-0.0911588	0.801664
LAMP1	HUMAN Lysosome-associated membrane glycoprotein 1 OS	1.35378	0.815723	1.49304	-1.53676	-1.27229	1.93097	-0.261158	-0.586078	0.039081	1.68449	-0.0813693	-0.287739	0.878815	-1.55271	-0.0603426	0.242153	0.0886039	-0.153549	0.803512
C1QTNF1	HUMAN Complement C1q tumor necrosis factor-related protein 1 OS	-4.22918	-3.07577	-2.86367	2.98029									-3.46495	-0.652977	-2.71357	-1.79708	-2.27717	-0.480084	0.804531
CD163	HUMAN Scavenger receptor cysteine-rich type 1 protein M130 OS	-0.608027	-0.292102	0.404752	0.241785	-0.404632	-0.168059	0.0367513	1.75549	-0.0397227	0.119607	-1.17319	0.177932	1.01691	0.175247	1.2682	0.120745	0.220712	0.099967	0.80549
JAML	HUMAN Junctional adhesion molecule-like OS	-1.23927	0.0866502	0.931597	0.179388	-0.0360154	0.112029	-0.400812	0.210801	0.279872	-1.64954	1.57672	0.993008	-0.617106	0.699887	-0.585598	-0.0194539	0.0996062	0.11906	0.806992
LMAN2	HUMAN Vesicular integral-membrane protein VIP36 OS	-1.80384	-0.535803	-0.597338	1.95731	3.07451	1.07222	-2.93391	-0.979605	-2.06264	0.889621	-1.15195	1.44945	-0.69594	-0.115473	-0.37871	-0.0933073	-0.295093	-0.201786	0.813548
EFEMP1	HUMAN EGF-containing fibulin-like extracellular matrix protein 1 OS					0.623613	-1.5966	0.0157864	0.930099	0.578887	-0.849105	0.0805972	0.830686				-0.00677643	0.160266	0.167043	0.813796
IL1R1	HUMAN Interleukin-1 receptor type 1 OS		-0.814765	-0.171513	1.21672									-0.161896	0.356416	-0.465845	0.0768133	-0.0904415	-0.167255	0.81457
MAN2A1	HUMAN Alpha-mannosidase 2 OS	0.712831	0.0377751	0.676588	-0.0113713	0.327887	-0.201942	0.391395	-0.514466	-0.0167198	0.0385208	0.133376	1.06256	-0.422454	0.737451	-0.7627	0.177337	0.110004	-0.0673325	0.815641
SIAE	HUMAN Sialate O-acetylesterase OS	-0.718406	0.744957	-0.849369	0.211035									-0.837642	1.53816	-0.573046	-0.152946	0.0424907	0.195437	0.831424
CADM4	HUMAN Cell adhesion molecule 4 OS	0.440448	0.991509	-0.0222567	0.443872	-0.800947	-0.101676	0.421541	0.908137	0.985945	0.179721	0.0317862	-0.0622375	0.962103	-1.84385	1.09106	0.285078	0.192076	-0.0930021	0.836382
FREM2	HUMAN FRAS1-related extracellular matrix protein 2 OS	0.220304	0.381175	-0.705419	-0.0495288									-0.314961	0.629104	-0.183225	-0.0383674	0.0436395	0.0820069	0.839106
NECTIN3	HUMAN Nectin-3 OS	0.953026	0.452915	-0.00882435	-0.0843935	0.52005	-0.565229	0.0202435	0.239993	0.574138	-0.579034	-0.028102	1.0081	-1.18569	-0.0937493	1.12227	0.190973	0.116847	-0.0741255	0.840359
HSPA1B	HUMAN Heat shock 70 kDa protein 1B OS	0.633353	-1.90087	0.188223	-0.983163	-0.878849	-0.0595204	-0.0129564	0.317619	0.865345		-0.296761	0.0617526	-1.58111	-1.2831		-0.337021	-0.446776	-0.109755	0.843505
HEXA	HUMAN Beta-hexosaminidase subunit alpha OS			0.37252	-0.248831	0.737636	1.59234	-1.49276	-1.13725	0.127321	-1.18185	1.93609	0.0760266	-0.836009		0.49662	-0.0293909	0.103033	0.132424	0.843699
IL6ST	HUMAN Interleukin-6 receptor subunit beta OS	1.47823	0.0715655	1.10523	-0.259781	-0.100398	-0.834963	1.16487	0.311115	-0.191863	0.938826	0.185196	-0.132646	0.776207	-0.0342053	0.556715	0.366984	0.299747	-0.0672365	0.843897
F11R	HUMAN Junctional adhesion molecule A OS					0.185976	0.11995		-1.48747		-0.865139		-0.196243				-0.393846	-0.530691	-0.136844	0.844911
BMPR2	HUMAN Bone morphogenetic protein receptor type-2 OS	0.723549	-0.0254484	0.389849	-0.387676	-0.751916	0.257223	1.35093	0.336374	0.322841	-0.110451	-0.768766	-0.0701273	0.0836176	0.252584	1.47565	0.236611	0.169336	-0.0672747	0.848095
CDH13	HUMAN Cadherin-13 OS	-0.889115	-2.13937	0.11052	2.3243	1.48017	-0.824044	0.0316394	-0.325563	0.227234	0.339083	-0.389628	-0.0603885	-0.922579	-1.26145	1.08586	-0.0289325	-0.140268	-0.111335	0.85113
LSAMP	HUMAN Limbic system-associated membrane protein OS	3.05875	-0.0435454	-0.310527	-0.548807	0.218498	0.179129	-0.513489	0.800049	-0.777878	0.378346	-0.301937	0.867372	0.694426	-0.959298	1.83874	0.355007	0.248538	-0.106469	0.852536
C3	HUMAN Complement C3 OS					0.691819	1.6877	0.0599515	-2.44311	0.636937	-2.52769	-0.0754265	1.05058				-0.000910245	-0.2289	-0.22799	0.854443
C9	HUMAN Complement component C9 OS		-1.27095		0.78417	-0.967082	-1.16107	-0.420653	1.1058	-1.01957	-1.47852	0.118994	2.12672	-2.4506	0.482393	-0.951648	-0.321633	-0.453176	-0.131543	0.855528
SPINT2	HUMAN Kunitz-type protease inhibitor 2 OS	1.59879	-0.115808	0.506543	0.235914	-0.321501	-0.675011	0.839473	0.539915	0.967887	0.470003	-0.247433	0.0016481	1.56725	-1.24233	1.3296	0.326039	0.406661	0.0806213	0.86123
ADAM22	HUMAN Disintegrin and metalloproteinase domain-containing protein 22 OS					1.44883	-1.12731	-1.90017	-0.802603	-1.28598			0.527934				-0.595311	-0.379021	0.21629	0.866725
C11orf87	HUMAN Uncharacterized protein C11orf87 OS	0.439667	-0.532428	0.97295	-0.728726	-1.01755	0.801333	1.46794	0.38677	-0.219596	1.1615	-2.02781	-0.674761	2.08384	-0.428209	0.944852	0.223745	0.119975	-0.10377	0.867476
TGFBR2	HUMAN TGF-beta receptor type-2 OS	-0.597318	-0.586563	-0.51959	1.54189	0.671495	-0.121158	-0.249477	0.708798	-0.732329	0.826969	0.472035	0.131845	0.26265	-0.264292	0.441039	0.10601	0.16256	0.0565501	0.87023
DCAF11	HUMAN DDB1- and CUL4-associated factor 11 OS	-0.932731	-0.93299	0.347317	-0.28774	-0.0341657	0.474434	1.11493	0.715496	-0.380834	-0.527109	-0.373686	-0.972701	0.384641	1.20927	0.628115	0.058069	-0.00461523	-0.0626842	0.875318
CTSC	HUMAN Dipeptidyl peptidase 1 OS	0.0392497	-1.1467	-0.109087	1.52167	-1.08362	1.81638	0.306432	-0.465403	1.23613	-0.0373972	0.41472	-0.38312	0.23428	-1.09841	-0.109425	0.109866	0.0366815	-0.0731848	0.879342
PSG11	HUMAN Pregnancy-specific beta-1-glycoprotein 11 OS					-0.326362	2.04849	-1.51466	-0.295578	1.03919	-2.32771	0.658438	-0.106004				-0.0220271	-0.184021	-0.161994	0.883576
UTRN	HUMAN Utrophin OS					1.66666	-0.4445	-0.408078	-0.103844	-0.150309	-0.105138	0.196696	0.447103				0.17756	0.0970881	-0.0804718	0.885891
NECTIN1	HUMAN Nectin-1 OS	2.33559	0.070638	1.00389	-0.858937	-0.364629	-0.627668	0.46877	0.545138	0.523397	1.09342	0.729519	-0.338071	-0.664038	0.607254	-0.1292	0.3216	0.260327	-0.0612729	0.890938
RFNG	HUMAN Beta-1,3-N-acetylglucosaminyltransferase radical fringe OS					-0.00290881	0.0657719	0.0438015	0.748725	0.630569	0.849164	0.695723	-1.04079				0.213847	0.283667	0.0698192	0.891144
CPB2	HUMAN Carboxypeptidase B2 OS	-0.688962	0.494579	0.202438	-1.31227	1.22831	-0.537295	0.410887	0.200957	-1.16716	0.443315	-1.51876	-0.512814	0.567925	0.828905	0.903521	-0.000168354	-0.0650107	-0.0648423	0.892723
LBP	HUMAN Lipopolysaccharide-binding protein OS					1.74205	-0.0254452	-2.4856	0.815047	-1.25437	-0.301283	-0.32204	1.33105				0.0115133	-0.13666	-0.148173	0.89387
TMEM27	HUMAN Collectrin OS	0.353372	1.31306	0.434508	-0.547144	0.167724	-0.681234	-0.56639	1.09949	-0.264962	0.478023	0.160817	0.991625	-0.266631	0.350798	-0.384342	0.196673	0.15219	-0.0444837	0.894417
PDCD1LG2	HUMAN Programmed cell death 1 ligand 2 OS		-1.85242	-1.01331	1.61768									-0.584834	-0.293461	0.105468	-0.416017	-0.257609	0.158408	0.8945
JAKMIP2	HUMAN Janus kinase and microtubule-interacting protein 2 OS					0.476316	0.779785	0.125205	-1.35023	1.83219	-0.913899	0.99663	-1.39031				0.00776992	0.131153	0.123383	0.896335
GINM1	HUMAN Glycoprotein integral membrane protein 1 OS	1.11732	0.932367	-0.169138	-0.287564	-0.454856	0.2474	-0.544989	0.500045	1.18706	-0.790463	0.49221	0.679242	-0.117183	0.208765	-0.200303	0.167573	0.208476	0.0409029	0.904049
IGHA2	HUMAN Ig alpha-2 chain C region OS	-0.590331	3.6864	-3.62241	-2.14306	-6.18347	-0.0640383	2.95681	-0.205167	-0.853244	-1.09996	2.75329	0.22456	-1.68635	-2.49928	-1.11667	-0.770658	-0.611091	0.159567	0.905713
CEACAM1	HUMAN Carcinoembryonic antigen-related cell adhesion molecule 1 OS	0.191231	0.0845841	-1.22097	1.11785	-0.856915	1.91289	-1.16293	0.602263	-0.593238	0.249648	-0.125535	0.645706	3.45229	-2.29273	-1.41848	0.0835012	-0.0117639	-0.0952651	0.90726
FGFR1	HUMAN Fibroblast growth factor receptor 1 OS	-0.452224	0.714971	0.0284055	0.534874	-0.160575	0.193041	0.222586	0.919626	-0.145842	0.652281	-0.597594	-0.0595692	0.159672	0.418794	1.10725	0.250088	0.219285	-0.0308034	0.910109
LRRN1	HUMAN Leucine-rich repeat neuronal protein 1 OS	2.0168	2.67763	0.260247	-1.90709	0.419843	-3.34363	-0.580034	-0.320709				-0.625336	-0.338237	-2.45725	2.46229	-0.0971179	-0.239632	-0.142514	0.911462
ITIH5	HUMAN Inter-alpha-trypsin inhibitor heavy chain H5 OS	-0.652683	-0.376078	-0.512709	0.816326									0.448219	0.95973	-2.32421	-0.181286	-0.30542	-0.124134	0.916846
ACP2	HUMAN Lysosomal acid phosphatase OS	0.819902	0.332193	0.776306	-1.03303	-1.02326	1.29007	-0.0659743	0.864668	0.353235	0.763085	0.840141	-0.742072	-1.08883	0.547798	0.737714	0.24511	0.201581	-0.0435291	0.921012
SERPINI1	HUMAN Neuroserpin OS	-2.23939	-0.803257	0.171637	0.504099	-0.848407	1.95491	-0.36704	1.72751	-1.44244	-0.351133	-1.03492	-0.634944	2.66651	0.429409	-0.0437075	0.012507	-0.0587465	-0.0712535	0.921575
CCDC126	HUMAN Coiled-coil domain-containing protein 126 OS	0.668934	1.0483	0.703595	-0.844169									0.87049	-0.0380287	0.504627	0.394165	0.445696	0.051531	0.921734
ASAH1	HUMAN Acid ceramidase OS	0.26692	-0.196359	-0.272136	0.340871	-1.0646	2.15743	-0.0350911	-0.523518	1.82338	-0.537948	1.35214	-1.04288	-0.30564	-0.239152	-0.114242	0.0841897	0.133667	0.0494769	0.92554
KLK1	HUMAN Kallikrein-1 OS					0.675986	0.350457	0.536341	-0.905384	0.579748	0.227006	-1.33795	0.953591				0.16435	0.1056	-0.0587502	0.92796
FCGR3B	HUMAN Low affinity immunoglobulin gamma Fc region receptor III-B OS	-0.108281	1.31845		0.590077	-2.81204	2.71359		-1.85255	0.507252	0.146275				0.201292	-1.27836	-0.0251276	-0.105886	-0.0807581	0.932761
F2R	HUMAN Proteinase-activated receptor 1 OS	-0.394555	0.232975	0.0491338	-0.806253	0.0900706	0.111059	0.917751	1.67456	-1.12148	1.38171	-2.39942	-1.12294	1.91306	-0.590058	3.10523	0.234343	0.166586	-0.0677567	0.934497
HYOU1	HUMAN Hypoxia up-regulated protein 1 OS	0.655684	0.658226	0.0691591	0.101192	-0.610097	-0.354599	0.383566	1.10804	-0.173664	0.60802	-0.160688	0.363615	0.881931	-0.0468973	0.423521	0.251396	0.270834	0.0194378	0.93996
PRND	HUMAN Prion-like protein doppel OS					1.77963	-0.291982	-0.453461	-0.308867	-0.45763	0.90222	0.589214	-0.180658				0.181331	0.213287	0.0319556	0.961057
MUC5B	HUMAN Mucin-5B OS	-0.252791	-1.66762	-0.738364	3.78246	0.0911702	-1.46691	0.610266	0.279331	0.701967	1.48196	-0.0532085	-0.0420272	-1.51832	0.108603	-0.346394	0.079693	0.0475113	-0.0321817	0.963912
COL6A3	HUMAN Collagen alpha-3(VI) chain OS	0.482874	-0.269223	0.997002	-1.27199	0.385549	0.0897458	0.210812	1.37496	-1.59351	0.110281	-0.558437	0.453762	2.53162	-0.1822	1.14553	0.249966	0.272436	0.0224695	0.969401
IDUA	HUMAN Alpha-L-iduronidase OS					-1.1749	1.26677	0.458278	-0.0583062	0.584311	-0.850677	1.68003	-1.02706				0.12296	0.0966531	-0.0263068	0.975457
SPPL2A	HUMAN Signal peptide peptidase-like 2A OS					0.0871338	0.36088	0.107123	0.309904	0.207308	1.23197	-0.678526	0.146751				0.21626	0.226875	0.0106148	0.980274
IGHG3	HUMAN Ig gamma-3 chain C region OS	0.236143		-0.209747	0.17225									-2.02401	2.35536	-0.0884607	0.0662151	0.0809648	0.0147497	0.991796
MTHFR	HUMAN Methylenetetrahydrofolate reductase OS	0.704562	0.451956	-0.373154	0.115401	-0.650241	0.703555	-0.11281	0.842846	0.192435	0.497361	0.228852	-0.181013	0.41522	-0.0908128	0.425787	0.210265	0.212547	0.00228233	0.991897
SLC22A8	HUMAN Solute carrier family 22 member 8 OS	0.642636	1.04259	-1.09421	-0.149796	-0.42625	1.22024	0.789508	-0.000370695	-0.468375	0.0917618	-0.200146	-0.0102201	1.64599	-0.178554	0.917703	0.253043	0.25688	0.00383713	0.992518
AMBP	HUMAN Protein AMBP OS	-4.03788	-3.51949	-2.36871	4.73099	1.11901	1.09637	-1.08652	-1.12474	2.14201	0.438809	-0.588948	-0.0165529	-2.78048	-0.835185	-2.83201	-0.648871	-0.638908	0.00996211	0.993615
SPRED1	HUMAN Sprouty-related, EVH1 domain-containing protein 1 OS					6.43663	-3.98783	-3.11778	-3.96934	-1.70355	1.49798	-3.58798	-0.865877				-1.15958	-1.16486	-0.00528055	0.99856
ART3	HUMAN Ecto-ADP-ribosyltransferase 3 OS		-2.77421		0.0279806											-1.64911	-1.37312	-1.64911	-0.275997	#DIV/0!
GGH	HUMAN Gamma-glutamyl hydrolase OS		-1.14748		-0.988231											0.494318	-1.06786	0.494318	1.56217	#DIV/0!
