# Supplementary material for: The Urinary Glycopeptide Profile Differentiates Early Cardiorenal Risk in Subjects Not Meeting Criteria for Chronic Kidney Disease
Source: Int J Mol Sci. 2024 Jun 26;25(13):7005. doi: 10.3390/ijms25137005 (PMC11241500; doi:10.3390/ijms25137005)
Supplement: Supplementary file 1 [file ijms-25-07005-s001.zip › SupplTable4peptsID.xlsx]

## Sheet: N-Glycopeptides
Supplemental Table 4. Experimental N-glycopeptides identified in urine of hypertensive subjects. Data from LC-MS/MS N-glycoproteomics analysis with isobaric labeling (iTRAQ) including 8 and 7 bioligical replicates per group (C and HN, respectively). Statistical significance between clinical groups was considered if p value < 0.05. N$: glycosylation site
			-3	0	3
			Control								High-Normal
Gene name	Peptide sequence	Protein name	iTRAQ_1_113	iTRAQ_1_114	iTRAQ_1_115	iTRAQ_1_116	iTRAQ_2_117	iTRAQ_2_118	iTRAQ_2_119	iTRAQ_2_121	iTRAQ_2_113	iTRAQ_2_114	iTRAQ_2_115	iTRAQ_2_116	iTRAQ_1_117	iTRAQ_1_118	iTRAQ_1_121	Zp (C)	Zp (HN)	Zp (HN-C)	p value
ORM1	QDQC#IYN$TTYLN$VQRENGTISR	>sp|P02763|A1AG1_HUMAN Alpha-1-acid glycoprotein 1 OS=Homo sapiens GN=ORM1 PE=1 SV=1	-0.484091	0.721844	-0.593412	-1.00613	-1.17056	-1.5191	-1.30209	-1.21964	-0.0155941	1.10335	1.82401	0.418673	1.83662	0.851051	0.373022	-0.821647	0.913019	1.73467	0.000469488
CNTN1	YIITWDHVVALSN$ESTVTGYK@	>sp|Q12860|CNTN1_HUMAN Contactin-1 OS=Homo sapiens GN=CNTN1 PE=1 SV=1					-1.49886	-0.607994	-0.778475	-0.650018	1.60776	1.24122	0.580263	1.41035				-0.883836	1.2099	2.09373	0.000479721
AFM	DIENFN$STQK@	>sp|P43652|AFAM_HUMAN Afamin OS=Homo sapiens GN=AFM PE=1 SV=1	-0.4049	-0.385375	-1.07745	-1.07415	-1.15314	-1.65947	-1.33849	-0.810867	1.43268	0.933813	2.00769	1.5817	-0.488657	1.87827	0.204332	-0.98798	1.07855	2.06653	0.00055922
GAA	N$NTIVNELVR	>sp|P10253|LYAG_HUMAN Lysosomal alpha-glucosidase OS=Homo sapiens GN=GAA PE=1 SV=4	1.72159	1.49469	2.39763	0.120686	-0.219528	2.17635	1.72573	0.619105	-0.283986	-0.788398	-2.00987	-2.72476	0.795052	-1.74709	-1.37586	1.25453	-1.16213	-2.41666	0.00106921
S1PR1	HYN$YTGK@	>sp|P21453|S1PR1_HUMAN Sphingosine 1-phosphate receptor 1 OS=Homo sapiens GN=S1PR1 PE=1 SV=2					0.296208	0.542056	0.852241	1.07821	-0.669849	-0.390099	-0.919288	-0.352541				0.69218	-0.582944	-1.27512	0.00133907
KNG1	LN$AEN$NATFYFK@	>sp|P01042|KNG1_HUMAN Kininogen-1 OS=Homo sapiens GN=KNG1 PE=1 SV=2	2.11505	0.800917	2.14805	-0.657658	-0.445926	0.745604	2.17195	1.45756	-1.59346	-1.01212	-2.04223	-1.60388	0.0689911	-0.543374	-0.333144	1.04194	-1.00846	-2.0504	0.00134302
KNG1	LNAENN$ATFYFK@	>sp|P01042|KNG1_HUMAN Kininogen-1 OS=Homo sapiens GN=KNG1 PE=1 SV=2	2.00893	0.75462	2.06796	-0.336532	-0.80304	-0.0255236	2.40746	1.80952	-1.78359	-0.958998	-1.84315	-1.58037	-0.446577	-0.709033	-0.420953	0.985424	-1.1061	-2.09152	0.00169138
IGHG2	TK@PREEQFN$STFR	>sp|P01859|IGHG2_HUMAN Ig gamma-2 chain C region OS=Homo sapiens GN=IGHG2 PE=1 SV=2	-0.301087	-0.105106	-0.0345593	-1.25959	-0.489835	-1.58009	-0.608797	-1.21156	0.972017	1.67424	2.44238	0.551821	1.32504	0.0597695	-0.122975	-0.698828	0.98604	1.68487	0.00184923
ICOSLG	TDNSLLDQALQN$DTVFLNM_R	>sp|O75144|ICOSL_HUMAN ICOS ligand OS=Homo sapiens GN=ICOSLG PE=1 SV=2	0.95488	-0.656268	0.160257	0.964468	0.556737	0.434107	0.24271	1.13804	-0.401743	-0.901407	0.222654	-0.840736	-0.255676	-1.46536	-1.55058	0.474367	-0.741835	-1.2162	0.00235917
NTRK2	LEPNSVDPEN$ITEIFIANQK@	>sp|Q16620|NTRK2_HUMAN BDNF/NT-3 growth factors receptor OS=Homo sapiens GN=NTRK2 PE=1 SV=1					0.854811	0.607447	0.906959	0.702773	-0.464794	-0.419046	-0.642305	-1.24144				0.767997	-0.691897	-1.45989	0.00239094
IGFBP7	EDAGEYEC#HASN$SQGQASASAK@	>sp|Q16270|IBP7_HUMAN Insulin-like growth factor-binding protein 7 OS=Homo sapiens GN=IGFBP7 PE=1 SV=1					0.390871	0.990633	1.07764	1.92701	-2.3276	-2.60376	-1.29747	-0.730483				1.09654	-1.73983	-2.83637	0.00256948
FGA	M_DGSLNFN$R	>sp|P02671|FIBA_HUMAN Fibrinogen alpha chain OS=Homo sapiens GN=FGA PE=1 SV=2					0.913003	0.537287	1.31548	1.35759	-1.51199	-0.338515	-0.883667	-1.83879				1.03084	-1.14324	-2.17408	0.00275744
THY1	TN$FTSK@	>sp|P04216|THY1_HUMAN Thy-1 membrane glycoprotein OS=Homo sapiens GN=THY1 PE=1 SV=2					1.20137	1.00763	0.413187	0.866212	-1.78238	-0.408902	-0.846304	-0.770466				0.872101	-0.952013	-1.82411	0.00336231
BTN2A1	GSVALVIHN$ITAQENGTYR	>sp|Q7KYR7|BT2A1_HUMAN Butyrophilin subfamily 2 member A1 OS=Homo sapiens GN=BTN2A1 PE=1 SV=3	0.1645	0.417774	-0.0300582	-1.01144	0.247633	-0.80058	-0.254214	-0.355279	0.577113	0.953086	0.112798	1.07966	0.427176	0.569893	0.391862	-0.202708	0.587369	0.790077	0.00348108
TSPAN6	QYN$STGDYR	>sp|O43657|TSN6_HUMAN Tetraspanin-6 OS=Homo sapiens GN=TSPAN6 PE=1 SV=1	1.74811	1.5945	0.897743	-0.354314	-0.651605	3.5126	1.13493	-0.103471	-1.40108	-1.01165	-0.653762	-2.57717	0.270813	-2.08136	-0.727491	0.972311	-1.16881	-2.14113	0.00371955
Warning two proteins identified belonging to this sequence	YYDFK@N$PIIEK@	Warning two proteins identified belonging to this sequence	-1.37654	-0.868146	-2.51018	-0.653148	-5.00739	-6.98531	-8.31137	-2.88726	0.402367	-1.26896	-0.838022	5.93879	0.455594	2.1551	1.9893	-3.57492	1.26202	4.83694	0.00375741
TF	QQQHLFGSN$VTDC#SGNFC#LFR	>sp|P02787|TRFE_HUMAN Serotransferrin OS=Homo sapiens GN=TF PE=1 SV=3	-0.341256	-1.02391	0.795116	-1.47137	-0.35383	-0.59045	-1.42643	-0.427358	1.57557	0.309648	0.648588	1.3946	0.986172	-0.428341	0.348421	-0.604936	0.690666	1.2956	0.00378209
IGHG2	EEQFN$STFR	>sp|P01859|IGHG2_HUMAN Ig gamma-2 chain C region OS=Homo sapiens GN=IGHG2 PE=1 SV=2	0.17054	-0.211834	-0.444802	-1.01385	-0.731179	-1.37765	-2.80822	0.150409	1.59394	0.48263	1.82435	1.40871	-0.193131	0.855635	-0.144916	-0.783324	0.83246	1.61578	0.00410529
KNG1	ITYSIVQTN$C#SK@	>sp|P01042|KNG1_HUMAN Kininogen-1 OS=Homo sapiens GN=KNG1 PE=1 SV=2	2.3623	-0.338141	1.85112	0.317181	-0.885516	0.6611	1.83094	1.56588	-0.491156	-0.532504	-1.07833	-1.57552	-1.14068	-0.545579	0.0304852	0.920609	-0.761897	-1.68251	0.00422399
FSTL1	FVEQN$ETAINITTYPDQENNK@	>sp|Q12841|FSTL1_HUMAN Follistatin-related protein 1 OS=Homo sapiens GN=FSTL1 PE=1 SV=1					0.025309	-0.819667	-0.425113	-0.144617	0.802538	0.647972	0.386525	1.06811				-0.341022	0.726286	1.06731	0.00442818
TF	C#GLVPVLAENYN$K@	>sp|P02787|TRFE_HUMAN Serotransferrin OS=Homo sapiens GN=TF PE=1 SV=3	-1.04804	-1.33938	-0.530869	-1.23946	-1.02583	0.0519365	-1.23052	-0.110528	1.23589	-0.0560953	0.902644	0.897581	-0.117902	0.0841141	-0.658734	-0.809086	0.326785	1.13587	0.00465034
BSG	ITDSEDK@ALMN$GSESR	>sp|P35613|BASI_HUMAN Basigin OS=Homo sapiens GN=BSG PE=1 SV=2	1.41476	0.942559	0.407819	0.425432	0.772722	1.04331	0.778076	0.858489	-1.38237	-0.199617	-0.989887	-0.827151	0.561531	-1.21195	0.678676	0.830397	-0.481539	-1.31194	0.00517388
SERPINA5	EDQYHYLLDRN$LSC#R	>sp|P05154|IPSP_HUMAN Plasma serine protease inhibitor OS=Homo sapiens GN=SERPINA5 PE=1 SV=3	2.19923	1.02895	0.559171	0.504658	-0.951898	2.27409	1.41204	0.69065	-0.902875	-4.42031	-1.79862	-2.26952	-0.914112	-0.616671	0.502569	0.96461	-1.48851	-2.45312	0.00533821
APOD	C#IQAN$YSLMEN$GK@	>sp|P05090|APOD_HUMAN Apolipoprotein D OS=Homo sapiens GN=APOD PE=1 SV=1	0.49131	-1.09847	1.95666	2.18716	3.03236	0.246997	0.362784	-0.32635	-3.14415	-0.347843	-1.68315	-0.504989	-0.285232	-0.904601	-2.12926	0.856556	-1.2856	-2.14216	0.00535642
VASN	LHEITN$ETFR	>sp|Q6EMK4|VASN_HUMAN Vasorin OS=Homo sapiens GN=VASN PE=1 SV=1	1.49288	0.942286	1.75537	0.00588974	1.82145	0.802614	0.835963	-0.63875	-2.93035	-1.31396	-0.976577	-3.04434	-0.12128	-0.687898	0.526939	0.877212	-1.22107	-2.09828	0.00535797
SIRPB1	AENQAN$VTC#QVSNFYPR	>sp|O00241|SIRB1_HUMAN Signal-regulatory protein beta-1 OS=Homo sapiens GN=SIRPB1 PE=1 SV=5	-1.48309	-0.537777	-2.04304	-1.33803									0.961127	1.44825	0.287561	-1.35048	0.898981	2.24946	0.00546523
MME	SC#IN$ESAIDSR	>sp|P08473|NEP_HUMAN Neprilysin OS=Homo sapiens GN=MME PE=1 SV=2					0.295291	1.45896	0.434243	0.857863	-0.185958	-0.820514	-0.64996	-0.946013				0.761589	-0.650611	-1.4122	0.00581998
COL6A1	N$FTAADWGQSR	>sp|P12109|CO6A1_HUMAN Collagen alpha-1(VI) chain OS=Homo sapiens GN=COL6A1 PE=1 SV=3	2.88984	0.119658	2.09502	0.143616	0.677468	0.0132617	1.50329	0.602333	-0.750509	0.13333	-0.588378	-0.783478	0.735334	-1.18013	-1.16345	1.00556	-0.513896	-1.51946	0.00596928
IGKC	VDN$ALQSGN$SQESVTEQDSK@DSTYSLSSTLTLSK@	>sp|P01834|IGKC_HUMAN Ig kappa chain C region OS=Homo sapiens GN=IGKC PE=1 SV=1					0.593513	0.653697	1.26667	1.25714	-1.91625	-0.907841	-0.175893	-1.38184				0.942757	-1.09546	-2.03821	0.00606617
ABI3BP	EN$GSFSGK@	>sp|Q7Z7G0|TARSH_HUMAN Target of Nesh-SH3 OS=Homo sapiens GN=ABI3BP PE=1 SV=1					0.22354	1.15278	0.520796	1.45512	-0.609717	-0.0929843	-0.970106	-1.27369				0.838059	-0.736624	-1.57468	0.00619135
PIK3IP1	C#LNWLDAQSGLASAPVSGAGN$HSYC#R	>sp|Q96FE7|P3IP1_HUMAN Phosphoinositide-3-kinase-interacting protein 1 OS=Homo sapiens GN=PIK3IP1 PE=1 SV=2	0.169306	-1.31892	-0.513199	-0.391243	-0.70497	-0.469343	-0.0129643	0.193996	1.29894	0.328041	0.0966681	0.495556	-0.0531508	0.376655	0.282265	-0.380918	0.403567	0.784485	0.0065009
SLC3A2	DASSFLAEWQN$ITK@	>sp|P08195|4F2_HUMAN 4F2 cell-surface antigen heavy chain OS=Homo sapiens GN=SLC3A2 PE=1 SV=3	-0.259961	0.961475	-0.0887668	0.178779	0.378308	2.03523	0.395095	-0.234523	-0.464911	-1.07334	-1.67957	0.000897071	-0.178979	-1.03237	-0.528447	0.420705	-0.708102	-1.12881	0.00673625
TYRO3	DLAVPPN$APFQLSC#EAVGPPEPVTIVWWR	>sp|Q06418|TYRO3_HUMAN Tyrosine-protein kinase receptor TYRO3 OS=Homo sapiens GN=TYRO3 PE=1 SV=1					-0.198479	-0.824686	-0.477111	-0.42318			0.318829	0.522506				-0.480864	0.420667	0.901531	0.00699748
LAMP2	LN$SSTIK@	>sp|P13473|LAMP2_HUMAN Lysosome-associated membrane glycoprotein 2 OS=Homo sapiens GN=LAMP2 PE=1 SV=2					1.39215	1.26497	0.601812	0.0202736	-1.22277	-0.998305	-0.848395	-0.572822				0.819801	-0.910573	-1.73037	0.00715299
SFRP4	MYN$HSWPESLAC#DELPVYDR	>sp|Q6FHJ7|SFRP4_HUMAN Secreted frizzled-related protein 4 OS=Homo sapiens GN=SFRP4 PE=1 SV=2					-0.128521	-0.0701787	-1.03267	-1.04006	0.850174	1.21083	0.785971	0.954719				-0.567855	0.950423	1.51828	0.0075179
CDHR2	AC#DLATDPGFQAYSNNGSLLITIEDVNDN$APYFLPEN$K@	>sp|Q9BYE9|CDHR2_HUMAN Cadherin-related family member 2 OS=Homo sapiens GN=CDHR2 PE=1 SV=2	0.58185	1.12264		0.898907	-0.97594	1.08474	0.0513398	2.56237	-1.86776	-1.89825		-2.81467	-1.63397	0.669533	-0.562707	0.760844	-1.3513	-2.11215	0.00828794
CADM4	GN$ESLPERAEAVGETLTLPGLVSADNGTYTC#EASNK@	>sp|Q8NFZ8|CADM4_HUMAN Cell adhesion molecule 4 OS=Homo sapiens GN=CADM4 PE=1 SV=1					-0.747836	-0.860095	-0.99709	0.330079	0.833624	1.23826	1.24641	0.39107				-0.568736	0.92734	1.49608	0.00855621
HPX	ALPQPQN$VTSLLGC#TH	>sp|P02790|HEMO_HUMAN Hemopexin OS=Homo sapiens GN=HPX PE=1 SV=2	0.149833	-0.255486	-0.286966	0.540363	-1.09397	-0.708063	-0.752824	-0.135824	0.479132	0.720612	0.0866742	1.69278	-0.1433	0.529236	0.741929	-0.317868	0.586724	0.904591	0.00857205
KNG1	LNAEN$N$ATFYFK@	>sp|P01042|KNG1_HUMAN Kininogen-1 OS=Homo sapiens GN=KNG1 PE=1 SV=2	1.60437	0.665093	1.93412	-0.675882	-0.855963	0.444661	2.5441	1.73841	-1.82105	-1.12893	-1.74477	-1.1618	0.215251	-0.315387	0.368705	0.924864	-0.798283	-1.72315	0.0085818
FGFR2	DGVHLGPNN$R	>sp|P21802|FGFR2_HUMAN Fibroblast growth factor receptor 2 OS=Homo sapiens GN=FGFR2 PE=1 SV=1					0.525878	0.0412149	0.916716	1.56105	-0.974127	-0.323147	-1.27025	-0.689406				0.761215	-0.814233	-1.57545	0.00869172
CPM	SQN$FSALK@	>sp|P14384|CBPM_HUMAN Carboxypeptidase M OS=Homo sapiens GN=CPM PE=1 SV=2	0.97363	1.52785	0.857639	-0.644152	0.447839	0.365147	1.40867	0.808645	-0.395831	-0.47042	-0.664208	-0.967858	0.807848	-0.00115201	-0.244198	0.718158	-0.276546	-0.994704	0.00886253
LSAMP	STEGQSSLTVTNVTEEHYGN$YTC#VAANK@	>sp|Q13449|LSAMP_HUMAN Limbic system-associated membrane protein OS=Homo sapiens GN=LSAMP PE=1 SV=2	1.97812	1.10585	0.435209	0.556352	1.28792	1.05295	-0.0167187	1.08067	-1.98085	-0.404714	-1.22499	-0.493423	0.960016	-1.68121	0.531308	0.935044	-0.61341	-1.54845	0.00889325
ACE	EADDFFTSLGLLPVPPEFWN$K@	>sp|P12821|ACE_HUMAN Angiotensin-converting enzyme OS=Homo sapiens GN=ACE PE=1 SV=1	0.748556	1.64021	1.41663	-0.0102527	-0.900261	1.34613	-0.162314	-0.860128	-0.0357075	-0.367622		-1.97922	-1.25926	-1.12022	-1.72429	0.402321	-1.08105	-1.48337	0.00890238
IGF2BP2	TVNELQN$LTSAEVIVPRDQTPDEN$EEVIVR	>sp|Q9Y6M1|IF2B2_HUMAN Insulin-like growth factor 2 mRNA-binding protein 2 OS=Homo sapiens GN=IGF2BP2 PE=1 SV=2					0.15619	-1.18295	-1.38133	-0.788835	0.100173	1.46901	1.68442	0.938822				-0.79923	1.0481	1.84733	0.00938029
RNASE2	NQNTFLLTTFANVVNVC#GNPNMTC#PSN$K@	>sp|P10153|RNAS2_HUMAN Non-secretory ribonuclease OS=Homo sapiens GN=RNASE2 PE=1 SV=2	0.593306	-0.604364	0.293266	1.64796	1.88613	-0.488975	-0.329225	0.517642	-0.335208	-0.614838	-1.01588	-1.36005	0.122654	-0.927691	-1.14916	0.439468	-0.754312	-1.19378	0.00984862
SLC2A9	AFYN$ESWER	>sp|Q9NRM0|GTR9_HUMAN Solute carrier family 2, facilitated glucose transporter member 9 OS=Homo sapiens GN=SLC2A9 PE=1 SV=2	1.74169	1.32563	0.463285	0.330576	0.467142	1.16762	0.895659	-0.230622	0.039709	-1.2659	0.368874	-0.762573	0.60648	-0.685903	-0.0681017	0.770123	-0.252487	-1.02261	0.0103043
RP1	QN$LIDN$AIGDIFDQFYFSNTFDLMGK@R	>sp|P56715|RP1_HUMAN Oxygen-regulated protein 1 OS=Homo sapiens GN=RP1 PE=1 SV=1					0.0951565	-1.01607	-0.13921	-1.10869	1.33373	0.443209	0.717133	1.00167				-0.542203	0.873934	1.41614	0.0108008
ADAMTSL2	VAN$SSSEAPFPN$VSTSLLTSAGNR	>sp|Q86TH1|ATL2_HUMAN ADAMTS-like protein 2 OS=Homo sapiens GN=ADAMTSL2 PE=1 SV=1	-2.39154	-0.974561	-2.47857	-0.951475	0.859475	-1.88925	-1.09502	0.833766	1.47345	-1.04502	0.707291	0.453044	1.00771	0.477059	1.69186	-1.0109	0.680772	1.69167	0.0113485
PCDH1	YGTALVHLYVN$ETLAN$R	>sp|Q08174|PCDH1_HUMAN Protocadherin-1 OS=Homo sapiens GN=PCDH1 PE=1 SV=2	-0.141305	0.252535	-0.151686	-0.278619	0.450359	-0.76188	-0.459004	-0.20607	0.346808	0.995199	1.11634	0.224405	-0.112216	0.642597	0.187419	-0.161959	0.485794	0.647753	0.0114511
SELL	IGGIWTWVGTN$K@	>sp|P14151|LYAM1_HUMAN L-selectin OS=Homo sapiens GN=SELL PE=1 SV=2					0.113164	-0.581824	-0.331666	-0.394894		0.28684	0.546459	0.354156				-0.298805	0.395818	0.694623	0.0114985
ICOSLG	LFN$VTPQDEQK@	>sp|O75144|ICOSL_HUMAN ICOS ligand OS=Homo sapiens GN=ICOSLG PE=1 SV=2	1.32114	0.555181	1.72724	-0.561829	1.50946	1.83986	1.09293	0.783192	-1.64184	-0.95136	-2.17423	-2.36473	2.17045	-1.19307	-0.784443	1.0334	-0.991317	-2.02471	0.0116062
FAM234A	NTN$SSN$NFSR	>sp|Q9H0X4|F234A_HUMAN Protein FAM234A OS=Homo sapiens GN=FAM234A PE=1 SV=1	3.24684	1.17528	1.59688	-1.06173	0.481324	0.598252	0.667995	1.34084	-1.05749	0.312431	-0.348884	-1.48324	0.520853	-1.2333	-0.470729	1.00571	-0.537193	-1.5429	0.0116277
FGA	MDGSLNFN$R	>sp|P02671|FIBA_HUMAN Fibrinogen alpha chain OS=Homo sapiens GN=FGA PE=1 SV=2	-0.0409292	-0.486828	1.50149	1.36054	1.57816	0.726608	1.19975	1.57432	-1.4906	-0.845768	-2.75816	-2.11932	0.198577	-1.02929	1.43027	0.926639	-0.944899	-1.87154	0.0122812
ICOSLG	TDNSLLDQALQN$DTVFLNMR	>sp|O75144|ICOSL_HUMAN ICOS ligand OS=Homo sapiens GN=ICOSLG PE=1 SV=2	1.70402	0.527059	1.44355	0.147468	0.162811	1.11618	0.0410025	1.13926	-0.233192	-2.36268	0.7699	-1.23893	0.258125	-2.265	-0.594259	0.785168	-0.809434	-1.5946	0.0123263
TWSG1	N$YSDTPPTSK@	>sp|Q9GZX9|TWSG1_HUMAN Twisted gastrulation protein homolog 1 OS=Homo sapiens GN=TWSG1 PE=1 SV=1	0.787952	0.217465	1.04386	0.75662	0.477028	0.0870538	1.35241	1.32227	-0.73866	0.230044	-1.79938	-1.3331	0.856734	-1.27347	0.249576	0.755583	-0.544037	-1.29962	0.0128786
ICAM3	ELVASGMGWAAFN$LSN$VTGNSR	>sp|P32942|ICAM3_HUMAN Intercellular adhesion molecule 3 OS=Homo sapiens GN=ICAM3 PE=1 SV=2					-1.19371	-0.871744	-0.749144	-1.60463	1.35511	-0.223188	1.41194	2.06436				-1.10481	1.15206	2.25686	0.013072
ALB	QEPERNEC#FLQHK@DDNPN$LPR	>sp|P02768|ALBU_HUMAN Serum albumin OS=Homo sapiens GN=ALB PE=1 SV=2					-2.635	-1.48044	-2.16461	0.146157	1.42266	1.59624	1.68779	1.72786				-1.53347	1.60864	3.14211	0.0134558
GAA	QVVEN$MTR	>sp|P10253|LYAG_HUMAN Lysosomal alpha-glucosidase OS=Homo sapiens GN=GAA PE=1 SV=4	0.637215	0.808456	1.32499	0.731521	-0.544436	2.23522	0.503119	1.39557	-0.58304	-0.166312	-1.43474	-2.07817	0.416997	-0.361724	0.797058	0.886457	-0.487134	-1.37359	0.0138734
RCL1	ITN$GSR	>sp|Q9Y2P8|RCL1_HUMAN RNA 3'-terminal phosphate cyclase-like protein OS=Homo sapiens GN=RCL1 PE=1 SV=3	0.200451	0.986341	2.37094	0.90858	-0.473753	0.841497	1.24225	1.59377	-0.99024	-0.761721	-2.2684	-3.36259	1.04758	-2.5272	0.69261	0.958759	-1.16714	-2.1259	0.0140915
CP	AGLQAFFQVQEC#N$K@	>sp|P00450|CERU_HUMAN Ceruloplasmin OS=Homo sapiens GN=CP PE=1 SV=1	-0.920511	-0.656391	-2.50464	0.840128	-0.834514	-0.263321	-0.53644	-0.418082	-0.0567019	-0.784389	2.00765	1.62207	0.88626	0.327215	1.16806	-0.661721	0.738596	1.40032	0.014357
CLMP	HVYN$N$LTEEQK@	>sp|Q9H6B4|CLMP_HUMAN CXADR-like membrane protein OS=Homo sapiens GN=CLMP PE=1 SV=1					-0.941607	-0.675009	-0.497329	0.443706	1.12964	1.08447	0.610376	0.8794				-0.41756	0.925971	1.34353	0.0149729
ICOSLG	TDN$SLLDQALQN$DTVFLNMR	>sp|O75144|ICOSL_HUMAN ICOS ligand OS=Homo sapiens GN=ICOSLG PE=1 SV=2	1.86583	0.439229	0.359267	-0.0768378	0.477077	0.993326	0.446747	0.544674	-0.296933	-2.12965	-0.0276711	-0.269146	0.49606	-0.663422	-0.214586	0.631165	-0.443621	-1.07479	0.0151685
GOLM1	AVLVNN$ITTGER	>sp|Q8NBJ4|GOLM1_HUMAN Golgi membrane protein 1 OS=Homo sapiens GN=GOLM1 PE=1 SV=1	1.86967	0.771251	1.81444	-0.742371	-0.809433	0.17468	1.4195	2.76678	-1.32915	-1.39991	-1.28973	-0.890507	0.661695	0.120117	-0.373487	0.908064	-0.642995	-1.55106	0.0154399
SERPINA3	TLN$QSSDELQLSMGNAM_FVK@	>sp|P01011|AACT_HUMAN Alpha-1-antichymotrypsin OS=Homo sapiens GN=SERPINA3 PE=1 SV=2	-0.984169	-0.57986	-0.0569378	0.504572	0.269081	-1.03557	-1.02725	-0.351064	-0.156336	0.795465	1.03111	1.7129	-0.212975	0.805116	-0.00419081	-0.40765	0.567297	0.974947	0.0155751
DNER	LVSFEVPQN$TSVK@	>sp|Q8NFT8|DNER_HUMAN Delta and Notch-like epidermal growth factor-related receptor OS=Homo sapiens GN=DNER PE=1 SV=1	1.27056	1.31273	1.87117	-0.487604	-1.00616	0.750275	1.24025	1.10637	0.063629	0.231058	-0.70903	-0.794558	-0.335556	-0.126072	-0.890695	0.757197	-0.365889	-1.12309	0.0158632
NTSR1	AQAGLEEALLAPGFGN$ASGN$ASER	>sp|P30989|NTR1_HUMAN Neurotensin receptor type 1 OS=Homo sapiens GN=NTSR1 PE=1 SV=2	-1.16159	-0.235596	-0.298178	-0.566454	-0.896595	-0.558441	-0.395909	-0.778014	1.28204	-0.341068	-0.37083	2.20216	-0.347337	1.20417	0.956052	-0.611347	0.655028	1.26638	0.0159348
CLU	ELPGVC#N$ETMMALWEEC#K@PC#LK@	>sp|P10909|CLUS_HUMAN Clusterin OS=Homo sapiens GN=CLU PE=1 SV=1	-0.245993	-1.4098	1.47334	3.15327	1.27115	1.22708	0.0127283	0.332056	-0.748178	-2.11543	-0.699827	-0.380344	0.699785	-3.00386	-1.65022	0.726729	-1.1283	-1.85503	0.0160063
PDGFRA	VVQLN$SSFSLR	>sp|P16234|PGFRA_HUMAN Platelet-derived growth factor receptor alpha OS=Homo sapiens GN=PDGFRA PE=1 SV=1					0.537139	0.157757	1.08865	0.718535	-0.562445	0.287408	-0.398216	-0.641445				0.625521	-0.328675	-0.954196	0.0160349
LGALS3BP	EPGSN$VTMSVDAEC#VPMVR	>sp|Q08380|LG3BP_HUMAN Galectin-3-binding protein OS=Homo sapiens GN=LGALS3BP PE=1 SV=1	1.0899	0.616158	0.723119	1.23908	0.910394	1.35935	0.386441	0.593929	-0.864733	-0.843576	-1.30488	-0.511738	0.302765	-1.90261	1.49046	0.864797	-0.519188	-1.38398	0.0160897
MMRN1	LQN$LTLPTN$ASIK@	>sp|Q13201|MMRN1_HUMAN Multimerin-1 OS=Homo sapiens GN=MMRN1 PE=1 SV=3	0.461786	1.30305	0.558117	0.997817	1.31544	-0.714745	1.17869	0.216722	-1.14507	0.698435	-1.49716	-1.79607	-0.584617	-2.20475	0.788016	0.664608	-0.820174	-1.48478	0.0164049
LRP2	N$LTNPR	>sp|P98164|LRP2_HUMAN Low-density lipoprotein receptor-related protein 2 OS=Homo sapiens GN=LRP2 PE=1 SV=3	0.675994	1.24165	0.751305	0.156825	0.538433	1.1363	1.28947	0.827523	-0.574593	-0.498382	-0.681113	-1.95778	1.26356	-0.854522	0.374287	0.827188	-0.418363	-1.24555	0.0164468
CLU	K@K@EDALN$ETR	>sp|P10909|CLUS_HUMAN Clusterin OS=Homo sapiens GN=CLU PE=1 SV=1	-0.289896	1.83376	-0.249197	0.31643	0.935212	1.63029	2.85375	0.997861	-3.78313	-4.33396	-2.66987	-2.29811	1.35107	0.630892	-0.578221	1.00353	-1.66876	-2.67229	0.017499
CFHR2	LQNNEN$NISC#VER	>sp|P36980|FHR2_HUMAN Complement factor H-related protein 2 OS=Homo sapiens GN=CFHR2 PE=1 SV=1					1.19836	2.679	1.19316	-0.638251	-1.22595	-0.694508	-2.42602	-2.30054				1.10807	-1.66175	-2.76982	0.0178522
CDHR5	GNVN$GTFIIHPDSGN$LTVAR	>sp|Q9HBB8|CDHR5_HUMAN Cadherin-related family member 5 OS=Homo sapiens GN=CDHR5 PE=1 SV=3	1.54346	1.54385	1.38757	-0.872826	-0.323356	1.63337	0.432745	1.32584	-2.14962	-0.235965	-0.429532	-0.531143	0.208565	-0.608382	0.602623	0.833831	-0.449065	-1.2829	0.0181189
FBLN1	C#ATPHGDN$ASLEATFVK@	>sp|P23142|FBLN1_HUMAN Fibulin-1 OS=Homo sapiens GN=FBLN1 PE=1 SV=4					0.730921	1.02327	0.460127	0.374651	-0.0741288	0.132868	-0.667843	-0.973387				0.647244	-0.395623	-1.04287	0.0181451
IGHG1	EEQYN$STYR	>sp|P01857|IGHG1_HUMAN Ig gamma-1 chain C region OS=Homo sapiens GN=IGHG1 PE=1 SV=1	-0.82959	-0.781556	-0.288661	-1.49387	-3.44645	0.200904	1.17768	-0.199688	0.38004	0.545445	0.191327	1.68498	0.329129	3.32547	0.725271	-0.707654	1.02595	1.73361	0.0183333
IL6ST	SHLQN$YTVN$ATK@	>sp|P40189|IL6RB_HUMAN Interleukin-6 receptor subunit beta OS=Homo sapiens GN=IL6ST PE=1 SV=2					-0.211096	0.957276	2.34956	0.906519	-1.70473	-1.22902	-1.09044	-1.20673				1.00056	-1.30773	-2.30829	0.0183519
CLU	K@EDALN$ETRESETK@	>sp|P10909|CLUS_HUMAN Clusterin OS=Homo sapiens GN=CLU PE=1 SV=1					0.629207	0.359105	3.0808	0.285713	-2.36758	-1.80174	-0.839607	-1.58833				1.08871	-1.64931	-2.73802	0.0184172
UMOD	C#N$TAAPM_WLNGTHPSSDEGIVSR	>sp|P07911|UROM_HUMAN Uromodulin OS=Homo sapiens GN=UMOD PE=1 SV=1					1.06787	-0.0370482	0.927723	0.684375	0.209034	-1.10337	-0.482136	-0.818054				0.660731	-0.548631	-1.20936	0.0184247
ATRN	N$HSC#SEGQISIFR	>sp|O75882|ATRN_HUMAN Attractin OS=Homo sapiens GN=ATRN PE=1 SV=2	1.35575	0.767871	1.60259	-0.289027	1.05214	0.0385307	-0.0614352	0.421735	-0.0740606	0.154092	0.299407	-0.448886	0.0156449	-1.51636	-0.53263	0.611019	-0.300398	-0.911418	0.0184289
CDH13	N$ITAVGK@	>sp|P55290|CAD13_HUMAN Cadherin-13 OS=Homo sapiens GN=CDH13 PE=1 SV=1	-1.43988	-1.16197	0.874902	2.21246	1.78033	0.718893	1.94185	-0.0354403	-1.52451	-0.178434	-1.83305	-1.95957	-0.825132	-0.243821	-0.228263	0.611392	-0.970397	-1.58179	0.0185244
CADM1	FQLLN$FSSSELK@	>sp|Q9BY67|CADM1_HUMAN Cell adhesion molecule 1 OS=Homo sapiens GN=CADM1 PE=1 SV=2	0.873635	1.35076	0.917308	-0.19787	1.20547	0.907458	1.15452	1.19577	-1.89262	0.460203	-1.45799	-2.38507	1.0642	-1.1512	0.520671	0.925881	-0.691687	-1.61757	0.0188868
SIRPB1	LQLTWLEN$GN$VSR	>sp|Q5TFQ8|SIRBL_HUMAN Signal-regulatory protein beta-1 isoform 3 OS=Homo sapiens GN=SIRPB1 PE=1 SV=1	0.839262	-0.71421	1.07554	1.06297	0.859204	0.555458	0.361125	0.270981	-1.05159	0.274066	-0.749209	-0.078461	0.433918	-0.327838	-0.145714	0.538792	-0.234976	-0.773767	0.0189172
SOD3	LDAFFALEGFPTEPN$SSSR	>sp|P08294|SODE_HUMAN Extracellular superoxide dismutase [Cu-Zn] OS=Homo sapiens GN=SOD3 PE=1 SV=2	0.853194	0.921377	0.288834	0.457635	0.208101	3.61144	0.260897	-0.889884	-1.01246	-1.61474	-1.7431	-1.77143	0.517299	0.0291285	-0.288095	0.713949	-0.840484	-1.55443	0.0189566
KCNE3	ALN$ATLHSN$LLC#RPGPGLGPDNQTEER	>sp|Q9Y6H6|KCNE3_HUMAN Potassium voltage-gated channel subfamily E member 3 OS=Homo sapiens GN=KCNE3 PE=1 SV=1	-0.182818	-0.30296	0.0849017	-0.133999	0.0227233	-0.686095	-0.420676	0.873849	0.393295	0.870048	0.149864	0.431894	0.061164	1.52276	0.615872	-0.0931342	0.577842	0.670976	0.0190288
CDH13	QEDLSVGSVLLTVN$ATDPDSLQHQTIR	>sp|P55290|CAD13_HUMAN Cadherin-13 OS=Homo sapiens GN=CDH13 PE=1 SV=1	-0.407827	-0.867897	0.252495	0.0560887	-0.512934	-1.61826	-0.766453	-1.72686	2.49097	-0.689799	0.73892	1.70429	-0.343288	0.280797	0.512366	-0.698956	0.670608	1.36956	0.0190689
LYVE1	ANQQLN$FTEAK@	>sp|Q9Y5Y7|LYVE1_HUMAN Lymphatic vessel endothelial hyaluronic acid receptor 1 OS=Homo sapiens GN=LYVE1 PE=1 SV=2	1.38061	-1.14929	1.49047	1.78343	1.39444	0.203336	-0.13388	0.981024	-1.32946	0.216842	0.333099	-0.943146	-1.02693	-0.280526	-0.00582235	0.743767	-0.433705	-1.17747	0.0192715
LAMP2	EK@PEAGTYSVNNGN$DTC#LLATMGLQLN$ITQDK@	>sp|P13473|LAMP2_HUMAN Lysosome-associated membrane glycoprotein 2 OS=Homo sapiens GN=LAMP2 PE=1 SV=2	-0.856898	-0.054027	-0.501182	-0.674514									0.923697	0.199406	0.382402	-0.521655	0.501835	1.02349	0.0193257
OLFM4	N$MTLLVEK@	>sp|Q6UX06|OLFM4_HUMAN Olfactomedin-4 OS=Homo sapiens GN=OLFM4 PE=1 SV=1	-0.268219	2.39109	-0.856429	0.245028	-0.506917	2.48916	2.19563	-0.578384	-1.32022	-0.806174	-1.80972	-1.49078	0.0573579	-1.05672	-0.261135	0.63887	-0.955342	-1.59421	0.0195416
SERPINI1	DAN$LTGLSDN$K@EIFLSK@	>sp|Q99574|NEUS_HUMAN Neuroserpin OS=Homo sapiens GN=SERPINI1 PE=1 SV=1					0.145275	1.19377	0.106351	1.32371	-0.922343	-0.13936	-0.79277	-0.613963				0.692275	-0.617109	-1.30938	0.019654
PIGR	WNN$TGC#QALPSQDEGPSK@	>sp|P01833|PIGR_HUMAN Polymeric immunoglobulin receptor OS=Homo sapiens GN=PIGR PE=1 SV=4					-0.105465	1.62087	2.13324	0.099051	-0.904317	-0.793937	-1.24398	-2.11243				0.936925	-1.26367	-2.20059	0.0198754
ACP2	YEQLQN$ETR	>sp|P11117|PPAL_HUMAN Lysosomal acid phosphatase OS=Homo sapiens GN=ACP2 PE=1 SV=3					0.403304	1.00382	0.452421	1.08322	-0.596888	0.284899	-0.455312	-1.242				0.73569	-0.502326	-1.23802	0.0200647
APOD	C#IQAN$YSLMENGK@	>sp|P05090|APOD_HUMAN Apolipoprotein D OS=Homo sapiens GN=APOD PE=1 SV=1	0.312503	-2.41532	2.08491	3.61351	3.785	0.0282479	0.509384	-1.05066	-3.44956	-0.862167	-1.36508	-0.91881	-0.141633	-1.14192	-3.10923	0.858449	-1.56977	-2.42822	0.0201872
CLU	K@EDALN$ETR	>sp|P10909|CLUS_HUMAN Clusterin OS=Homo sapiens GN=CLU PE=1 SV=1					0.0487339	1.1175	2.72119	0.271119	-1.84606	-1.78129	-1.16001	-1.08472				1.03964	-1.46802	-2.50766	0.0203935
VTCN1	TGAFSMPEVN$VDYN$ASSETLR	>sp|Q7Z7D3|VTCN1_HUMAN V-set domain-containing T-cell activation inhibitor 1 OS=Homo sapiens GN=VTCN1 PE=1 SV=1	-0.967054	0.335673	-0.000580841	-1.37374	-0.0278962	-2.70011	-0.439478	-2.38162	-0.0440596	3.44045		0.539894	0.914976	1.36748	-0.431621	-0.944351	0.964521	1.90887	0.0204917
SERPINA5	VVGVPYQGN$ATALFILPSEGK@	>sp|P05154|IPSP_HUMAN Plasma serine protease inhibitor OS=Homo sapiens GN=SERPINA5 PE=1 SV=3	0.582996	0.76173	-0.0205446	1.27612	-1.28012	1.16969	1.04841	1.02243	-1.20355	-3.60366	-0.815066	-1.78412	-1.71151	-0.381072	1.22385	0.57009	-1.18216	-1.75225	0.0212929
FN1	NSITLTNLTPGTEYVVSIVALN$GREESPLLIGQQSTVSDVPR	>sp|P02751|FINC_HUMAN Fibronectin OS=Homo sapiens GN=FN1 PE=1 SV=4		-0.716889		-0.0301041	-0.602262	-1.68486	-0.440264		2.21535	0.942884	0.915987	-0.271703	0.181624			-0.694876	0.796829	1.4917	0.0214927
SPPL2A	DMN$QTLGDN$ITVK@	>sp|Q8TCT8|SPP2A_HUMAN Signal peptide peptidase-like 2A OS=Homo sapiens GN=SPPL2A PE=1 SV=2					0.461262	0.455493	0.728382	0.399598	-0.110609	-0.0931791	-0.84428	-0.0142004				0.511184	-0.265567	-0.776751	0.0215234
KNG1	ITYSIVQTN$C#SK@EN$FLFLTPDC#K@	>sp|P01042|KNG1_HUMAN Kininogen-1 OS=Homo sapiens GN=KNG1 PE=1 SV=2	3.92934	-3.20127	3.57436	1.04132	-1.26076	1.12322	3.30044	0.787498	-2.28566	0.77873	-1.7056	-2.96101	-1.15666	-4.02535	-0.191759	1.16177	-1.64962	-2.81138	0.0221772
GAA	VTVLGVATAPQQVLSNGVPVSN$FTYSPDTK@	>sp|P10253|LYAG_HUMAN Lysosomal alpha-glucosidase OS=Homo sapiens GN=GAA PE=1 SV=4	0.152205	1.35374	0.500463	-0.268799	-0.611277	2.06719	0.714124	0.686266	-0.000868647	-1.14494	-1.40848	-1.92375	0.508393	-0.242692	-0.0225707	0.574239	-0.604988	-1.17923	0.0223954
RNASE1	LTN$GSR	>sp|P07998|RNAS1_HUMAN Ribonuclease pancreatic OS=Homo sapiens GN=RNASE1 PE=1 SV=4	-0.2308	0.376333	3.08798	0.887224	-0.128795	1.06606	1.4225	1.87361	-1.00052	-1.0533	0.739925	-2.80405	0.781751	-2.63016	0.395204	1.04426	-0.795878	-1.84014	0.0225229
SLITRK1	DLN$ETTEQDLC#PLK@	>sp|Q96PX8|SLIK1_HUMAN SLIT and NTRK-like protein 1 OS=Homo sapiens GN=SLITRK1 PE=1 SV=2	0.0358921	0.813297	0.213831	1.05066	0.768742	0.508205	0.374174	0.343174	-0.135261	-1.86565	-0.686047	0.668196	-0.0308997	-0.164904	-0.459203	0.513496	-0.381967	-0.895463	0.0226164
APOD	C#IQAN$YSLM_EN$GK@	>sp|P05090|APOD_HUMAN Apolipoprotein D OS=Homo sapiens GN=APOD PE=1 SV=1	0.940874	-0.496415	1.66914	0.986357	1.99005	0.0614711	0.529069	-0.444231	-1.38387	0.370632	-0.466529	-0.421604	0.118665	-0.211215	-0.487057	0.654539	-0.354426	-1.00897	0.0233355
RHCG	N$LSDMEN$EFYYR	>sp|Q9UBD6|RHCG_HUMAN Ammonium transporter Rh type C OS=Homo sapiens GN=RHCG PE=1 SV=1	2.04043	0.65195	0.92128	-0.179819	-0.320557	0.308421	0.743442	2.3735	-0.84425	0.047674	-0.693347	-1.78672	0.713596	0.377777	-0.477529	0.81733	-0.3804	-1.19773	0.0233877
PIGR	IIEGEPN$LK@VPGN$VTAVLGETLK@	>sp|P01833|PIGR_HUMAN Polymeric immunoglobulin receptor OS=Homo sapiens GN=PIGR PE=1 SV=4	0.488239	0.763343	0.0510087	-0.0343293	-1.01097	1.74498	1.82917	0.143497	-1.04472	-0.906649	-0.543322	-0.392574	0.0794859	-0.315546	-0.260193	0.496867	-0.48336	-0.980227	0.0239809
CLU	EDALN$ETRESETK@	>sp|P10909|CLUS_HUMAN Clusterin OS=Homo sapiens GN=CLU PE=1 SV=1	0.328053	0.818786	-0.0612996	0.780553	0.905114	0.888876	3.83674	0.616101	-4.18152	-4.34365	-1.3867	-3.67643	1.75551	-0.172924	0.0709879	1.01412	-1.70496	-2.71908	0.0248006
PIGR	WN$NTGC#QALPSQDEGPSK@	>sp|P01833|PIGR_HUMAN Polymeric immunoglobulin receptor OS=Homo sapiens GN=PIGR PE=1 SV=4	0.322347	-0.171085	1.54538	0.618951	-0.626896	2.49989	2.91212	-0.0080648	-1.92803	-1.2691	-1.44727	-3.59175	1.36076	-1.36093	0.590578	0.88658	-1.09225	-1.97883	0.02518
IGF2R	TGPVVEDSGSLLLEYVN$GSAC#TTSDGR	>sp|P11717|MPRI_HUMAN Cation-independent mannose-6-phosphate receptor OS=Homo sapiens GN=IGF2R PE=1 SV=3					-1.07788	-0.0364434	-0.513004	0.0963492	1.04049	-0.0243405	0.688486	1.05781				-0.382745	0.690612	1.07336	0.0266029
TYRO3	LSWVQDN$GTQDELTVEGTR	>sp|Q06418|TYRO3_HUMAN Tyrosine-protein kinase receptor TYRO3 OS=Homo sapiens GN=TYRO3 PE=1 SV=1	-0.35546	0.829318	0.495214	-0.277598	0.0564293	-0.911823	-0.277572	0.0943852	0.55897	0.896502	0.61999	0.889221	0.4016	-0.200562	0.705158	-0.0433884	0.552983	0.596371	0.0270485
LRG1	QLDM_LDLSNN$SLASVPEGLWASLGQPNWDM_R	>sp|P02750|A2GL_HUMAN Leucine-rich alpha-2-glycoprotein OS=Homo sapiens GN=LRG1 PE=1 SV=2		-1.64064		-0.228051	0.743729	-1.43345	-0.991812	-0.357776	1.33497	0.55139	0.537214	-0.0560833				-0.651334	0.591873	1.24321	0.0270756
FAM151A	GPNMLISTEVN$ATQFLALVQEK@	>sp|Q8WW52|F151A_HUMAN Protein FAM151A OS=Homo sapiens GN=FAM151A PE=2 SV=2	0.25603	0.744113	0.0573363	1.69144	-0.257088	1.79659	-0.700458	0.419527	-0.877223	-0.0428539	0.0710141	-0.0174431	-0.754354	-0.572369	-0.519836	0.500936	-0.387581	-0.888516	0.0275847
CPS1	SAYALGGLGSGIC#PN$RETLMDLSTK@	>sp|P31327|CPSM_HUMAN Carbamoyl-phosphate synthase [ammonia], mitochondrial OS=Homo sapiens GN=CPS1 PE=1 SV=2	-0.679567	-0.000842398	-0.967207	0.594344	0.468118	-0.78377	-0.112351	-0.420259	-0.31043	1.13949	0.20504	1.16473	0.653623	-0.162819	1.35325	-0.237692	0.577557	0.815249	0.028296
GINM1	IN$VTTLK@DDGDISK@	>sp|Q9NU53|GINM1_HUMAN Glycoprotein integral membrane protein 1 OS=Homo sapiens GN=GINM1 PE=2 SV=1	0.945261	1.26466	0.133287	-0.157792	0.327065	1.06103	0.392132	1.40934	-1.43469	-0.937991	-1.34755	-0.127228	0.784216	-0.583786	0.892755	0.671872	-0.393468	-1.06534	0.0283199
FCGBP	YLPVN$SSLLTSDC#SER	>sp|Q9Y6R7|FCGBP_HUMAN IgGFc-binding protein OS=Homo sapiens GN=FCGBP PE=1 SV=3	-0.324121	0.187132	0.167012	0.113427	-0.317866	-0.206671	-0.471434	0.479793	-0.0985538	0.510452	0.741439	0.945337	-0.214009	1.14739	0.68781	-0.0465911	0.53141	0.578001	0.028382
DPT	AGMEWYQTC#SN$NGLVAGFQSR	>sp|Q07507|DERM_HUMAN Dermatopontin OS=Homo sapiens GN=DPT PE=1 SV=2					0.187946	-1.28963	-0.511028	-0.010299	1.21764	0.523042	0.492951	0.850384				-0.405752	0.771005	1.17676	0.0286372
RNASET2	QDQQLQN$C#TEPGEQPSPK@	>sp|O00584|RNT2_HUMAN Ribonuclease T2 OS=Homo sapiens GN=RNASET2 PE=1 SV=2	1.66629	-0.053424	1.09677	0.792018	-0.84004	1.57515	0.578878	1.19051	-0.4758	0.0956386	-1.04582	-0.712301	1.04079	-0.955168	0.201904	0.750768	-0.264394	-1.01516	0.0287782
CNTN1	GTEWLVN$SSR	>sp|Q12860|CNTN1_HUMAN Contactin-1 OS=Homo sapiens GN=CNTN1 PE=1 SV=1	0.368873	0.816	0.914048	-0.17867	0.514806	0.620023	2.34706	0.870422	-1.46742	-0.773865	-1.29851	-1.72714	1.07039	0.223962	0.657541	0.78407	-0.473577	-1.25765	0.0288293
BLNK	NN$EGGIMNK@	>sp|Q8WV28|BLNK_HUMAN B-cell linker protein OS=Homo sapiens GN=BLNK PE=1 SV=2					1.76532	0.332911	0.821278	0.15722	-1.14071	-2.32865	-0.464226	-0.110544				0.769182	-1.01103	-1.78022	0.0289055
BSG	ILLTC#SLN$DSATEVTGHR	>sp|P35613|BASI_HUMAN Basigin OS=Homo sapiens GN=BSG PE=1 SV=2	-0.682766	0.23527	-0.166782	0.786914	0.606891	0.426997	0.788989	0.602412	-0.0470486	-0.873338	-0.340277	-0.422514	-1.00767	0.233788	0.241627	0.324741	-0.31649	-0.641231	0.0295297
LGALS3BP	ALGFEN$ATQALGR	>sp|Q08380|LG3BP_HUMAN Galectin-3-binding protein OS=Homo sapiens GN=LGALS3BP PE=1 SV=1	1.33514	1.18314	0.670208	0.0336346	-1.41508	1.94376	1.23429	1.2396	-1.04823	-1.2146	-1.28541	-1.36475	0.794584	-1.98598	1.29928	0.778086	-0.686444	-1.46453	0.0296851
ANPEP	GPSTPLPEDPNWN$VTEFHTTPK@	>sp|P15144|AMPN_HUMAN Aminopeptidase N OS=Homo sapiens GN=ANPEP PE=1 SV=4	-0.180099	1.4427	-0.645483	0.495933	0.333547	2.84095	0.873	-0.895045	-1.66113	-1.57456	-0.986129	-0.465996	0.305921	-0.274592	-0.327339	0.533188	-0.711975	-1.24516	0.0311103
ORM1	N$EEYN$K@	>sp|P02763|A1AG1_HUMAN Alpha-1-acid glycoprotein 1 OS=Homo sapiens GN=ORM1 PE=1 SV=1					0.343616	-1.19867	-1.71569	-0.258622	0.00671967	1.31805	1.90972	0.825755				-0.707342	1.01506	1.7224	0.0313844
THBS1	VVN$STTGPGEHLR	>sp|P07996|TSP1_HUMAN Thrombospondin-1 OS=Homo sapiens GN=THBS1 PE=1 SV=2	0.433801	1.2706	0.929838	-0.605405	-0.469611	0.693103	1.08159	0.993975	-0.648333	-0.395565	-0.409821	-0.159435	0.475535	-0.169988	0.107593	0.540986	-0.171431	-0.712416	0.0314557
GAA	GVFITN$ETGQPLIGK@	>sp|P10253|LYAG_HUMAN Lysosomal alpha-glucosidase OS=Homo sapiens GN=GAA PE=1 SV=4	0.368924	0.663393	1.65843	0.74494	-0.727819	2.26987	0.283074	1.24726	-0.745219	0.017638	-2.16818	-0.885451	0.252229	0.183538	0.751534	0.813508	-0.370559	-1.18407	0.0324432
ALB	RMPC#AEDYLSVVLN$QLC#VLHEK@	>sp|P02768|ALBU_HUMAN Serum albumin OS=Homo sapiens GN=ALB PE=1 SV=2					-2.74684	-3.85288	-2.06272	-0.732138	2.16772	-1.76554	1.89674	3.15054				-2.34864	1.36237	3.71101	0.0324527
CUBN	GSFTSPGYPGTYPN$N$TYC#EWVLVAPAGR	>sp|O60494|CUBN_HUMAN Cubilin OS=Homo sapiens GN=CUBN PE=1 SV=5	-2.02945	0.250146	-1.06536	0.0691936	-1.6539	-0.463246	-1.2096	-0.301959	2.88314	-0.651771	0.960474	0.981972	-0.231446	0.6656	-0.662823	-0.800522	0.563593	1.36411	0.0330647
AXL	N$GSQAFVHWQEPR	>sp|P30530|UFO_HUMAN Tyrosine-protein kinase receptor UFO OS=Homo sapiens GN=AXL PE=1 SV=3	0.571504	0.162044	1.49689	0.0287988	1.92254	0.887004	1.4764	0.130395	-2.41276	0.296357	-1.07848	-2.65381	1.64891	-1.18375	-0.0605835	0.834448	-0.77773	-1.61218	0.0330675
LRRC19	DVTILDLSYN$QITLN$GTDTR	>sp|Q9H756|LRC19_HUMAN Leucine-rich repeat-containing protein 19 OS=Homo sapiens GN=LRRC19 PE=2 SV=1					-0.669066	-0.375866	-0.560767	0.378748	1.49948	0.531949	0.333461	0.398473				-0.306738	0.690841	0.997579	0.0333542
SCARB2	ANIQFGDN$GTTISAVSNK@	>sp|Q14108|SCRB2_HUMAN Lysosome membrane protein 2 OS=Homo sapiens GN=SCARB2 PE=1 SV=2	0.456005	1.38342	0.997649	-0.455577	-0.595269	0.670148	1.14034	0.848642	0.54063	-0.55892	-0.288436	-0.786852	-0.370371	-0.0709192	0.23678	0.55567	-0.185441	-0.741111	0.0339261
ATRN	C#EN$LTTGK@	>sp|O75882|ATRN_HUMAN Attractin OS=Homo sapiens GN=ATRN PE=1 SV=2					-0.456859	0.960061	1.77462	0.96956	-0.3777	-0.199166	-1.44044	-1.05017				0.811845	-0.766868	-1.57871	0.0341007
CLU	MLN$TSSLLEQLN$EQFNWVSR	>sp|P10909|CLUS_HUMAN Clusterin OS=Homo sapiens GN=CLU PE=1 SV=1	0.229412	0.319333	-0.377971	0.29494	-0.0779896	1.49981	0.44315	0.271907	-0.653904	-2.08335	0.165201	-0.94081	-0.531442	0.264185	-0.0820564	0.325324	-0.551739	-0.877063	0.0345732
WBP1	ASSGN$GSEEAWGALR	>sp|Q96G27|WBP1_HUMAN WW domain-binding protein 1 OS=Homo sapiens GN=WBP1 PE=1 SV=1	-0.495258	2.5414	0.878766	-1.01551	0.906827	0.926034	1.76581	0.357728	-1.90693	-0.336308	-1.86876	-0.801869	0.363149	-1.70561	1.24683	0.733225	-0.715642	-1.44887	0.0349225
MSLN	LAFQNMN$GSEYFVK@	>sp|Q13421|MSLN_HUMAN Mesothelin OS=Homo sapiens GN=MSLN PE=1 SV=2	-0.0214789	0.307198	0.0848781	0.806825	0.453703	1.07829	0.706051	-0.216521	-1.49162	-0.0336905	0.0140423	0.100691	-1.21223	0.0954026	0.10542	0.399868	-0.345998	-0.745866	0.0349495
F2	YPHK@PEIN$STTHPGADLQEN$FC#R	>sp|P00734|THRB_HUMAN Prothrombin OS=Homo sapiens GN=F2 PE=1 SV=2					0.241357	1.13513	1.20121	1.33571	-2.44962	-5.26618	-2.54185	-0.252274				0.978351	-2.62748	-3.60583	0.0354552
WFDC2	TGVC#PELQADQNC#TQEC#VSDSEC#ADN$LK@	>sp|Q14508|WFDC2_HUMAN WAP four-disulfide core domain protein 2 OS=Homo sapiens GN=WFDC2 PE=1 SV=2					-0.647454	0.542855	1.13336	-0.710861		-1.51506		-1.58452				0.0794755	-1.54979	-1.62927	0.0367368
FBN1	TAIFAFN$ISHVSNK@	>sp|P35555|FBN1_HUMAN Fibrillin-1 OS=Homo sapiens GN=FBN1 PE=1 SV=3	0.20714	1.18846	0.351121	0.124758	-0.378087	0.6363	1.34225	0.0464931	-1.05579	-0.377239	-1.75221	-0.42363	0.0159507	0.185843	0.52547	0.439804	-0.411657	-0.851461	0.0371208
A1BG	EGDHEFLEVPEAQEDVEATFPVHQPGN$YSC#SYR	>sp|P04217|A1BG_HUMAN Alpha-1B-glycoprotein OS=Homo sapiens GN=A1BG PE=1 SV=4	-0.52244	-0.417288	-0.691039	0.566974	0.471617	-1.34362	-1.42903	-0.933682	0.772416	0.430585	1.09476	1.57424	-0.622956	-0.824596	0.791331	-0.537314	0.459396	0.99671	0.0372521
OLFM4	LN$DTTLQVLNTWYTK@	>sp|Q6UX06|OLFM4_HUMAN Olfactomedin-4 OS=Homo sapiens GN=OLFM4 PE=1 SV=1	0.153386	2.53679	-1.65551	-0.473619	0.210865	1.49839	2.25119	-0.331684	-1.13344	-2.18505	-0.622815	-1.0514	0.0656214	-0.105894	-0.99062	0.523725	-0.860514	-1.38424	0.0379622
CD276	TALFPDLLAQGN$ASLR	>sp|Q5ZPR3|CD276_HUMAN CD276 antigen OS=Homo sapiens GN=CD276 PE=1 SV=1	1.18205	0.661674	-0.364376	0.00116939	-0.0297779	0.299068	0.123949	-0.0321562	0.508325	-1.14115	-0.457962	-0.635321	-0.907803	-0.0501555	-0.142295	0.2302	-0.403766	-0.633965	0.0382317
VTCN1	TGAFSMPEVNVDYN$ASSETLR	>sp|Q7Z7D3|VTCN1_HUMAN V-set domain-containing T-cell activation inhibitor 1 OS=Homo sapiens GN=VTCN1 PE=1 SV=1	-0.00757679	0.201727	-0.397076	-1.05239	-0.453699	-0.474458	-0.495924	-0.356401	1.26149	1.42768	-0.154664	0.173738	0.982644	1.31283	-1.06175	-0.379474	0.563138	0.942612	0.0386751
ANPEP	VPVTLALN$NTLFLIEER	>sp|P15144|AMPN_HUMAN Aminopeptidase N OS=Homo sapiens GN=ANPEP PE=1 SV=4	1.14815	1.52442	0.200029	-0.0758722	-0.498171	2.55666	-0.354002	0.0606975	0.222689	-2.11781	0.464844	-2.05239	0.173674	-0.565683	-1.09444	0.57024	-0.709874	-1.28011	0.0389209
ICAM2	QESMNSN$VSVYQPPR	>sp|P13598|ICAM2_HUMAN Intercellular adhesion molecule 2 OS=Homo sapiens GN=ICAM2 PE=1 SV=2	-1.51251	-0.777156	-2.67321	-0.677495	0.899396	-0.461162	-0.115486	0.44396	-0.394583	0.101268	-0.059754	0.316317	1.0132	2.27304	0.843397	-0.609208	0.584699	1.19391	0.0390257
LUM	K@LHINHNN$LTESVGPLPK@	>sp|P51884|LUM_HUMAN Lumican OS=Homo sapiens GN=LUM PE=1 SV=2	-0.429776	0.314937	-0.445117	0.0151544	0.205169	-0.0967964	-0.433204	-0.187927	-0.302671	1.4258	-0.201755	1.08286	0.821094	1.05103	0.0777892	-0.132195	0.564877	0.697072	0.0392139
EGF	K@GN$C#SSTVC#GQDLQSHLC#MC#AEGYALSR	>sp|P01133|EGF_HUMAN Pro-epidermal growth factor OS=Homo sapiens GN=EGF PE=1 SV=2					0.116218	2.16603	0.966687	-0.025199	-1.49643	0.000270169	-0.742699	-1.077				0.805935	-0.828966	-1.6349	0.0399251
ADAMTSL2	VANSSSEAPFPN$VSTSLLTSAGN$R	>sp|Q86TH1|ATL2_HUMAN ADAMTS-like protein 2 OS=Homo sapiens GN=ADAMTSL2 PE=1 SV=1	-0.373129	-0.218912	0.0129779	-0.0814032	-0.579995	-1.12842	-0.848647	0.141981	1.38912	-0.684096	-0.148233	1.97905	0.3513	0.692105	0.134531	-0.384444	0.530541	0.914985	0.0404791
CPM	SQN$FSALK@K@	>sp|P14384|CBPM_HUMAN Carboxypeptidase M OS=Homo sapiens GN=CPM PE=1 SV=2	0.930729	1.03738	0.36825	-0.458249	1.11466	1.09357	1.71409	0.218041	-1.94954	-0.059281	-1.66081	-1.12906	1.82044	0.0486045	-0.850265	0.75231	-0.539987	-1.2923	0.0407253
TFF2	LSPHN$R	>sp|Q03403|TFF2_HUMAN Trefoil factor 2 OS=Homo sapiens GN=TFF2 PE=1 SV=2	0.00441156	0.704813	2.70966	0.588189	-0.398283	1.49608	2.11735	0.304551	0.0854343	-1.81783	-0.744674	-1.74331	2.35773	-2.64652	-0.770388	0.940845	-0.754223	-1.69507	0.0413787
CLU	M_LN$TSSLLEQLNEQFNWVSR	>sp|P10909|CLUS_HUMAN Clusterin OS=Homo sapiens GN=CLU PE=1 SV=1	-0.245791	1.21919	0.819749	-0.397314	-0.465775	0.18977	2.19164	-1.55682	-1.31911	-3.7141	-0.327706	-2.53612	-0.15291	-0.308214	-0.6208	0.219331	-1.28271	-1.50204	0.0414528
AFM	YAEDK@FN$ETTEK@	>sp|P43652|AFAM_HUMAN Afamin OS=Homo sapiens GN=AFM PE=1 SV=1	-0.599253	0.878121	-0.452944	-1.67844	-0.157977	-3.0935	-0.68494	-0.0282123	0.942881	0.123236	2.56353	1.03551	0.185309	1.40983	-1.38723	-0.727143	0.696153	1.4233	0.041865
RHCG	THK@N$LSDMENEFYYR	>sp|Q9UBD6|RHCG_HUMAN Ammonium transporter Rh type C OS=Homo sapiens GN=RHCG PE=1 SV=1	1.93293	0.591671	1.37607	0.286577	-1.04637	0.542377	1.65161	2.46409	-0.881484	-0.685117	-0.100172	-2.53736	2.00825	-1.22714	-0.198055	0.97487	-0.517297	-1.49217	0.0419523
CD59	TAVN$C#SSDFDAC#LITK@	>sp|P13987|CD59_HUMAN CD59 glycoprotein OS=Homo sapiens GN=CD59 PE=1 SV=1	-0.151392	-1.07492	2.48232	1.20815	0.619331	0.578998	0.570472	0.570121	0.0136666	-0.294913	-0.869373	-0.742199	0.00996548	-2.0806	0.554095	0.600385	-0.487051	-1.08744	0.042636
BTD	FN$DTEVLQR	>sp|P43251|BTD_HUMAN Biotinidase OS=Homo sapiens GN=BTD PE=1 SV=2					0.209516	-0.205195	-0.310974	-0.20919	1.02842	0.00380626	0.461945	0.758138				-0.128961	0.563076	0.692037	0.0426771
LIPA	YDLPASINFILN$K@	>sp|P38571|LICH_HUMAN Lysosomal acid lipase/cholesteryl ester hydrolase OS=Homo sapiens GN=LIPA PE=1 SV=2					-1.21564	-0.823714	-0.263225	-2.26618	2.30331	-0.907464	1.16883	1.65967				-1.14219	1.05609	2.19828	0.0429927
SERPINA6	VTISGVYDLGDVLEEM_GIADLFTNQAN$FSR	>sp|P08185|CBG_HUMAN Corticosteroid-binding globulin OS=Homo sapiens GN=SERPINA6 PE=1 SV=1					-0.0262359	-1.38815		-0.861789	0.468941	1.18127	1.37563	-0.158059				-0.758725	0.716945	1.47567	0.0431893
PVR	VEDEGN$YTC#LFVTFPQGSR	>sp|P15151|PVR_HUMAN Poliovirus receptor OS=Homo sapiens GN=PVR PE=1 SV=2	1.21524	1.35508	1.16909	-0.193991	0.761817	0.613136	-0.355479	0.631472	0.377888	-1.00038	-0.576081	0.0736517	0.268955	-1.93613	0.677125	0.649546	-0.302138	-0.951684	0.0437617
TOMM6	N$LSDIDLM_APQPGV	>sp|Q96B49|TOM6_HUMAN Mitochondrial import receptor subunit TOM6 homolog OS=Homo sapiens GN=TOMM6 PE=1 SV=1	-0.88333	0.563703	1.54606	-0.578504	-0.487439	-1.6486	-0.677727	0.0265759	1.71202	1.33571	0.155851	1.16525	0.401455	-0.0164456	0.153141	-0.267407	0.700997	0.968404	0.0438657
COL6A3	GGSPLN$TGK@	>sp|P12111|CO6A3_HUMAN Collagen alpha-3(VI) chain OS=Homo sapiens GN=COL6A3 PE=1 SV=5					0.164232	0.434768	0.399701	1.71627	-1.83791	-0.526994	-0.326138	-0.0264054				0.678743	-0.679362	-1.35811	0.0439363
LRRC19	DVTILDLSYNQITLN$GTDTR	>sp|Q9H756|LRC19_HUMAN Leucine-rich repeat-containing protein 19 OS=Homo sapiens GN=LRRC19 PE=2 SV=1	-1.62918	-0.593195	0.0435996	0.344145	-0.488087	-0.223852	-0.899894	0.532938	0.712176	-0.566581	1.05066	1.00709	-0.206103	1.21821	-0.0392612	-0.364191	0.453742	0.817933	0.0439715
APOD	C#IQAN$YSLMEN$GK@IK@	>sp|P05090|APOD_HUMAN Apolipoprotein D OS=Homo sapiens GN=APOD PE=1 SV=1	0.873758	-1.41123	2.31215	2.34051	2.80946	-0.548091	0.697528	-0.643552	-1.89886	0.85916	-0.435761	-0.87607	0.0266795	-1.85734	-0.736956	0.803816	-0.702736	-1.50655	0.044869
DNASE1	YLFVYRPDQVSAVDSYYYDDGC#EPC#GN$DTFNREPAIVR	>sp|P24855|DNAS1_HUMAN Deoxyribonuclease-1 OS=Homo sapiens GN=DNASE1 PE=1 SV=1					-0.800694	1.27987	-0.917655	0.861149		-2.42795		-1.56503				0.105668	-1.99649	-2.10216	0.0455187
ACAN	N$ITEGEAR	>sp|P16112|PGCA_HUMAN Aggrecan core protein OS=Homo sapiens GN=ACAN PE=1 SV=2					1.19269	-0.29217	0.624159	1.15033	-0.347181	0.10503	-1.69433	-0.586646				0.668751	-0.630781	-1.29953	0.0455779
MERTK	EADPLSN$GSVMIFN$TSALPHLYQIK@	>sp|Q12866|MERTK_HUMAN Tyrosine-protein kinase Mer OS=Homo sapiens GN=MERTK PE=1 SV=2					0.914901	-0.304383	0.586183	0.871492	-0.266043	-0.778086	-0.716508	0.164745				0.517048	-0.398973	-0.916021	0.0456149
CD63	NN$HTASILDR	>sp|P08962|CD63_HUMAN CD63 antigen OS=Homo sapiens GN=CD63 PE=1 SV=2	0.665722	1.80537	0.784495	-0.595334	-0.521442	1.38454	0.46781	0.672285	-0.389685	0.344549	0.124432	-0.664954	0.370206	-0.953666	-0.222013	0.58293	-0.198733	-0.781663	0.045984
SERPINA3	TLN$QSSDELQLSM_GNAMFVK@	>sp|P01011|AACT_HUMAN Alpha-1-antichymotrypsin OS=Homo sapiens GN=SERPINA3 PE=1 SV=2	-0.713423	-0.457273	-0.0407604	0.710528	0.413942	-0.593657	-0.991552	0.0352021	0.182286	0.701251	0.95043	1.02794	-0.558789	0.224388	0.56118	-0.204624	0.441241	0.645865	0.0460487
CPQ	VN$ISNYSLVMESDAGTFLPTGLQFTGSEK@	>sp|Q9Y646|CBPQ_HUMAN Carboxypeptidase Q OS=Homo sapiens GN=CPQ PE=1 SV=1	0.0370312	0.622331	0.245546	-0.0679873	-0.145153	1.72757	0.984979	-0.687248	-0.434128	-2.21831	-0.0199317	-1.01968	-0.699001	-1.33282	0.89674	0.339633	-0.689589	-1.02922	0.0464388
FAM234A	YK@PDTLAVAVEN$GTGTDR	>sp|Q9H0X4|F234A_HUMAN Protein FAM234A OS=Homo sapiens GN=FAM234A PE=1 SV=1	2.26813	0.833569	1.89782	-0.506134	-0.447212	-0.339749	1.27542	1.07451	0.213989	0.25793	-0.90472	-0.144576	-0.413429	-1.035	0.417794	0.757044	-0.229716	-0.98676	0.0468912
LRG1	QLDMLDLSN$N$SLASVPEGLWASLGQPNWDMR	>sp|P02750|A2GL_HUMAN Leucine-rich alpha-2-glycoprotein OS=Homo sapiens GN=LRG1 PE=1 SV=2		-3.05416		-0.377392	0.785174	-2.29217	-1.66412	-1.86738	-0.461129	-0.506537	1.67493	1.27609				-1.41167	0.495839	1.90751	0.0474306
C1RL	N$QSVNVFLGHTAIDEMLK@	>sp|Q9NZP8|C1RL_HUMAN Complement C1r subcomponent-like protein OS=Homo sapiens GN=C1RL PE=1 SV=2					1.14614	0.959927	0.783845	-0.527497	-0.694297	-0.535334	0.0219089	-1.87503				0.590603	-0.770689	-1.36129	0.0484753
SERPINA1	ADTHDEILEGLNFN$LTEIPEAQIHEGFQELLR	>sp|P01009|A1AT_HUMAN Alpha-1-antitrypsin OS=Homo sapiens GN=SERPINA1 PE=1 SV=3	0.344653	-0.262661	-0.336816	-0.905703	-2.28615	-1.4651	-0.589566	-3.14682	-0.412728	-1.17473	0.210289	3.38862	0.42262	-0.0721767	0.558951	-1.08102	0.417264	1.49828	0.0485471
LGALS3BP	EPGSN$VTM_SVDAEC#VPMVR	>sp|Q08380|LG3BP_HUMAN Galectin-3-binding protein OS=Homo sapiens GN=LGALS3BP PE=1 SV=1	0.80394	0.658965	0.960026	0.100268	-0.388422	1.12589	0.431273	0.881097	-0.199429	0.241759	-0.892046	-0.381467	0.487961	-0.690021	0.834862	0.57163	-0.085483	-0.657113	0.0487622
VTCN1	TGAFSM_PEVNVDYN$ASSETLR	>sp|Q7Z7D3|VTCN1_HUMAN V-set domain-containing T-cell activation inhibitor 1 OS=Homo sapiens GN=VTCN1 PE=1 SV=1					-0.0264535	-1.75967	-0.560436	-0.113606	1.04837	2.25265	-0.0563676	0.573407				-0.615041	0.954516	1.56956	0.0487996
ALB	RM_PC#AEDYLSVVLN$QLC#VLHEK@	>sp|P02768|ALBU_HUMAN Serum albumin OS=Homo sapiens GN=ALB PE=1 SV=2	-1.42237	-0.948443	-0.980269	-0.439573	-2.36673	-2.23899	-1.30727	-1.44712	1.88253	0.0856073	0.549392	3.3804	-1.41447	-1.64439	-0.70319	-1.39385	0.305124	1.69897	0.0498184
MXRA8	LELSASAFDDGN$FSLLIR	>sp|Q9BRK3|MXRA8_HUMAN Matrix-remodeling-associated protein 8 OS=Homo sapiens GN=MXRA8 PE=1 SV=1	1.1613	0.671711	0.02338	-0.258755									-0.935169	-0.235613	-1.50943	0.399409	-0.893405	-1.29281	0.0509459
B4GAT1	VAQPGINYALGTN$VSYPN$NLLR	>sp|O43505|B4GA1_HUMAN Beta-1,4-glucuronyltransferase 1 OS=Homo sapiens GN=B4GAT1 PE=1 SV=1					0.0121121	0.536281	0.714755	0.651051	-0.402519	-0.845069	0.31677	-0.111134				0.47855	-0.260488	-0.739038	0.0509825
IL18BP	QC#PALEVTWPEVEVPLN$GTLSLSC#VAC#SR	>sp|O95998|I18BP_HUMAN Interleukin-18-binding protein OS=Homo sapiens GN=IL18BP PE=1 SV=2	0.93584	-0.112425	1.24386	0.664289	0.0980093	0.730627	-1.88735	0.722795	-0.734558	-2.15169	0.366516	-0.48239	-0.964956	-0.877224	0.0151878	0.299457	-0.689874	-0.98933	0.0521813
GAA	LEN$LSSSEMGYTATLTR	>sp|P10253|LYAG_HUMAN Lysosomal alpha-glucosidase OS=Homo sapiens GN=GAA PE=1 SV=4					0.38055	1.45153	0.168679	0.21001	0.0248649	-0.709026	-1.00766	0.024615				0.552692	-0.416801	-0.969492	0.0527552
SIRPB1	AENQVN$VTC#QVR	>sp|Q5TFQ8|SIRBL_HUMAN Signal-regulatory protein beta-1 isoform 3 OS=Homo sapiens GN=SIRPB1 PE=1 SV=1					-1.28102	-0.516903	0.0621201	0.423167	0.672825	0.995	0.495463	0.933592				-0.32816	0.77422	1.10238	0.0539171
LUM	LSHNELADSGIPGNSFN$VSSLVELDLSYNK@	>sp|P51884|LUM_HUMAN Lumican OS=Homo sapiens GN=LUM PE=1 SV=2	0.165399	-0.933281	-1.51255	1.31855	0.626013	-0.863452	-1.81209	-0.362412	0.875748	1.77054	-0.213559	1.31194	-0.282511	0.207881	0.424927	-0.421728	0.584995	1.00672	0.0560982
CPB2	QVQVLQN$LTTTYEIVLWQPVTADLIVK@	>sp|Q96IY4|CBPB2_HUMAN Carboxypeptidase B2 OS=Homo sapiens GN=CPB2 PE=1 SV=2					1.64808	0.223573	0.369173	0.019836	-0.0814154	-0.845255	-0.779295	-0.263399				0.565165	-0.492341	-1.05751	0.056414
ACE	QQYNALLSNMSRIYSTAK@VC#LPN$K@	>sp|P12821|ACE_HUMAN Angiotensin-converting enzyme OS=Homo sapiens GN=ACE PE=1 SV=1					2.51626	-1.33727	0.583412	1.69051	-1.94534	-0.682938	-2.30164	-1.12569				0.863228	-1.5139	-2.37713	0.0576375
GAA	QVVEN$M_TR	>sp|P10253|LYAG_HUMAN Lysosomal alpha-glucosidase OS=Homo sapiens GN=GAA PE=1 SV=4					-0.714075	1.62685	0.379787	1.93252	0.144117	-0.71056	-1.70273	-1.69883				0.80627	-0.992001	-1.79827	0.0580494
NF2	ETALDILHNEN$SDR	>sp|P35240|MERL_HUMAN Merlin OS=Homo sapiens GN=NF2 PE=1 SV=1					-1.69559	-1.46653	-0.895903	-0.62608	2.38966	-1.17039	1.87697	1.29692				-1.17103	1.09829	2.26932	0.0582103
NCAM1	N$ISSEEK@	>sp|P13591|NCAM1_HUMAN Neural cell adhesion molecule 1 OS=Homo sapiens GN=NCAM1 PE=1 SV=3					0.490947	0.467515	0.413912	1.16861	-0.549385	0.566649	-0.331067	-1.13008				0.635247	-0.36097	-0.996217	0.0589956
GOLM1	LQQDVLQFQK@N$QTNLER	>sp|Q8NBJ4|GOLM1_HUMAN Golgi membrane protein 1 OS=Homo sapiens GN=GOLM1 PE=1 SV=1					-0.722295	0.338796	2.05637	1.45627	-0.758627	-1.75019	-0.618326	-0.703849				0.782286	-0.957747	-1.74003	0.0589993
F2R	LVSIN$K@	>sp|P25116|PAR1_HUMAN Proteinase-activated receptor 1 OS=Homo sapiens GN=F2R PE=1 SV=2					0.558782	0.728419	1.20241	1.06525	-0.559619	0.62719	-2.33672	-1.49773				0.888715	-0.941721	-1.83044	0.0602757
BMP6	LN$AISVLYFDDN$SNVILK@	>sp|P22004|BMP6_HUMAN Bone morphogenetic protein 6 OS=Homo sapiens GN=BMP6 PE=1 SV=1					-3.34452	-2.93821	-1.60953	-2.52951	0.447566	-1.04978	-0.136931	4.735				-2.60544	0.998964	3.60441	0.0625231
SLC5A1	AIPTIVSDGN$TTFQEK@	>sp|P13866|SC5A1_HUMAN Sodium/glucose cotransporter 1 OS=Homo sapiens GN=SLC5A1 PE=1 SV=1	0.506658	0.692262	0.117891	-0.599674	3.2349	0.355182	0.0387373	0.259909	0.162872	-1.90624	-1.388	-2.61357	0.744325	0.243504	-0.169169	0.575733	-0.703755	-1.27949	0.0628607
APOH	VYK@PSAGN$NSLYR	>sp|P02749|APOH_HUMAN Beta-2-glycoprotein 1 OS=Homo sapiens GN=APOH PE=1 SV=3					-0.118643	1.89601	0.761857	0.326178	-1.14838	0.380688	-1.59739	-0.353728				0.71635	-0.679702	-1.39605	0.063605
ADGRG1	VAN$LTEPVVLTFQHQLQPK@	>sp|Q9Y653|AGRG1_HUMAN Adhesion G-protein coupled receptor G1 OS=Homo sapiens GN=ADGRG1 PE=1 SV=2	0.0514464	0.723453	0.884252	-0.229279	-1.20267	1.18738	1.53499	-0.0487819	-0.358533	-0.356843	-0.530032	-0.683834	-0.223986	-0.0348335	-0.141758	0.362598	-0.332832	-0.69543	0.0649521
RNASE2	NQNTFLLTTFANVVNVC#GNPN$MTC#PSN$K@	>sp|P10153|RNAS2_HUMAN Non-secretory ribonuclease OS=Homo sapiens GN=RNASE2 PE=1 SV=2	0.291156	-1.26279	-0.105568	2.25866	2.31493	-1.16588	0.810084	1.45748	-0.831002	-1.7897	-1.41181	-2.86116	1.98198	-3.55383	0.213617	0.574759	-1.17884	-1.7536	0.0665791
ORM1	QDQC#IYNTTYLN$VQR	>sp|P02763|A1AG1_HUMAN Alpha-1-acid glycoprotein 1 OS=Homo sapiens GN=ORM1 PE=1 SV=1					0.141433	-0.695402	-1.41914	-1.3248	-0.795711	1.26969	2.35389	0.959093				-0.824478	0.946739	1.77122	0.0672035
CD63	QQMENYPK@N$N$HTASILDR	>sp|P08962|CD63_HUMAN CD63 antigen OS=Homo sapiens GN=CD63 PE=1 SV=2					-0.176008	1.06094	0.902103	0.730527	-0.708251	0.56405	-0.265465	-0.917996				0.629389	-0.331916	-0.961305	0.0676805
NPC2	GQSYSVN$VTFTSNIQSK@	>sp|P61916|NPC2_HUMAN Epididymal secretory protein E1 OS=Homo sapiens GN=NPC2 PE=1 SV=1					-0.145388	-0.53408	-0.392563	0.315306	1.22951	0.180149	0.0533781	0.868004				-0.189181	0.582761	0.771942	0.068083
NAPSA	DVQYFGEIGLGTPPQNFTVAFDTGSSN$LWVPSR	>sp|O96009|NAPSA_HUMAN Napsin-A OS=Homo sapiens GN=NAPSA PE=1 SV=1					-1.67139	-0.914339	-1.16328	0.658445			0.400029	0.791195				-0.772641	0.595612	1.36825	0.0687129
AHSG	AALAAFNAQNN$GSN$FQLEEISR	>sp|P02765|FETUA_HUMAN Alpha-2-HS-glycoprotein OS=Homo sapiens GN=AHSG PE=1 SV=1					-0.696845	-0.877822	-1.24157	-0.919397	2.93735	-0.567679	0.816501	0.986946				-0.933908	1.04328	1.97719	0.0694626
CDH2	IVSQAPSTPSPNMFTINN$ETGDIITVAAGLDR	>sp|P19022|CADH2_HUMAN Cadherin-2 OS=Homo sapiens GN=CDH2 PE=1 SV=4		0.657147	-0.0142463	-1.31154	0.736698	0.567625	1.42842	0.579977	-0.184789	-1.05479	-0.53537	-1.50418	0.249177		0.134891	0.377727	-0.482509	-0.860236	0.0701753
CD58	N$STSIYFK@	>sp|P19256|LFA3_HUMAN Lymphocyte function-associated antigen 3 OS=Homo sapiens GN=CD58 PE=1 SV=1					0.123121	0.901959	2.01999	-0.139256	-0.821743	0.359568	-0.607441	-1.47461				0.726454	-0.636056	-1.36251	0.0713755
F2	YPHK@PEINSTTHPGADLQEN$FC#R	>sp|P00734|THRB_HUMAN Prothrombin OS=Homo sapiens GN=F2 PE=1 SV=2	0.172202	0.102209	-0.612958	0.0931591									1.12642	0.282832	1.34322	-0.0613469	0.917493	0.97884	0.0714155
ACPP	FLN$ESYK@	>sp|P15309|PPAP_HUMAN Prostatic acid phosphatase OS=Homo sapiens GN=ACPP PE=1 SV=3	0.764013	3.72905	0.335705	-2.9097	1.16595	1.78411	0.239362	-0.278587	-1.24125	1.36677	-2.05878	-1.26837	-0.159325	-1.67462	-1.82765	0.603739	-0.980459	-1.5842	0.0730694
CREG1	LN$ITNIWVLDYFGGPK@	>sp|O75629|CREG1_HUMAN Protein CREG1 OS=Homo sapiens GN=CREG1 PE=1 SV=1	-0.903923	0.847855	-0.300126	0.879834	0.739726	2.10686	-0.416098	-1.20686	-0.0272414	-2.75557	-0.219041	-0.195367	-3.5416	-2.13897	0.469781	0.218408	-1.20114	-1.41955	0.0730796
PROM1	YILAQYN$TTK@	>sp|O43490|PROM1_HUMAN Prominin-1 OS=Homo sapiens GN=PROM1 PE=1 SV=1	-0.0458443	0.816786	0.587426	-1.23041	0.67392	1.15233	1.36482	0.569854	-1.15059	-0.863825	-0.883347	-1.2186	1.52406	-0.0987057	-0.234082	0.486111	-0.417871	-0.903982	0.0741669
MGAM	RQDPVSWDAAFVN$ISR	>tr|A0A0J9YVZ3|A0A0J9YVZ3_HUMAN Maltase-glucoamylase, intestinal (Fragment) OS=Homo sapiens GN=MGAM PE=1 SV=1					0.00603941	0.209458	-0.347699	-0.221573	0.2273	-0.00312239	0.878417	0.740896				-0.0884437	0.460872	0.549316	0.0742388
CRAT	AYN$TLIK@	>sp|P43155|CACP_HUMAN Carnitine O-acetyltransferase OS=Homo sapiens GN=CRAT PE=1 SV=5					1.44206	0.663765	-0.0870325	1.16249	-2.48699	0.555577	-0.315667	-1.47367				0.795322	-0.930188	-1.72551	0.0749544
ICAM2	QESM_NSN$VSVYQPPR	>sp|P13598|ICAM2_HUMAN Intercellular adhesion molecule 2 OS=Homo sapiens GN=ICAM2 PE=1 SV=2	1.14819	-0.204219	0.387638	0.368611	-0.181494	0.193502	0.987612	0.922399	0.0269341	-0.34596	-0.0189748	-0.478017	0.445922	0.414691	0.051342	0.45278	0.0137054	-0.439075	0.0756267
FGFR1	SPHRPILQAGLPAN$K@	>sp|P11362|FGFR1_HUMAN Fibroblast growth factor receptor 1 OS=Homo sapiens GN=FGFR1 PE=1 SV=3					-0.673793	-1.28487	0.330624	0.390856	0.839652	0.518314	1.09258	0.52263				-0.309297	0.743293	1.05259	0.0758041
CREB3L3	N$ATEGLGQVALLDWVAPGPSTGSGR	>sp|Q68CJ9|CR3L3_HUMAN Cyclic AMP-responsive element-binding protein 3-like protein 3 OS=Homo sapiens GN=CREB3L3 PE=1 SV=2	0.532613	0.0349272	0.569404	-0.0670307	-0.687035	0.78444	-0.66304	-1.55721	1.26437	0.0831821	1.40395	0.684213	0.49067	-0.250146	0.26873	-0.131617	0.563567	0.695184	0.0776969
CSF1	VK@NVFN$ETK@	>sp|P09603|CSF1_HUMAN Macrophage colony-stimulating factor 1 OS=Homo sapiens GN=CSF1 PE=1 SV=2					0.740945	0.257836	1.35402	1.14323	-1.04667	1.01933	-1.0999	-2.12694				0.87401	-0.813549	-1.68756	0.0777103
ANKRD29	TVALLLEAGADPSLRN$K@	>sp|Q8N6D5|ANR29_HUMAN Ankyrin repeat domain-containing protein 29 OS=Homo sapiens GN=ANKRD29 PE=2 SV=2					2.24362	0.799997	0.836635	-0.635545	-0.112236	-3.99656	-1.7452	-0.289862				0.811177	-1.53596	-2.34714	0.0786133
APOH	DTAVFEC#LPQHAMFGNDTITC#TTHGN$WTK@	>sp|P02749|APOH_HUMAN Beta-2-glycoprotein 1 OS=Homo sapiens GN=APOH PE=1 SV=3	-0.445891	-1.0446	-0.124705	0.0981899	0.267247	3.15368	0.249269	0.74254	-1.43178	-2.94086	-2.35724	-1.46979	-0.748703	0.0880932	1.60469	0.361967	-1.03651	-1.39848	0.0792782
EGF	IITK@EN$ISQPR	>sp|P01133|EGF_HUMAN Pro-epidermal growth factor OS=Homo sapiens GN=EGF PE=1 SV=2	2.62199	-0.155904	2.79637	-1.50668	-0.990436	2.56276	1.66029	-0.348109	-3.68937	-0.22829	-0.632715	-0.421084	2.23852	-2.87488	-1.429	0.830034	-1.00526	-1.83529	0.0801298
DNASE1	YLFVYRPDQVSAVDSYYYDDGC#EPC#GN$DTFN$REPAIVR	>sp|P24855|DNAS1_HUMAN Deoxyribonuclease-1 OS=Homo sapiens GN=DNASE1 PE=1 SV=1	2.5861	-3.09679	0.639647	0.48182	-0.570159	2.41712	1.19201	1.45936	-4.03323	-2.82558	-2.26752	-1.39939	2.52396	-2.54044	0.661023	0.638638	-1.4116	-2.05023	0.080663
LRP2	SFLDC#TN$R	>sp|P98164|LRP2_HUMAN Low-density lipoprotein receptor-related protein 2 OS=Homo sapiens GN=LRP2 PE=1 SV=3					1.67588	1.01418	-0.610145	0.740735	-1.82569	0.582078	-0.74498	-0.989793				0.705163	-0.744595	-1.44976	0.0813389
CD14	N$VSWATGR	>sp|P08571|CD14_HUMAN Monocyte differentiation antigen CD14 OS=Homo sapiens GN=CD14 PE=1 SV=2	-0.316535	-0.956452	-0.0682536	2.61494	2.95874	-0.575289	0.360711	-0.746059	-1.45705	-0.720148	-0.0687434	-0.605903	-1.37544	0.791214	-3.01817	0.408975	-0.922035	-1.33101	0.0819606
CPM	NFPDAFEYNN$VSR	>sp|P14384|CBPM_HUMAN Carboxypeptidase M OS=Homo sapiens GN=CPM PE=1 SV=2	0.950901	1.42864	0.603124	-0.946849	0.703926	0.0191319	0.282866	0.48637	-0.130551	0.0172064	-0.0615947	-0.269075	0.517775	-0.06544	-0.753806	0.441014	-0.106498	-0.547512	0.0825933
OPCML	MSTLTFFN$VSEK@DYGN$YTC#VATNK@	>sp|Q14982|OPCM_HUMAN Opioid-binding protein/cell adhesion molecule OS=Homo sapiens GN=OPCML PE=1 SV=1	0.073883	0.056909	0.240057	0.677804	1.12455	1.55469	1.65729	-0.6121	-1.34758	-0.0786025	-1.21594	-1.56717	1.62305	-0.569872	0.414575	0.596636	-0.391648	-0.988284	0.0827332
LUM	LSHNELADSGIPGN$SFN$VSSLVELDLSYNK@	>sp|P51884|LUM_HUMAN Lumican OS=Homo sapiens GN=LUM PE=1 SV=2	-1.05559	-0.592731	-1.03282	1.35101	0.240718	-0.400345	-2.63538	-0.413519	0.0745358	2.15463	0.304308	1.50924	-1.09662	0.494093	0.0645595	-0.567332	0.500678	1.06801	0.082786
RNASE2	K@NC#HHSGSQVPLIHC#NLTTPSPQN$ISNC#R	>sp|P10153|RNAS2_HUMAN Non-secretory ribonuclease OS=Homo sapiens GN=RNASE2 PE=1 SV=2					0.389453	-0.299945	-0.0225164	2.45404	-1.12036	-0.860543	-2.08815	0.0903002				0.630257	-0.994688	-1.62494	0.0835442
PI16	SLPNFPN$TSATAN$ATGGR	>sp|Q6UXB8|PI16_HUMAN Peptidase inhibitor 16 OS=Homo sapiens GN=PI16 PE=1 SV=1	-0.14738	1.3509	0.863681	0.068852	0.50643	-0.28923	0.355039	0.908623	-0.278609	0.473457	-0.131786	-0.120414	-0.0167841	-0.731029	0.549606	0.452114	-0.0365085	-0.488622	0.0836633
HEPACAM2	VNIQGN$GTLSASQK@	>sp|A8MVW5|HECA2_HUMAN HEPACAM family member 2 OS=Homo sapiens GN=HEPACAM2 PE=1 SV=1					-0.664653	-0.691894	-0.0503821	0.503577	1.17416	1.05543	1.12193	-0.352931				-0.225838	0.749646	0.975484	0.0839343
EFNB1	HHDYYITSTSN$GSLEGLENR	>sp|P98172|EFNB1_HUMAN Ephrin-B1 OS=Homo sapiens GN=EFNB1 PE=1 SV=1					-0.0824193	0.470268	0.211721	1.48381	-0.354504	0.339436	-0.836386	-0.64972				0.520846	-0.375294	-0.896139	0.0840275
SERPING1	M_LFVEPILEVSSLPTTNSTTN$SATK@	>sp|P05155|IC1_HUMAN Plasma protease C1 inhibitor OS=Homo sapiens GN=SERPING1 PE=1 SV=2					0.0077949	0.33632	-0.515403	-1.40516	1.67317	0.00325791	0.742901	0.341464				-0.394112	0.690198	1.08431	0.0840782
HPR	M_VSHHN$LTTGATLINEQWLLTTAK@	>sp|P00739|HPTR_HUMAN Haptoglobin-related protein OS=Homo sapiens GN=HPR PE=2 SV=2					-0.557723	-1.45027	-0.739812	-0.546278	1.12657	0.270469	-0.631437	2.44383				-0.823522	0.802359	1.62588	0.0840808
FNDC5	FIQEVN$TTTR	>sp|Q8NAU1|FNDC5_HUMAN Fibronectin type III domain-containing protein 5 OS=Homo sapiens GN=FNDC5 PE=1 SV=3	2.67385	1.58941	2.87411	-2.98641	1.10048	0.0399867	0.205458	1.73062	-0.564556	-0.0573218	-0.406689	-1.58651	1.21345	-3.21295	-0.111418	0.903439	-0.675143	-1.57858	0.085252
C1RL	N$QSVNVFLGHTAIDEM_LK@	>sp|Q9NZP8|C1RL_HUMAN Complement C1r subcomponent-like protein OS=Homo sapiens GN=C1RL PE=1 SV=2					0.766963	0.634445	0.370414	-0.161428	-0.256774	0.0752182	0.096886	-0.3335				0.402599	-0.104542	-0.507141	0.0863939
CDH2	IVSQAPSTPSPN$M_FTIN$NETGDIITVAAGLDR	>sp|P19022|CADH2_HUMAN Cadherin-2 OS=Homo sapiens GN=CDH2 PE=1 SV=4					0.0180734	-0.285233	-0.318939	-0.698623	1.43163	0.561179	1.21521	-0.421814				-0.321181	0.69655	1.01773	0.0870586
CAPS2	M_IN$TGTQMDLEVK@GVAATSR	>tr|B9A061|B9A061_HUMAN Calcyphosin-2 OS=Homo sapiens GN=CAPS2 PE=4 SV=1	0.0647043	0.50097	0.899399	1.10527									0.313239	-0.750026	-1.02499	0.642586	-0.48726	-1.12985	0.088132
SNX10	LQSN$ALLVQLPELPSK@N$LFFNM_NNR	>sp|Q9Y5X0|SNX10_HUMAN Sorting nexin-10 OS=Homo sapiens GN=SNX10 PE=1 SV=2	1.05924	1.60312	-0.186552	0.422516									-3.24796	-1.29803	-0.384528	0.724581	-1.64351	-2.36809	0.0885065
ITIH4	N$PLVWVHASPEHVVVTR	>sp|Q14624|ITIH4_HUMAN Inter-alpha-trypsin inhibitor heavy chain H4 OS=Homo sapiens GN=ITIH4 PE=1 SV=4	0.2014	0.660486	0.27444	-0.561088									0.548936	0.864259	0.886077	0.143809	0.766424	0.622615	0.0887158
PLXDC2	ITN$ISAVEMTPLPTC#LQFNR	>sp|Q6UX71|PXDC2_HUMAN Plexin domain-containing protein 2 OS=Homo sapiens GN=PLXDC2 PE=1 SV=1	0.326781	-0.405206	-0.0101362	1.28537									-0.538132	-0.253897	-1.22804	0.299202	-0.673356	-0.972558	0.0895494
SERPINA3	FN$LTETSEAEIHQSFQHLLR	>sp|P01011|AACT_HUMAN Alpha-1-antichymotrypsin OS=Homo sapiens GN=SERPINA3 PE=1 SV=2	-2.11501	-1.28222	-1.8261	0.899779	0.646296	-0.293162	-2.48874	-2.43169		-0.929971	1.18616	0.851379	-0.716841	1.50586	-1.0564	-1.11136	0.140031	1.25139	0.0897794
FN1	ITTTPTNGQQGNSLEEVVHADQSSC#TFDNLSPGLEYN$VSVYTVK@	>sp|P02751|FINC_HUMAN Fibronectin OS=Homo sapiens GN=FN1 PE=1 SV=4					1.01095	0.462331	0.671945	-0.959482		-0.427291	-1.03248	-0.800395				0.296435	-0.753388	-1.04982	0.0898372
ANPEP	AEFN$ITLIHPK@	>sp|P15144|AMPN_HUMAN Aminopeptidase N OS=Homo sapiens GN=ANPEP PE=1 SV=4	0.682737	1.22403	-0.0601652	-0.136632	-0.242915	2.04213	0.778804	-0.787219	-0.0982973	0.0326367	-0.907528	-0.343977	0.233421	-0.312756	-0.177152	0.437597	-0.224807	-0.662404	0.0916104
LMAN2	LPTGYYFGASAGTGDLSDN$HDIISM_K@	>sp|Q12907|LMAN2_HUMAN Vesicular integral-membrane protein VIP36 OS=Homo sapiens GN=LMAN2 PE=1 SV=1	-1.31544	-0.577555	-0.119931	0.446386									0.213451	0.892486	0.429742	-0.391634	0.511893	0.903527	0.0927457
LUM	LPSGLPVSLLTLYLDN$NK@	>sp|P51884|LUM_HUMAN Lumican OS=Homo sapiens GN=LUM PE=1 SV=2	-1.34661	-0.884407	0.229501	1.79195									-1.41962	-2.27614	-1.44253	-0.0523924	-1.71276	-1.66037	0.0937916
APOD	ADGTVN$QIEGEATPVN$LTEPAK@LEVK@	>sp|P05090|APOD_HUMAN Apolipoprotein D OS=Homo sapiens GN=APOD PE=1 SV=1	-0.551926	-0.582331	1.42646	1.85059	2.37161	-0.203175	0.265161	-0.0252576	-3.90933	0.257903	-1.9966	0.607314	0.217952	0.815187	-2.57365	0.568892	-0.940175	-1.50907	0.0940675
KNG1	ITYSIVQTNC#SK@EN$FLFLTPDC#K@	>sp|P01042|KNG1_HUMAN Kininogen-1 OS=Homo sapiens GN=KNG1 PE=1 SV=2	2.72978	-4.24768	3.70318	1.00041	-1.653	0.957117	2.57346	0.728669	-2.55746	1.65075	-1.13	-1.69856	-1.12138	-7.14186	-0.338556	0.723991	-1.76244	-2.48643	0.0941505
MME	EIAN$ATAK@PEDR	>sp|P08473|NEP_HUMAN Neprilysin OS=Homo sapiens GN=MME PE=1 SV=2	-0.447089	1.45529	-0.608186	0.615759	-0.127732	2.39681	1.55693	-0.618996	-0.865922	-1.13104	-1.34487	-0.953349	1.0069	-0.622575	0.774102	0.527849	-0.448109	-0.975957	0.0957763
S1PR3	LQPVRGN$ETLR	>sp|Q99500|S1PR3_HUMAN Sphingosine 1-phosphate receptor 3 OS=Homo sapiens GN=S1PR3 PE=1 SV=2					-2.46421	-1.23579	-0.175501	-1.68821	3.83913	-0.765664	0.113524	0.675849				-1.39093	0.965709	2.35664	0.0963912
LRRC19	EVQC#N$FTEK@N$YTLIPADIK@	>sp|Q9H756|LRC19_HUMAN Leucine-rich repeat-containing protein 19 OS=Homo sapiens GN=LRRC19 PE=2 SV=1	-0.0781075	1.85019	0.167403	0.0553241	-1.09839	1.41577	0.833109	1.142	-0.315883	-0.2101	-0.720958	-0.396024	0.141155	-0.602365	0.865102	0.535913	-0.177011	-0.712924	0.0969162
TCN1	ADEGSLK@N$ISIYTK@	>sp|P20061|TCO1_HUMAN Transcobalamin-1 OS=Homo sapiens GN=TCN1 PE=1 SV=2					-1.92167	-2.80557	-0.445972	0.138221	-1.84532	2.83731	2.20406	1.94915				-1.25875	1.2863	2.54505	0.0977157
CPVL	QAIHVGN$QTFNDGTIVEK@	>sp|Q9H3G5|CPVL_HUMAN Probable serine carboxypeptidase CPVL OS=Homo sapiens GN=CPVL PE=1 SV=2	0.323125	0.413151	0.332202	0.713006	1.03331	0.570894	1.81071	-0.806092	0.112137	-0.875673	-0.04958	-1.29495	0.215985	-0.730895	1.258	0.548788	-0.194996	-0.743784	0.0978178
MAN2B2	VTDEAGHPVPSQIQN$STETPSAYDLLILTTIPGLSYR	>sp|Q9Y2E5|MA2B2_HUMAN Epididymis-specific alpha-mannosidase OS=Homo sapiens GN=MAN2B2 PE=1 SV=4		0.212824		-0.851937	-0.551703	-0.488465	-0.0751077	-0.623868	1.35528	0.88176	0.658453	-0.0299495	-1.12785	-0.459177	0.635665	-0.396376	0.273454	0.66983	0.0981081
ANPEP	GPSTPLPEDPN$WN$VTEFHTTPK@	>sp|P15144|AMPN_HUMAN Aminopeptidase N OS=Homo sapiens GN=ANPEP PE=1 SV=4	0.120064	1.34349	-1.63498	0.328393	-0.0824829	2.8254	0.253006	0.0747415	-1.50259	-0.591195	-1.10069	-0.889665	0.71378	-0.462418	-0.00894019	0.403453	-0.548816	-0.95227	0.0982119
SYPL1	LNEASFQPPPGVN$IC#DVNWK@	>sp|Q16563|SYPL1_HUMAN Synaptophysin-like protein 1 OS=Homo sapiens GN=SYPL1 PE=1 SV=1	0.82519	1.95947	0.506964	-0.25219									-0.576142	0.00166715	-0.350026	0.759858	-0.308167	-1.06803	0.0987719
GNS	GPGIK@PN$QTSK@	>sp|P15586|GNS_HUMAN N-acetylglucosamine-6-sulfatase OS=Homo sapiens GN=GNS PE=1 SV=3	0.48748	1.00129	0.938742	0.272817	-0.892998	2.30791	0.167843	0.872852	-1.30085	-0.287043	0.0315641	-0.581106	0.87721	-1.7666	1.13033	0.644492	-0.270929	-0.915421	0.100483
MUC4	VLLDN$QTVTFQPDHEDGGGQETFN$ATGVLLSR	>sp|Q99102|MUC4_HUMAN Mucin-4 OS=Homo sapiens GN=MUC4 PE=1 SV=4					0.93522	-0.602719	-1.52797	-0.796422	2.00648	0.0373598	0.748844	0.410348				-0.497972	0.800757	1.29873	0.102893
PIP	TFYWDFYTN$R	>sp|P12273|PIP_HUMAN Prolactin-inducible protein OS=Homo sapiens GN=PIP PE=1 SV=1	-1.04357	5.63152	-0.487311	-3.91614	1.87533	1.37137	0.17614	-1.10831	0.728775	-0.975399	-0.790344	-1.54866	-2.71081	-2.06948	-5.97713	0.312379	-1.90615	-2.21853	0.10322
BTD	NPVGLIGAEN$ATGETDPSHSK@	>sp|P43251|BTD_HUMAN Biotinidase OS=Homo sapiens GN=BTD PE=1 SV=2	-0.0995853	0.649825	0.777478	0.73676	0.464858	0.847322	0.21122	0.119237	-0.768576	1.24723	-0.0129767	-0.546821	-0.554664	0.193964	0.0566708	0.463389	-0.055025	-0.518414	0.103523
SERPINA3	TLN$QSSDELQLSM_GN$AMFVK@	>sp|P01011|AACT_HUMAN Alpha-1-antichymotrypsin OS=Homo sapiens GN=SERPINA3 PE=1 SV=2					0.892227	-0.991832	-0.391055	-0.580982	-0.0267408	1.06261	0.863514	0.796966				-0.26791	0.674087	0.941997	0.10417
OLFM4	SLGSGGSVSQLFSN$FTGSVDDR	>sp|Q6UX06|OLFM4_HUMAN Olfactomedin-4 OS=Homo sapiens GN=OLFM4 PE=1 SV=1	0.830371	3.73641	-0.294282	-2.67102	-0.77059	0.770162	1.85376	0.334384	-0.304564	-1.11788	-0.521163	-0.186271	-0.179454	-1.40272	-2.03641	0.47365	-0.821208	-1.29486	0.104276
SUSD5	VIYGNTDGPSGPFVGK@N$DSK@	>sp|O60279|SUSD5_HUMAN Sushi domain-containing protein 5 OS=Homo sapiens GN=SUSD5 PE=1 SV=3	-0.741786	1.32857	0.72121	0.503875	0.606257	-0.242768	1.4858	-0.0995182	-0.116891	0.389397	-0.251628	-0.487172	0.518547	-0.976301	-0.0472495	0.445206	-0.138757	-0.583963	0.104867
CFI	FLNN$GTC#TAEGK@	>sp|P05156|CFAI_HUMAN Complement factor I OS=Homo sapiens GN=CFI PE=1 SV=2	1.13912	0.00874307	0.843168	-0.490808	0.417525	1.16254	1.26448	0.370418	0.29547	-1.73082	-0.391965	-1.56058	1.11349	-0.601976	0.949361	0.589398	-0.275288	-0.864686	0.105101
WDR20	SN$SLPHSAVSNAGSK@SSVM_DGAIASGVSK@	>sp|Q8TBZ3|WDR20_HUMAN WD repeat-containing protein 20 OS=Homo sapiens GN=WDR20 PE=1 SV=2					0.924328	-0.477869	-1.55005	-2.24846	0.289069	0.501114	2.56478	0.151308				-0.838012	0.876567	1.71458	0.105458
SGSH	DAGVLN$DTLVIFTSDNGIPFPSGR	>sp|P51688|SPHM_HUMAN N-sulphoglucosamine sulphohydrolase OS=Homo sapiens GN=SGSH PE=1 SV=1					-0.314444	-0.121295	-1.07228	-0.0616732	1.45853	-0.254949	1.35312	-0.0308365				-0.392423	0.631466	1.02389	0.105544
SLC3A2	SLVTQYLN$ATGNR	>sp|P08195|4F2_HUMAN 4F2 cell-surface antigen heavy chain OS=Homo sapiens GN=SLC3A2 PE=1 SV=3	0.533341	0.656477	0.870731	-0.000377705	0.226165	0.88301	0.0227683	-0.300309	0.0803683	-1.04023	0.479389	0.134684	0.246763	-0.609532	0.103068	0.361476	-0.0864983	-0.447974	0.105638
SERPINA3	TLN$QSSDELQLSMGN$AM_FVK@	>sp|P01011|AACT_HUMAN Alpha-1-antichymotrypsin OS=Homo sapiens GN=SERPINA3 PE=1 SV=2					0.563279	-1.10997	-0.566155	-0.936476	-0.795114	1.0176	1.15879	1.63865				-0.51233	0.754979	1.26731	0.105671
ACPP	VYDPLYC#ESVHN$FTLPSWATEDTMTK@	>sp|P15309|PPAP_HUMAN Prostatic acid phosphatase OS=Homo sapiens GN=ACPP PE=1 SV=3	1.20639	3.03833	0.791792	-2.14378	1.32892	2.40889	-0.685731	-1.02537	-3.16283	2.558	-0.540663	-1.97594	0.308587	-3.74035	-1.78322	0.614928	-1.19092	-1.80585	0.105783
IGHG2	TPEVTC#VVVDVSHEDPEVQFN$WYVDGVEVHNAK@	>sp|P01859|IGHG2_HUMAN Ig gamma-2 chain C region OS=Homo sapiens GN=IGHG2 PE=1 SV=2					-2.85195	0.534892	0.0908743	-2.08661	2.47583	-0.671205	0.604882	1.37439				-1.0782	0.945976	2.02417	0.106019
ABI3BP	EN$GSFSGK@N$K@	>sp|Q7Z7G0|TARSH_HUMAN Target of Nesh-SH3 OS=Homo sapiens GN=ABI3BP PE=1 SV=1					0.628089	0.523438	1.3295	0.620104	-1.02812	1.12409	-0.68047	-1.56631				0.775283	-0.537704	-1.31299	0.106045
PGLYRP2	LEPVHLQLQC#M_SQEQLAQVAAN$ATK@	>sp|Q96PD5|PGRP2_HUMAN N-acetylmuramoyl-L-alanine amidase OS=Homo sapiens GN=PGLYRP2 PE=1 SV=1					-0.879067	0.739883	-1.00659	-0.486362	0.976201	-0.289725	0.391787	1.55215				-0.408034	0.657604	1.06564	0.106137
ICAM1	LNPTVTYGN$DSFSAK@	>sp|P05362|ICAM1_HUMAN Intercellular adhesion molecule 1 OS=Homo sapiens GN=ICAM1 PE=1 SV=2	0.557788	0.253381	0.619183	-0.461466	1.05675	0.663015	0.354078	0.567038	-0.563992	-0.21484	-0.672694	-0.425718	0.142472	0.776542	0.735675	0.451222	-0.0317936	-0.483015	0.106512
SIRPB1	LQLTWLENGN$VSR	>sp|Q5TFQ8|SIRBL_HUMAN Signal-regulatory protein beta-1 isoform 3 OS=Homo sapiens GN=SIRPB1 PE=1 SV=1	1.05204	-0.853866	0.935197	1.00682	1.89479	0.187922	0.71438	-0.0273415	-1.05684	0.669198	-0.472948	-1.28863	0.3545	-0.503823	1.12576	0.613744	-0.167542	-0.781285	0.107903
SERPINA4	SQILEGLGFN$LTELSESDVHR	>sp|P29622|KAIN_HUMAN Kallistatin OS=Homo sapiens GN=SERPINA4 PE=1 SV=3	0.91853	0.797952	0.464185	0.361764	-0.150289	0.378545	0.922402	-0.732951	-0.314761	0.163989	0.994836	0.062606	-0.489545	-0.776934	-0.935812	0.370017	-0.185089	-0.555106	0.108745
CTSC	ILTN$NSQTPILSPQEVVSC#SQYAQGC#EGGFPYLIAGK@	>sp|P53634|CATC_HUMAN Dipeptidyl peptidase 1 OS=Homo sapiens GN=CTSC PE=1 SV=2	0.393929	-2.02207	0.462707	2.26922	-0.654812	2.95535	0.420418	0.421887	-0.0900733	-1.93206	-0.71981	-1.4458	0.427083	-2.98138	1.18477	0.530829	-0.793896	-1.32473	0.110212
SERPING1	VGQLQLSHN$LSLVILVPQNLK@	>sp|P05155|IC1_HUMAN Plasma protease C1 inhibitor OS=Homo sapiens GN=SERPING1 PE=1 SV=2	0.603349	1.43426	-0.696777	0.205059	2.82477	0.216544	-1.7498	-0.22536	-0.920366	-1.69873	-0.935151	-0.0764911	0.50117	0.188295	-2.09248	0.326505	-0.719108	-1.04561	0.110699
GGT1	LHNQLLPN$VTTVER	>sp|P19440|GGT1_HUMAN Gamma-glutamyltranspeptidase 1 OS=Homo sapiens GN=GGT1 PE=1 SV=2					-0.0292759	0.435806	0.419476	0.828342	0.0427231	0.402405	-0.24195	-0.400985				0.413587	-0.0494516	-0.463038	0.111894
CD14	APQPDELPEVDNLTLDGN$PFLVPGTALPHEGSMN$SGVVPAC#AR	>sp|P08571|CD14_HUMAN Monocyte differentiation antigen CD14 OS=Homo sapiens GN=CD14 PE=1 SV=2	-0.275974	0.270333	0.548757	1.48146									0.154168	-2.07427	-1.79903	0.506143	-1.23971	-1.74585	0.111974
SERPINA4	DFYVDEN$TTVR	>sp|P29622|KAIN_HUMAN Kallistatin OS=Homo sapiens GN=SERPINA4 PE=1 SV=3	1.69167	1.20373	2.01758	-0.784676	0.0402394	0.0175883	0.95452	0.37859	0.618097	-0.015949	-0.41136	-0.0487953	-0.764639	-0.498312	1.02409	0.689905	-0.0138379	-0.703742	0.112479
CD14	C#MWSSALNSLN$LSFAGLEQVPK@	>sp|P08571|CD14_HUMAN Monocyte differentiation antigen CD14 OS=Homo sapiens GN=CD14 PE=1 SV=2	-2.15549	-2.80263	-2.9674	4.23448	4.90862	-0.843687	-0.967328	-1.5582	-1.75994	-1.95508	-0.80139	-2.27864	-2.48673	-2.35202	-4.73616	-0.268954	-2.33857	-2.06961	0.112977
VTCN1	TGAFSM_PEVN$VDYN$ASSETLR	>sp|Q7Z7D3|VTCN1_HUMAN V-set domain-containing T-cell activation inhibitor 1 OS=Homo sapiens GN=VTCN1 PE=1 SV=1					0.240456	-1.08852	0.0853463	-0.323341	0.931391	1.66411	-0.357523	0.557067				-0.271515	0.69876	0.970276	0.113917
PTPRJ	IHVAGETDSSNLN$VSEPR	>sp|Q12913|PTPRJ_HUMAN Receptor-type tyrosine-protein phosphatase eta OS=Homo sapiens GN=PTPRJ PE=1 SV=3	0.49222	1.07532	-0.142157	0.0563038	0.581592	0.796957	0.284644	1.46511	-0.34332	0.433509	-1.09221	-1.465	0.674956	-0.33887	1.18573	0.576249	-0.13503	-0.711278	0.114386
VTN	N$ISDGFDGIPDN$VDAALALPAHSYSGR	>sp|P04004|VTNC_HUMAN Vitronectin OS=Homo sapiens GN=VTN PE=1 SV=1	-2.64895	-1.84974	-2.98129	-0.887516	-0.355542	-0.598538	1.38634	-0.757659	0.46748	-1.19253	-0.802961	1.66747	-0.0987262	0.229427	-0.603939	-1.08661	-0.0476831	1.03893	0.114413
TSPAN3	TYN$GTNPDAASR	>sp|O60637|TSN3_HUMAN Tetraspanin-3 OS=Homo sapiens GN=TSPAN3 PE=2 SV=1					1.10579	0.847184	1.11056	0.0130596	-1.14501	1.26114	-1.03694	-1.77888				0.769149	-0.674922	-1.44407	0.115347
ANPEP	VPVTLALNN$TLFLIEER	>sp|P15144|AMPN_HUMAN Aminopeptidase N OS=Homo sapiens GN=ANPEP PE=1 SV=4	0.379991	2.50076	-0.467155	0.364109									0.143491	-1.30717	-1.28152	0.694426	-0.815069	-1.5095	0.116235
LMAN2	VFPYISVMVNN$GSLSYDHSK@	>sp|Q12907|LMAN2_HUMAN Vesicular integral-membrane protein VIP36 OS=Homo sapiens GN=LMAN2 PE=1 SV=1	-0.769878	0.604019	-0.261755	1.82671	2.77698	0.718345	-2.06826	-0.0925968	-0.856778	-0.207611	-1.73847	0.654014	-0.0123386	-2.49528	-0.833549	0.341694	-0.784287	-1.12598	0.117131
FGA	GFGSLN$DEGEGEFWLGN$DYLHLLTQR	>sp|P02671|FIBA_HUMAN Fibrinogen alpha chain OS=Homo sapiens GN=FGA PE=1 SV=2					0.69092	0.0526725	-0.251787	1.37103	-0.0534437	-0.469595	-0.45434	-0.257731				0.465709	-0.308777	-0.774486	0.117814
NAPSA	ASSSFQAN$GTK@	>sp|O96009|NAPSA_HUMAN Napsin-A OS=Homo sapiens GN=NAPSA PE=1 SV=1	0.186175	0.98936	0.294877	-0.497708	0.306017	1.70668	0.0196075	2.03529	-1.16106	-2.81862	-0.160754	-1.66856	2.33306	-0.511798	0.110518	0.630038	-0.553888	-1.18393	0.11783
SLC3A2	LLIAGTN$SSDLQQILSLLESNK@	>sp|P08195|4F2_HUMAN 4F2 cell-surface antigen heavy chain OS=Homo sapiens GN=SLC3A2 PE=1 SV=3		1.50697		-0.574644	-0.664507	1.5473	-0.286217	-0.590048	-2.06896	-1.07095	-0.147572	-1.19867	0.424184	-0.444805	-0.820674	0.156475	-0.761065	-0.91754	0.117924
NAGLU	VFPQVN$VTK@	>sp|P54802|ANAG_HUMAN Alpha-N-acetylglucosaminidase OS=Homo sapiens GN=NAGLU PE=1 SV=2	1.25927	0.959989	1.32804	0.291374	0.408443	0.866697	0.424242	-0.532545	-0.0563232	0.786571	-0.33683	-1.07035	0.556456	-1.01605	0.978037	0.625688	-0.0226402	-0.648329	0.118063
PSAP	LIDNN$K@TEK@	>sp|P07602|SAP_HUMAN Prosaposin OS=Homo sapiens GN=PSAP PE=1 SV=2					-0.326131	-0.872489	-0.40137	0.195592	1.56584	0.123741	-0.368342	1.11235				-0.351099	0.608396	0.959495	0.118138
PLXDC2	SFTDLLLDDGQDN$N$TQIEEDTDHNYYISR	>sp|Q6UX71|PXDC2_HUMAN Plexin domain-containing protein 2 OS=Homo sapiens GN=PLXDC2 PE=1 SV=1					-0.670119	0.0228028	0.332171	-0.479276	1.34033	-0.326751	0.758055	0.530567				-0.198605	0.575549	0.774155	0.118702
SERPINA3	TLN$QSSDELQLSMGN$AMFVK@	>sp|P01011|AACT_HUMAN Alpha-1-antichymotrypsin OS=Homo sapiens GN=SERPINA3 PE=1 SV=2	-0.831738	-0.181954	-0.571151	1.18108	-0.0159144	-0.348992	-0.368032	-0.324843	0.906776	0.281595	0.577845	0.988612	-0.21247	-0.161559	-0.241037	-0.182693	0.30568	0.488373	0.118942
TFPI	YFYNN$QTK@	>sp|P10646|TFPI1_HUMAN Tissue factor pathway inhibitor OS=Homo sapiens GN=TFPI PE=1 SV=1	0.384904	1.10707	0.386374	0.191256	0.14931	0.685736	1.46905	0.131306	-0.200241	0.815252	-0.912561	-0.893415	1.05662	-0.861616	0.513067	0.563127	-0.0689844	-0.632111	0.119097
CTSA	YQILLYNGDVDM_AC#N$FMGDEWFVDSLNQK@	>sp|P10619|PPGB_HUMAN Lysosomal protective protein OS=Homo sapiens GN=CTSA PE=1 SV=2					-0.869622	2.14486	0.385682	1.40731	0.513046	-0.889865	-0.634454	-2.74742				0.767056	-0.939675	-1.70673	0.11943
CREG1	LN$ITN$IWVLDYFGGPK@	>sp|O75629|CREG1_HUMAN Protein CREG1 OS=Homo sapiens GN=CREG1 PE=1 SV=1	0.86969	0.400166	-0.902281	-0.259615	-0.228135	1.33451	1.14357	-0.21381	-0.615227	-1.21361	-0.0058631	-0.0368104	-3.5005	-0.225545	0.540507	0.268012	-0.722436	-0.990448	0.119884
TET1	N$SHQIC#K@K@	>sp|Q8NFU7|TET1_HUMAN Methylcytosine dioxygenase TET1 OS=Homo sapiens GN=TET1 PE=1 SV=2	0.41654	0.70468	-0.0744334	-0.703322									0.414079	0.833379	1.06712	0.0858663	0.771527	0.68566	0.120931
UMOD	N$ETHATYSNTLYLADEIIIR	>sp|P07911|UROM_HUMAN Uromodulin OS=Homo sapiens GN=UMOD PE=1 SV=1	-0.36909	-0.627179	-0.483469	0.0914316	1.35045	-1.1124	-1.02063	-0.682685	0.770255	-0.169184	0.628477	0.610283	-1.00892	0.872054	0.162581	-0.356697	0.266506	0.623202	0.121391
CUBN	GSFTSPGYPGTYPN$NTYC#EWVLVAPAGR	>sp|O60494|CUBN_HUMAN Cubilin OS=Homo sapiens GN=CUBN PE=1 SV=5					-0.465055	-0.439911	-0.928427	-0.437267	2.4077	-0.522548	0.983995	0.198843				-0.567665	0.766998	1.33466	0.121667
AZGP1	FGC#EIEN$NR	>sp|P25311|ZA2G_HUMAN Zinc-alpha-2-glycoprotein OS=Homo sapiens GN=AZGP1 PE=1 SV=2	0.172026	0.621921	-0.391391	1.27416									-0.135115	-1.11831	-0.159118	0.419178	-0.470848	-0.890027	0.122821
RNASE2	NQNTFLLTTFANVVNVC#GNPN$M_TC#PSN$K@	>sp|P10153|RNAS2_HUMAN Non-secretory ribonuclease OS=Homo sapiens GN=RNASE2 PE=1 SV=2	0.129295	-0.303009	0.0731885	1.34847	1.72261	-0.706021	0.706183	1.49585	-0.149012	-0.735796	-1.0542	-1.85568	2.11283	-2.80623	0.338582	0.55832	-0.592787	-1.15111	0.123308
SIRPB2	TSEPLNC#DYSIYIHN$VTR	>sp|Q5JXA9|SIRB2_HUMAN Signal-regulatory protein beta-2 OS=Homo sapiens GN=SIRPB2 PE=2 SV=1					-0.204995	-0.312528	0.342177	0.0917684	1.00847	0.545088	0.0797288	0.168979				-0.0208944	0.450567	0.471462	0.123456
SLC44A2	TC#NPETFPSSN$ESR	>sp|Q8IWA5|CTL2_HUMAN Choline transporter-like protein 2 OS=Homo sapiens GN=SLC44A2 PE=1 SV=3	1.89135	0.243183	1.82335	-0.0911461	-0.372884	0.199768	1.03807	1.10913	0.0925484	0.0881779	-0.224707	-0.894707	0.846795	0.241257	0.649373	0.730102	0.114105	-0.615997	0.124755
CTSC	YYSSEYHYVGGFYGGC#N$EALMK@	>sp|P53634|CATC_HUMAN Dipeptidyl peptidase 1 OS=Homo sapiens GN=CTSC PE=1 SV=2					0.323996	0.919607	0.390422	0.376743	-0.0902855	0.496094	-0.0324917	-1.04458				0.502692	-0.167815	-0.670507	0.125981
F10	GDNN$LTR	>sp|P00742|FA10_HUMAN Coagulation factor X OS=Homo sapiens GN=F10 PE=1 SV=2	-0.283947	1.79942	1.44154	0.434938	0.294815	-0.163941	-0.142219	1.28094	0.0904776	-1.25037	-0.0803657	0.4477	1.27795	-1.74154	-0.198739	0.582693	-0.207839	-0.790532	0.126323
LGALS3BP	TVIRPFYLTN$SSGVD	>sp|Q08380|LG3BP_HUMAN Galectin-3-binding protein OS=Homo sapiens GN=LGALS3BP PE=1 SV=1	2.70634	0.863137	1.78272	0.594529	1.38669	0.00641427	2.96772	-3.18387	-1.71902	1.26641	-0.685471	-1.1992	1.71498	-3.43867	-0.586164	0.890459	-0.663878	-1.55434	0.126649
CADM1	VDDEM_PQHAVLSGPNLFINNLN$K@TDN$GTYR	>sp|Q9BY67|CADM1_HUMAN Cell adhesion molecule 1 OS=Homo sapiens GN=CADM1 PE=1 SV=2	1.32644	0.243666	0.0634449	0.333156	1.26842	0.927721	-0.597314	0.287618	0.0978761	-0.153953	-2.27259	0.129714	0.217467	-0.9235	0.962107	0.481645	-0.277554	-0.759199	0.127542
UMOD	N$ETHATYSN$TLYLADEIIIR	>sp|P07911|UROM_HUMAN Uromodulin OS=Homo sapiens GN=UMOD PE=1 SV=1	-0.0237906	-0.586494	-1.01578	-0.433906	1.45511	-1.10663	-0.917324	-0.390748	1.27556	-0.328226	0.526842	0.376912	-0.841513	1.10212	-0.0884868	-0.377445	0.289029	0.666474	0.128406
SIRPB1	GTAN$LSETIR	>sp|Q5TFQ8|SIRBL_HUMAN Signal-regulatory protein beta-1 isoform 3 OS=Homo sapiens GN=SIRPB1 PE=1 SV=1					0.231835	0.564602	0.931958	1.01057	-1.67423	1.11568	-1.02354	-0.600706				0.684741	-0.545699	-1.23044	0.12847
DBF4	DLHSIFTHDSGLITIN$SSQEHLTVQAK@	>sp|Q9UBU7|DBF4A_HUMAN Protein DBF4 homolog A OS=Homo sapiens GN=DBF4 PE=1 SV=1	-0.62762	0.243912	-0.536174	-2.05752	-1.02304	-2.50561	0.0949325	-1.11329	0.489307	-1.77004	-0.850033	3.58127	-0.703537	1.86409	-0.177835	-0.940551	0.347603	1.28815	0.129581
FOLR1	NAC#C#STN$TSQEAHK@DVSYLYR	>sp|P15328|FOLR1_HUMAN Folate receptor alpha OS=Homo sapiens GN=FOLR1 PE=1 SV=3	0.476939	0.265981	1.57522	-0.937923	-0.480305	1.45298	3.01619	-0.115783	-1.65576	-1.93894	-0.34564	-2.19097	0.816355	-0.0374604	1.72976	0.656662	-0.517523	-1.17418	0.130204
NEGR1	SILTVTN$VTQEHFGN$YTC#VAANK@	>sp|Q7Z3B1|NEGR1_HUMAN Neuronal growth regulator 1 OS=Homo sapiens GN=NEGR1 PE=1 SV=3	0.269113	0.759716	0.78738	0.685184	0.429141	0.108584	0.816056	0.734585	-0.420345	1.21945	-1.63724	-0.22611	0.316129	-1.23632	0.990159	0.57372	-0.142039	-0.715759	0.130599
ICAM2	AAPAPQEATATFN$STADR	>sp|P13598|ICAM2_HUMAN Intercellular adhesion molecule 2 OS=Homo sapiens GN=ICAM2 PE=1 SV=2	-0.354578	-0.195098	0.22664	0.111852	0.598931	-0.800358	-0.247027	0.450508	0.505438	0.292074	-0.410296	0.926809	-0.187528	1.39062	0.556361	-0.0261414	0.439068	0.46521	0.130845
GOLM1	AVLVN$N$ITTGER	>sp|Q8NBJ4|GOLM1_HUMAN Golgi membrane protein 1 OS=Homo sapiens GN=GOLM1 PE=1 SV=1	1.74953	0.604467	1.30537	-0.805988	0.725761	-0.488034	0.333345	1.0673	0.0186243	-0.640269	-0.74246	0.264042	0.456285	0.591186	-0.147113	0.56147	-0.0285293	-0.589999	0.131717
MGAM	N$VTAYFPR	>sp|O43451|MGA_HUMAN Maltase-glucoamylase, intestinal OS=Homo sapiens GN=MGAM PE=1 SV=5	0.461144	0.213802	1.97133	-1.12925	1.4897	0.5376	0.502108	0.0153271	0.160836	-1.25739	-0.680202	-0.57027	0.577427	0.66605	-0.120136	0.507719	-0.174812	-0.682531	0.132144
HSPG2	ALVN$FTR	>sp|P98160|PGBM_HUMAN Basement membrane-specific heparan sulfate proteoglycan core protein OS=Homo sapiens GN=HSPG2 PE=1 SV=4					0.0130442	-0.343064	1.24502	1.77048	-0.282064	0.214648	-3.03794	-0.478021				0.671371	-0.895844	-1.56721	0.132917
DPT	AGMEWYQTC#SN$N$GLVAGFQSR	>sp|Q07507|DERM_HUMAN Dermatopontin OS=Homo sapiens GN=DPT PE=1 SV=2	-0.116628	-0.0784282	-0.360965	0.502186									0.612114	0.305558	1.49865	-0.0134589	0.805439	0.818898	0.132963
BST2	GFQDVEAQAATC#N$HTVMALMASLDAEK@	>sp|Q10589|BST2_HUMAN Bone marrow stromal antigen 2 OS=Homo sapiens GN=BST2 PE=1 SV=1					-2.4172	-0.140387	-1.36047	0.852014	0.676077	1.24987	2.56495	-0.717745				-0.766512	0.943289	1.7098	0.13339
COL6A1	ENYAELLEDAFLK@N$VTAQIC#IDK@	>sp|P12109|CO6A1_HUMAN Collagen alpha-1(VI) chain OS=Homo sapiens GN=COL6A1 PE=1 SV=3					0.135622	-0.487259	-0.310553	1.18522		-2.47554	-0.809852	-0.506625				0.130757	-1.26401	-1.39476	0.134987
LARP4	TN$AAAMNM_GRPFQK@NR	>sp|Q71RC2|LARP4_HUMAN La-related protein 4 OS=Homo sapiens GN=LARP4 PE=1 SV=3					-0.662148	1.3456	-0.884954	2.64758	-0.402034	-2.19826	-1.40408	-0.44223				0.61152	-1.11165	-1.72317	0.135564
DPEP1	YLTLTHSC#NTPWADN$WLVDTGDSEPQSQGLSPFGQR	>sp|P16444|DPEP1_HUMAN Dipeptidase 1 OS=Homo sapiens GN=DPEP1 PE=1 SV=3					-0.476602	0.477423	-0.0041689	-2.84278	1.87493	0.352693	1.27556	-0.192991				-0.711531	0.827548	1.53908	0.136466
FBLN2	AC#HC#PDAGGELIC#YQLPGC#HGN$FSDAEEGDPER	>sp|P98095|FBLN2_HUMAN Fibulin-2 OS=Homo sapiens GN=FBLN2 PE=1 SV=2					0.178262	-0.0965008	-0.0174183	2.35919	-0.0903719	-0.605205	-0.73769	-0.84831				0.605883	-0.570394	-1.17628	0.136828
ROR1	DSYLTLDEPMNN$ITTSLGQTAELHC#K@	>sp|Q01973|ROR1_HUMAN Inactive tyrosine-protein kinase transmembrane receptor ROR1 OS=Homo sapiens GN=ROR1 PE=1 SV=2					-0.515384	0.559899	0.131704	0.901288	0.0251471		-0.626832	-0.561285				0.269377	-0.387656	-0.657033	0.136844
CDHR5	VEEDTK@VN$STVIPETQLQAEDR	>sp|Q9HBB8|CDHR5_HUMAN Cadherin-related family member 5 OS=Homo sapiens GN=CDHR5 PE=1 SV=3	0.665553	1.62604	1.9205	-1.2207	1.52488	0.0147299	0.349396	0.269501	-0.332435	1.35149	-1.27835	-0.957698	0.0879985	0.0434523	0.185318	0.643737	-0.128603	-0.77234	0.137867
FOLR2	VSN$YSR	>sp|P14207|FOLR2_HUMAN Folate receptor beta OS=Homo sapiens GN=FOLR2 PE=1 SV=4					-0.544632	1.04914	2.72917	-0.327532	-1.26372	0.372972	-0.680937	-1.77115				0.726536	-0.835709	-1.56225	0.138032
GNS	YPHNHHVVNN$TLEGN$C#SSK@	>sp|P15586|GNS_HUMAN N-acetylglucosamine-6-sulfatase OS=Homo sapiens GN=GNS PE=1 SV=3	0.244933	-0.530112	0.364361	1.7274	-0.914541	2.35589	-0.340207	1.16792	-0.944662	-0.113862	0.0994272	-1.12709	0.522382	-1.07747	0.668264	0.509455	-0.281859	-0.791315	0.138086
CSF1	NVFN$ETK@	>sp|P09603|CSF1_HUMAN Macrophage colony-stimulating factor 1 OS=Homo sapiens GN=CSF1 PE=1 SV=2	-0.0949991	0.777752	-0.287235	0.802932	0.688501	0.403762	0.42211	0.63235	-0.185321	-0.291945	-0.115228	-0.465208	-0.100971	1.09653	0.270064	0.418147	0.0297031	-0.388443	0.138589
BSG	ALMN$GSESR	>sp|P35613|BASI_HUMAN Basigin OS=Homo sapiens GN=BSG PE=1 SV=2	0.187258	1.65957	0.310564	-0.287146	-0.335207	0.256018	0.285767	1.409	0.136719	-0.860431	-0.0817107	-0.0197769	0.409504	-0.0972025	0.232375	0.435728	-0.0400748	-0.475803	0.139403
CUBN	LC#SSVN$VSNEIK@	>sp|O60494|CUBN_HUMAN Cubilin OS=Homo sapiens GN=CUBN PE=1 SV=5					-0.99481	2.51738	0.576916	0.637471	-0.790026	-0.549209	-0.832812	-0.819634				0.684239	-0.74792	-1.43216	0.139815
ISLR	DLESVPPGFPAN$VTTLSLSANR	>sp|O14498|ISLR_HUMAN Immunoglobulin superfamily containing leucine-rich repeat protein OS=Homo sapiens GN=ISLR PE=2 SV=1	0.349354	0.590302	-0.140985	0.0836831	-0.226459	-0.370215	-0.816499	0.166422	1.85193	-0.169049	0.771844	0.568625	0.213017	-0.0209146	-0.0575748	-0.0455497	0.451126	0.496675	0.140277
JCHAIN	EN$ISDPTSPLR	>sp|P01591|IGJ_HUMAN Immunoglobulin J chain OS=Homo sapiens GN=JCHAIN PE=1 SV=4					-1.28032	1.8874	1.66238	0.523083	-0.538167	-0.400072	-0.423631	-1.58222				0.698137	-0.736024	-1.43416	0.140704
FSIP2	VLQEYEMEVVPNK@DFLN$DTK@	>sp|Q5CZC0|FSIP2_HUMAN Fibrous sheath-interacting protein 2 OS=Homo sapiens GN=FSIP2 PE=2 SV=4	-0.330818	1.13628	-0.14702	-0.873206									0.652449	0.644164	1.05758	-0.05369	0.78473	0.83842	0.141961
CD44	AFN$STLPTMAQMEK@	>sp|P16070|CD44_HUMAN CD44 antigen OS=Homo sapiens GN=CD44 PE=1 SV=3	0.388442	1.3185	0.171872	-0.0781633	0.466059	0.255643	1.01431	0.875449	-0.767197	0.589154	-1.21014	-0.469816	0.741087	-0.462393	1.19118	0.551515	-0.0554476	-0.606962	0.142078
EGF	VFLN$GSR	>sp|P01133|EGF_HUMAN Pro-epidermal growth factor OS=Homo sapiens GN=EGF PE=1 SV=2	2.46546	0.659704	2.30601	-0.670118									0.797697	-1.09972	-1.80774	1.19026	-0.703255	-1.89352	0.142239
AMBP	YFYN$GTSM_AC#ETFQYGGC#M_GNGNNFVTEK@	>sp|P02760|AMBP_HUMAN Protein AMBP OS=Homo sapiens GN=AMBP PE=1 SV=1					-0.733404	0.799948	-1.31649	-0.44005	1.82635	1.34554	-0.353477	0.0942555				-0.422499	0.728166	1.15066	0.142535
ANTXR1	IN$DSVTLN$EK@PFSVEDTYLLC#PAPILK@	>sp|Q9H6X2|ANTR1_HUMAN Anthrax toxin receptor 1 OS=Homo sapiens GN=ANTXR1 PE=1 SV=2	-1.15226	-0.294562	-1.22561	2.11497	2.4604	2.02995	-1.40409	-0.76607	-2.14149	0.335703	-0.918836	-1.44284	-2.55805	0.256712	-0.0719838	0.220341	-0.934399	-1.15474	0.143179
CTBS	QIN$SSISGN$LWDK@DQR	>sp|Q01459|DIAC_HUMAN Di-N-acetylchitobiase OS=Homo sapiens GN=CTBS PE=1 SV=1					0.369631	1.12535	0.1718	0.529819	-0.478353	0.438757	0.364615	-1.18311				0.549151	-0.214524	-0.763675	0.145188
SPP1	QNLLAPQN$AVSSEETNDFK@QETLPSK@	>sp|P10451|OSTP_HUMAN Osteopontin OS=Homo sapiens GN=SPP1 PE=1 SV=1	1.38634	1.26639	-0.532438	0.132207	2.85734	-1.26407	-0.726606	0.897146	-0.744002	0.731797	-1.45587	-0.977827	1.21471	-0.8426	-1.05587	0.502039	-0.447094	-0.949133	0.145647
CEACAM7	NISQEN$APGPAHN$GR	>sp|Q14002|CEAM7_HUMAN Carcinoembryonic antigen-related cell adhesion molecule 7 OS=Homo sapiens GN=CEACAM7 PE=1 SV=1					0.176119	-1.22579	0.413985	-0.284932	-0.34889	0.574708	1.40263	0.895417				-0.230156	0.630967	0.861123	0.14662
DNER	WDQVEVIPDIAC#GN$ASSN$SSAGGR	>sp|Q8NFT8|DNER_HUMAN Delta and Notch-like epidermal growth factor-related receptor OS=Homo sapiens GN=DNER PE=1 SV=1	1.71362	0.88962	0.398579	0.109007	-0.526304	-0.018111	0.693435	0.876507	1.35736	0.509638	-0.317334	-0.965902	-1.1169	-0.472265	0.176522	0.517044	-0.118411	-0.635455	0.146992
PTPRG	VGEEYQELQLDGFDNESSN$K@TWMK@	>sp|P23470|PTPRG_HUMAN Receptor-type tyrosine-protein phosphatase gamma OS=Homo sapiens GN=PTPRG PE=1 SV=4					0.937479	-0.148172	-0.549625	-1.3755	0.618265	0.755381	1.17573	0.071281				-0.283955	0.655164	0.939119	0.147482
CPB2	AHLN$VSGIPC#SVLLADVEDLIQQQISN$DTVSPR	>sp|Q96IY4|CBPB2_HUMAN Carboxypeptidase B2 OS=Homo sapiens GN=CPB2 PE=1 SV=2		-0.497246	1.42249	-1.51502	-0.999062	-1.82008	-0.51716	0.158308	0.268482	0.538786	1.13058	-0.951151	-0.185766		0.766944	-0.538254	0.261313	0.799567	0.147744
NTM	LIFFN$VSEHDYGN$YTC#VASNK@	>sp|Q9P121|NTRI_HUMAN Neurotrimin OS=Homo sapiens GN=NTM PE=1 SV=1	0.45893	0.0509118	-0.704323	0.916269	0.705049	0.602882	1.34226	0.269627	-0.456296	-0.82099	-0.821187	-0.527453	-0.451167	1.52619	0.481573	0.4552	-0.152761	-0.607961	0.14859
HPR	MVSHHN$LTTGATLIN$EQWLLTTAK@	>sp|P00739|HPTR_HUMAN Haptoglobin-related protein OS=Homo sapiens GN=HPR PE=2 SV=2					-0.725008	-2.43574	-2.59761	-1.36719	1.03017	-1.0648	-1.35708	4.29241				-1.78139	0.725175	2.50656	0.148674
TRMT61B	QGLGTN$SFLHGLGQEPFEGAR	>sp|Q9BVS5|TR61B_HUMAN tRNA (adenine(58)-N(1))-methyltransferase, mitochondrial OS=Homo sapiens GN=TRMT61B PE=1 SV=2					0.740444	-1.10893	-0.962401	-1.19429	-0.227407	2.35405	2.43426	-0.619389				-0.631295	0.985377	1.61667	0.148751
PSAP	DVVTAAGDMLK@DN$ATEEEILVYLEK@	>sp|P07602|SAP_HUMAN Prosaposin OS=Homo sapiens GN=PSAP PE=1 SV=2	-1.19925	0.898204	1.11668	1.10948	-0.551943	0.810879	0.0773566	1.09245	-1.39433	1.55809	-0.704117	0.0838605	-0.247177	-1.51914	-0.244778	0.419231	-0.352513	-0.771744	0.149546
LGALS3BP	EPGSN$VTMSVDAEC#VPM_VR	>sp|Q08380|LG3BP_HUMAN Galectin-3-binding protein OS=Homo sapiens GN=LGALS3BP PE=1 SV=1	0.944297	0.972822	0.555924	0.753274	-1.00396	0.817685	0.108712	1.11682	0.44963	-0.424425	-1.34268	-1.22313	1.20715	-2.37809	1.13261	0.533196	-0.368421	-0.901617	0.149654
EGF	GN$NSHILLSALK@	>sp|P01133|EGF_HUMAN Pro-epidermal growth factor OS=Homo sapiens GN=EGF PE=1 SV=2	1.52684	0.243302	2.09761	-1.08615	-0.0362376	0.865511	1.09391	0.405592	-1.47619	0.879537	-0.672263	-0.645637	1.44527	0.035559	-0.647623	0.638797	-0.154478	-0.793276	0.150439
AMY2A	IAEYMN$HLIDIGVAGFR	>sp|P04746|AMYP_HUMAN Pancreatic alpha-amylase OS=Homo sapiens GN=AMY2A PE=1 SV=2					-0.584287	1.94607	1.75367	-0.67159	-0.981293	-0.961167	-0.655687	-0.433178				0.610966	-0.757832	-1.3688	0.151055
B4GAT1	VAQPGIN$YALGTNVSYPNNLLR	>sp|O43505|B4GA1_HUMAN Beta-1,4-glucuronyltransferase 1 OS=Homo sapiens GN=B4GAT1 PE=1 SV=1	0.290462	0.108226	0.280301	0.20116	-0.675849	-0.836587	-0.0240747	-0.748424	2.54307	-0.351766	0.336829	0.477603	0.431336	-0.608813	0.592835	-0.175598	0.488728	0.664326	0.151123
HS6ST2	EQNDNTSN$GTN$DYIGSVEK@	>sp|Q96MM7|H6ST2_HUMAN Heparan-sulfate 6-O-sulfotransferase 2 OS=Homo sapiens GN=HS6ST2 PE=2 SV=2					0.0722807	0.0010558	0.484058	1.41669	0.483469	-0.243843	-1.55409	-0.247999				0.493521	-0.390615	-0.884136	0.152661
CP	ELHHLQEQN$VSN$AFLDK@GEFYIGSK@	>sp|P00450|CERU_HUMAN Ceruloplasmin OS=Homo sapiens GN=CP PE=1 SV=1	-2.02774	-0.558538	-1.84342	1.02427	0.203591	-0.54726	-1.92758	-1.48578	-1.48989	-0.817919	2.04745	2.69318	-1.22948	-0.116846	0.502445	-0.895307	0.226991	1.1223	0.153107
L1CAM	DLQAN$DTGR	>sp|P32004|L1CAM_HUMAN Neural cell adhesion molecule L1 OS=Homo sapiens GN=L1CAM PE=1 SV=2	0.713439	0.831609	1.55068	-0.372713	-0.218353	0.0184586	1.76129	0.814221	-0.873142	0.363152	-0.753981	-0.435091	1.59474	-0.62773	0.513617	0.637329	-0.0312053	-0.668534	0.153156
CLMP	HVYNN$LTEEQK@	>sp|Q9H6B4|CLMP_HUMAN CXADR-like membrane protein OS=Homo sapiens GN=CLMP PE=1 SV=1					0.521226	-0.609519	-0.396798	0.271268	0.0241119	0.878208	0.495901	0.532454				-0.0534558	0.482669	0.536124	0.15323
PIGR	GLSFDVSLEVSQGPGLLN$DTK@	>sp|P01833|PIGR_HUMAN Polymeric immunoglobulin receptor OS=Homo sapiens GN=PIGR PE=1 SV=4	-0.455585	2.02887	-0.526345	-0.0555171	-1.4656	1.6448	1.01003	0.816791	-0.551314	-0.912272	-0.731046	0.0146913	0.487935	-0.670174	-0.0484984	0.374681	-0.344383	-0.719063	0.153364
DSC2	N$GIYN$ITVLASDQGGR	>sp|Q02487|DSC2_HUMAN Desmocollin-2 OS=Homo sapiens GN=DSC2 PE=1 SV=1	-1.55523	-0.510251	-1.26509	0.805616	0.247771	-0.423085	-0.733644	0.435775	0.444771	0.837811	0.327738	0.665127	-1.37618	1.50551	-0.224329	-0.374768	0.311492	0.686259	0.153822
ANPEP	K@LN$YTLSQGHR	>sp|P15144|AMPN_HUMAN Aminopeptidase N OS=Homo sapiens GN=ANPEP PE=1 SV=4					0.0506633	2.24644	0.911335	-0.900859	-0.778843	-1.53852	-0.275845	-0.204302				0.576894	-0.699377	-1.27627	0.154114
CLU	QLEEFLN$QSSPFYFWM_NGDR	>sp|P10909|CLUS_HUMAN Clusterin OS=Homo sapiens GN=CLU PE=1 SV=1					0.0305334	-0.128471	0.650834	0.139229	-0.420115		-0.212015	-1.59276				0.173031	-0.741629	-0.91466	0.155003
VCAM1	K@LDNGN$LQHLSGN$ATLTLIAMR	>sp|P19320|VCAM1_HUMAN Vascular cell adhesion protein 1 OS=Homo sapiens GN=VCAM1 PE=1 SV=1	-0.796609	-0.641167	-1.03023	1.03997	0.674089	-0.732095	-2.17321	0.488974	0.3367	1.25806	0.865535	0.672406	-1.01139	0.702219	-0.49471	-0.396284	0.332689	0.728973	0.155523
WFDC2	TGVC#PELQADQN$C#TQEC#VSDSEC#ADNLK@	>sp|Q14508|WFDC2_HUMAN WAP four-disulfide core domain protein 2 OS=Homo sapiens GN=WFDC2 PE=1 SV=2	-0.237382	-1.70457	3.32312	0.49626	-0.491964	1.21336	0.999196	0.261194	-0.920106	-1.12652	-1.10607	-0.742832	1.63864	-2.30543	0.463374	0.482403	-0.585563	-1.06797	0.155634
PROCR	ALWQADTQVTSGVVTFTLQQLN$AYN$R	>sp|Q9UNN8|EPCR_HUMAN Endothelial protein C receptor OS=Homo sapiens GN=PROCR PE=1 SV=1		-0.698963	0.93919	-1.26577	0.0433905	-1.90174	-0.5767	-0.734645	0.102804	-0.0223751	2.32802	-0.86829	-0.0469539	0.0492296		-0.59932	0.257073	0.856393	0.15592
CD63	C#C#GAAN$YTDWEK@	>sp|P08962|CD63_HUMAN CD63 antigen OS=Homo sapiens GN=CD63 PE=1 SV=2	0.585382	-0.170455	1.58131	-0.297883	-0.469333	1.8541	-0.10995	0.472213	0.170534	0.172988	-0.000945006	-0.992701	0.272746	-0.390979	0.0247403	0.430673	-0.106231	-0.536904	0.156879
F2R	NPN$DK@YEPFWEDEEK@N$ESGLTEYR	>sp|P25116|PAR1_HUMAN Proteinase-activated receptor 1 OS=Homo sapiens GN=F2R PE=1 SV=2	0.0566178	0.256417	0.101764	-0.653941									1.35837	0.0241329	1.7484	-0.0597856	1.04363	1.10342	0.157005
FCGBP	NPNNDQVFPN$GTLAPSIPIWGGSWR	>sp|Q9Y6R7|FCGBP_HUMAN IgGFc-binding protein OS=Homo sapiens GN=FCGBP PE=1 SV=3	-0.238171	1.59033	0.0126816	0.363464									-1.06512	-0.308645	0.0601202	0.432075	-0.437882	-0.869958	0.15739
UMOD	C#NTAAPMWLN$GTHPSSDEGIVSR	>sp|P07911|UROM_HUMAN Uromodulin OS=Homo sapiens GN=UMOD PE=1 SV=1	1.25778	-0.197338	3.62773	-0.410029	3.02265	-0.86612	-0.659143	-1.80814	-1.29204	0.388504	-1.19527	-0.949517	0.408676	-1.66176	-0.334354	0.495924	-0.66225	-1.15817	0.157791
CPQ	VN$ISN$YSLVMESDAGTFLPTGLQFTGSEK@	>sp|Q9Y646|CBPQ_HUMAN Carboxypeptidase Q OS=Homo sapiens GN=CPQ PE=1 SV=1					-0.879708	2.26122	0.976483	-1.04088	-0.487705	-2.22284	-0.498141	-1.49217				0.329277	-1.17521	-1.50449	0.15909
PTK7	DGTPLSDGQSN$HTVSSK@	>sp|Q13308|PTK7_HUMAN Inactive tyrosine-protein kinase 7 OS=Homo sapiens GN=PTK7 PE=1 SV=2					-0.249514	0.481081	0.487708	0.925895	-0.279872	0.480789	-0.37493	-0.198801				0.411293	-0.0932037	-0.504496	0.159243
SLC3A2	DIENLK@DASSFLAEWQN$ITK@	>sp|P08195|4F2_HUMAN 4F2 cell-surface antigen heavy chain OS=Homo sapiens GN=SLC3A2 PE=1 SV=3	0.322744	0.342859	-0.428414	1.66357	0.711926	2.10262	0.660421	-0.565004	-0.877282	-1.15682	-0.593156	-0.542363	1.98895	-1.27691	0.793149	0.601341	-0.237777	-0.839118	0.159684
CD7	IDFSGSQDN$LTITMHR	>sp|P09564|CD7_HUMAN T-cell antigen CD7 OS=Homo sapiens GN=CD7 PE=1 SV=1	-0.0803526	-1.27254	1.44181	1.31126	2.17959	-0.0960429	-0.249683	0.158474	-1.28931	0.181167	-0.0311471	-0.544215	-0.851314	0.978402	-0.583745	0.424065	-0.305737	-0.729801	0.15981
B3GNT2	QYNPILSMLTN$QTGEAGR	>sp|Q9NY97|B3GN2_HUMAN N-acetyllactosaminide beta-1,3-N-acetylglucosaminyltransferase 2 OS=Homo sapiens GN=B3GNT2 PE=1 SV=2	1.5071	-0.533623	-1.09215	-0.362646	-0.884737	-1.14374	-0.545276	-1.25304	4.00851	-1.24114	0.615311	-0.266501	0.0835606	1.33324	-0.527553	-0.538514	0.572204	1.11072	0.160092
PRNP	QHTVTTTTK@GEN$FTETDVK@	>sp|P04156|PRIO_HUMAN Major prion protein OS=Homo sapiens GN=PRNP PE=1 SV=1	-0.108458	0.600275	0.662385	1.07193	-0.171773	0.375408	1.62197	0.544813	-2.10466	1.07376	-2.66568	-2.39308	1.21873	-2.55511	2.23645	0.57457	-0.741369	-1.31594	0.161049
AMY2A	TGSGDIEN$YNDATQVR	>sp|P04746|AMYP_HUMAN Pancreatic alpha-amylase OS=Homo sapiens GN=AMY2A PE=1 SV=2	-0.24894	0.0461082	0.610937	0.229739									0.390773	0.750541	0.404213	0.159461	0.515176	0.355715	0.161395
GGT1	N$MTSEFFAAQLR	>sp|P19440|GGT1_HUMAN Gamma-glutamyltranspeptidase 1 OS=Homo sapiens GN=GGT1 PE=1 SV=2	0.0509219	2.4018	1.20737	-0.0554499	-0.292478	0.163948	0.820425	-0.323454	1.54374	-0.392109	0.0972505	-0.257677	-1.05236	-0.490883	-0.753121	0.496635	-0.186452	-0.683087	0.16164
CD44	AFN$STLPTM_AQM_EK@	>sp|P16070|CD44_HUMAN CD44 antigen OS=Homo sapiens GN=CD44 PE=1 SV=3	1.76946	0.828843	0.864326	-0.680701	0.0617681	0.413693	1.5367	0.658474	-0.499889	1.34542	-1.00985	-1.3269	0.625817	-0.728263	1.16056	0.681571	-0.0618719	-0.743443	0.161904
SERPINA3	YTGN$ASALFILPDQDK@M_EEVEAM_LLPETLK@	>sp|P01011|AACT_HUMAN Alpha-1-antichymotrypsin OS=Homo sapiens GN=SERPINA3 PE=1 SV=2	1.25379	-1.53613	0.597917	0.75656									-1.14469	-0.419332	-3.5368	0.268034	-1.70028	-1.96831	0.162458
AZGP1	GDVLHN$GNGTYQSWVVVAVPPQDTAPYSC#HVQHSSLAQPLVVPWEAS	>sp|P25311|ZA2G_HUMAN Zinc-alpha-2-glycoprotein OS=Homo sapiens GN=AZGP1 PE=1 SV=2	0.951486	-0.512037	0.446867	0.319222	-0.951275	-1.48618			1.30616		1.0225	0.223251			-0.195652	-0.20532	0.589065	0.794385	0.162628
MADCAM1	N$ASLSAAGTR	>sp|Q13477|MADCA_HUMAN Mucosal addressin cell adhesion molecule 1 OS=Homo sapiens GN=MADCAM1 PE=1 SV=2					-0.328346	0.67449	1.4809	1.5996	-1.23287	1.72252	-1.26976	-2.43321				0.856661	-0.803327	-1.65999	0.162838
IL18BP	ALVLEQLTPALHSTN$FSC#VLVDPEQVVQR	>sp|O95998|I18BP_HUMAN Interleukin-18-binding protein OS=Homo sapiens GN=IL18BP PE=1 SV=2	0.932187	0.318399	0.805528	0.0141071	0.213298	-0.150405	-1.48754	1.83198	-0.492049	-1.32746	-0.124799	0.468592	0.216466	-1.93563	0.345281	0.309695	-0.407086	-0.716782	0.163035
AMBP	YFYN$GTSMAC#ETFQYGGC#MGN$GNNFVTEK@EC#LQTC#R	>sp|P02760|AMBP_HUMAN Protein AMBP OS=Homo sapiens GN=AMBP PE=1 SV=1	-0.914536	-1.85847	0.251936	3.88087	-0.85847	1.94428	0.0834106	-0.353087	0.401768	0.632726	-1.03127	0.04783	-2.51572	-1.78989	-2.28476	0.271992	-0.934187	-1.20618	0.163363
PIGR	VPGN$VTAVLGETLK@	>sp|P01833|PIGR_HUMAN Polymeric immunoglobulin receptor OS=Homo sapiens GN=PIGR PE=1 SV=4	-1.27298	1.92486	-0.190255	-0.272515	-2.3295	1.90618	1.11187	0.83264	-1.2935	-1.57037	-2.192	-0.573022	0.699893	0.266747	-0.682386	0.213788	-0.763518	-0.977306	0.163534
THY1	HEN$TSSSPIQYEFSLTR	>sp|P04216|THY1_HUMAN Thy-1 membrane glycoprotein OS=Homo sapiens GN=THY1 PE=1 SV=2	0.564991	-0.230933	0.775505	1.14297	0.796452	0.111214	-0.233678	0.665549	0.320687	-0.277004	0.149794	-0.0872975	0.727724	-1.17731	0.422432	0.449009	0.0112894	-0.43772	0.164682
SYPL1	GQTEIQVNC#PPAVTEN$K@	>sp|Q16563|SYPL1_HUMAN Synaptophysin-like protein 1 OS=Homo sapiens GN=SYPL1 PE=1 SV=1	0.624879	0.98165	0.735504	0.662113	-0.391979	0.438058	0.789634	0.537651	0.99859	0.274906	-0.0173648	-0.772381	-0.204599	-0.407015	0.914834	0.547189	0.112424	-0.434764	0.164763
F2	GHVN$ITR	>sp|P00734|THRB_HUMAN Prothrombin OS=Homo sapiens GN=F2 PE=1 SV=2	1.39763	0.557394	-0.331423	0.249259	-0.0264316	0.297047	2.09472	0.983357	-0.226783	-3.34281	-1.05873	-0.3544	0.791488	-0.178538	1.82495	0.652694	-0.363547	-1.01624	0.165833
CD248	GFTWTTGDQDTAFTN$WAQPASGGPC#PAQR	>sp|Q9HCU0|CD248_HUMAN Endosialin OS=Homo sapiens GN=CD248 PE=1 SV=1		-1.56194	0.388731	-1.73571									1.05659	-0.626691	1.29144	-0.969641	0.57378	1.54342	0.166249
TIMP1	FVGTPEVN$QTTLYQR	>sp|P01033|TIMP1_HUMAN Metalloproteinase inhibitor 1 OS=Homo sapiens GN=TIMP1 PE=1 SV=1	0.329499	1.42082	0.70751	-1.0196	0.635126	2.06503	0.966739	-1.13946	-1.83327	0.942256	-0.584975	-1.11949	0.446062	0.46146	-0.363045	0.495707	-0.292999	-0.788707	0.167753
SERPINA4	FLN$DTMAVYEAK@	>sp|P29622|KAIN_HUMAN Kallistatin OS=Homo sapiens GN=SERPINA4 PE=1 SV=3	1.19819	1.53621	1.36836	-0.622111									0.436293	-0.0909394	-1.47483	0.870161	-0.376493	-1.24665	0.168088
LAMP1	SSC#GK@EN$TSDPSLVIAFGR	>sp|P11279|LAMP1_HUMAN Lysosome-associated membrane glycoprotein 1 OS=Homo sapiens GN=LAMP1 PE=1 SV=3	1.19372	1.29389	1.44685	-0.656238	-0.574739	1.42724	1.00769	0.124731	-1.04809	1.56983	-1.23186	-0.691604	1.4264	-1.60531	0.191905	0.657894	-0.19839	-0.856284	0.168793
SLC5A10	TIAN$TTC#HLPR	>sp|A0PJK1|SC5AA_HUMAN Sodium/glucose cotransporter 5 OS=Homo sapiens GN=SLC5A10 PE=1 SV=2	0.110745	1.3003	0.354959	-0.040574	1.15296	0.897441	-0.172414	-0.489101	0.793471	-0.352745	-0.688337	-0.315781	0.345834	0.533465	-1.37568	0.38929	-0.151396	-0.540686	0.16892
GP2	QDLN$SSDVHSLQPQLDC#GPR	>sp|P55259|GP2_HUMAN Pancreatic secretory granule membrane major glycoprotein GP2 OS=Homo sapiens GN=GP2 PE=2 SV=3					-0.398285	1.82075	0.574802	0.156796	-0.0428871	-0.343486	-0.269093	-0.583282				0.538514	-0.309687	-0.848201	0.169089
LAMP1	N$M_TFDLPSDATVVLN$R	>sp|P11279|LAMP1_HUMAN Lysosome-associated membrane glycoprotein 1 OS=Homo sapiens GN=LAMP1 PE=1 SV=3	1.02743	0.753583	0.709743	-0.523792	-0.102056	1.09412	-0.266251	0.0477031	0.262984	0.438889	-0.580022	-0.0467679	-0.603116	0.264091	-0.1049	0.34256	-0.0526916	-0.395252	0.169903
CD44	AFN$STLPTMAQM_EK@	>sp|P16070|CD44_HUMAN CD44 antigen OS=Homo sapiens GN=CD44 PE=1 SV=3	0.920825	1.13003	0.879339	-0.482775	-0.148953	0.627997	1.39947	1.25079	-1.40223	1.23374	-1.42887	-1.59243	0.639049	-0.724297	1.91241	0.697091	-0.19466	-0.891751	0.169935
PARD3	N$PTRWSTTAGFLK@QNTAGSPK@	>sp|Q8TEW0|PARD3_HUMAN Partitioning defective 3 homolog OS=Homo sapiens GN=PARD3 PE=1 SV=2	-0.832655	0.151604	-0.192414	-0.657692									-0.293839	1.69737	0.968924	-0.382789	0.790817	1.17361	0.170293
ICOSLG	FDLN$DVYVYWQTSESK@	>sp|O75144|ICOSL_HUMAN ICOS ligand OS=Homo sapiens GN=ICOSLG PE=1 SV=2	-0.407713	0.190763	-1.40745	-0.676594									-0.469345	1.52949	0.721369	-0.575249	0.59384	1.16909	0.170644
FOLR1	GWN$WTSGFNK@	>sp|P15328|FOLR1_HUMAN Folate receptor alpha OS=Homo sapiens GN=FOLR1 PE=1 SV=3	0.116772	1.00634	1.21679	-0.441123	-0.784799	1.12166	2.08057	-0.289555	-2.20327	-0.315267	-1.42073	-0.94509	1.70331	0.118547	0.429011	0.503332	-0.376213	-0.879545	0.170967
SERPINC1	LGAC#N$DTLQQLM_EVFK@	>sp|P01008|ANT3_HUMAN Antithrombin-III OS=Homo sapiens GN=SERPINC1 PE=1 SV=1	-0.599805	-0.999851	-1.18615	0.300406									0.225543	0.486158	-0.47572	-0.621351	0.0786601	0.700011	0.171122
UMOD	C#N$TAAPM_WLN$GTHPSSDEGIVSR	>sp|P07911|UROM_HUMAN Uromodulin OS=Homo sapiens GN=UMOD PE=1 SV=1					1.42883	-0.262969	0.758399	0.66034	0.012559	0.922153	-1.78279	-0.926442				0.64615	-0.443631	-1.08978	0.171349
DPEP1	RN$WTEAEVK@	>sp|P16444|DPEP1_HUMAN Dipeptidase 1 OS=Homo sapiens GN=DPEP1 PE=1 SV=3	-0.295583	1.77731	0.329714	0.0664619	-0.875343	2.33486	1.55564	0.286561	-1.36437	-0.128325	-2.16379	-0.813389	2.14671	0.0399069	0.190068	0.647452	-0.299026	-0.946478	0.172257
NEGR1	LFN$GQQGIIIQN$FSTR	>sp|Q7Z3B1|NEGR1_HUMAN Neuronal growth regulator 1 OS=Homo sapiens GN=NEGR1 PE=1 SV=3					0.156232	0.354366	0.69634	0.281929	0.0386144	-1.13996	0.395624	-0.151527				0.372217	-0.214313	-0.58653	0.172755
ATRN	GIC#N$SSDVR	>sp|O75882|ATRN_HUMAN Attractin OS=Homo sapiens GN=ATRN PE=1 SV=2	0.914263	-0.749389	2.30505	-0.063514	-0.818167	0.563743	1.43461	1.74069	-0.313606	0.150006	-1.10743	-1.23591	1.78708	-2.68781	0.980177	0.665911	-0.346784	-1.01269	0.173014
F2	YPHK@PEIN$STTHPGADLQENFC#R	>sp|P00734|THRB_HUMAN Prothrombin OS=Homo sapiens GN=F2 PE=1 SV=2	0.0209783	-0.351023	-0.4189	0.935342	0.363984	1.07255	1.04457	1.43207	-0.549841	-2.72247	-1.99218	-0.293637	0.574267	-0.615054	2.23958	0.512446	-0.479905	-0.992352	0.173451
LRP2	VC#DGILDC#PGREDEN$NTSTGK@	>sp|P98164|LRP2_HUMAN Low-density lipoprotein receptor-related protein 2 OS=Homo sapiens GN=LRP2 PE=1 SV=3	1.15104	-1.66758	2.35972	0.404633	-1.40228	3.09893	-0.0899152	1.08047	-0.687464	-1.25689	-1.53912	-0.819048	0.38159	-1.88713	2.16404	0.616877	-0.520575	-1.13745	0.173807
NAGLU	RPSLQMN$TSIWYN$R	>sp|P54802|ANAG_HUMAN Alpha-N-acetylglucosaminidase OS=Homo sapiens GN=NAGLU PE=1 SV=2	0.193729	0.215808	0.725951	-1.01946									0.251593	1.33909	0.799852	0.0290059	0.796847	0.767841	0.17475
CLN5	NIETN$YTR	>tr|A0A0A0MRU5|A0A0A0MRU5_HUMAN Ceroid-lipofuscinosis neuronal protein 5 OS=Homo sapiens GN=CLN5 PE=1 SV=1					0.443243	0.120041	1.29629	0.0722362	0.0350769	0.33885	0.0596798	-0.896981				0.482954	-0.115843	-0.598797	0.176608
ICOSLG	TPSVNIGC#C#IENVLLQQN$LTVGSQTGNDIGER	>sp|O75144|ICOSL_HUMAN ICOS ligand OS=Homo sapiens GN=ICOSLG PE=1 SV=2					-0.231567	-0.729416		-0.249318	1.70287	-0.138668	1.14606	-0.570754				-0.403434	0.534877	0.938311	0.176986
PGLYRP2	GFGVAIVGN$YTAALPTEAALR	>sp|Q96PD5|PGRP2_HUMAN N-acetylmuramoyl-L-alanine amidase OS=Homo sapiens GN=PGLYRP2 PE=1 SV=1	-1.33689	0.479365	0.54178	0.454504	0.289294	-0.33826	-0.857159	0.240602	0.48637	0.269154	0.506907	0.781052	-0.162031	1.03921	-0.293818	-0.0658449	0.375264	0.441109	0.177095
RNASE1	RN$MTQGR	>sp|P07998|RNAS1_HUMAN Ribonuclease pancreatic OS=Homo sapiens GN=RNASE1 PE=1 SV=4	1.03247	1.21552	1.59084	-0.513422									0.084422	-1.98487	0.170721	0.831352	-0.576576	-1.40793	0.177127
BTD	YQFNTNVVFSN$NGTLVDR	>sp|P43251|BTD_HUMAN Biotinidase OS=Homo sapiens GN=BTD PE=1 SV=2					0.220689	-0.244914	-0.261541	-0.177853	-0.237921	1.6581	0.324165	0.579853				-0.115905	0.58105	0.696955	0.177582
CD44	AFN$STLPTM_AQMEK@	>sp|P16070|CD44_HUMAN CD44 antigen OS=Homo sapiens GN=CD44 PE=1 SV=3	0.576781	0.6676	0.70077	-0.317143	0.215151	0.226505	1.10597	0.833249	-0.462218	0.604199	-1.13267	-1.13536	0.483827	-0.541184	1.50379	0.50111	-0.0970891	-0.598199	0.177998
LGALS3BP	AAIPSALDTN$SSK@	>sp|Q08380|LG3BP_HUMAN Galectin-3-binding protein OS=Homo sapiens GN=LGALS3BP PE=1 SV=1	0.755579	1.40623	0.526986	0.321569	-0.806583	0.671949	0.820226	0.867021	-0.428251	-0.117363	-0.0493185	-0.836872	1.2787	-1.46392	1.15319	0.570373	-0.0662624	-0.636635	0.178286
ICOSLG	TDN$SLLDQALQNDTVFLNMR	>sp|O75144|ICOSL_HUMAN ICOS ligand OS=Homo sapiens GN=ICOSLG PE=1 SV=2	3.01431	0.718687	0.837408	-0.562527									0.716292	-1.61204	-0.845513	1.00197	-0.580421	-1.58239	0.178766
RAB14	N$LTNPNTVIILIGNK@	>sp|P61106|RAB14_HUMAN Ras-related protein Rab-14 OS=Homo sapiens GN=RAB14 PE=1 SV=4					1.11422	0.912237	0.250601	-0.302938	-0.0958594	0.341681	0.0785153	-1.15122				0.493529	-0.206721	-0.70025	0.178861
PTGDS	VVAPATDGGLN$LTSTFLR	>tr|H0Y5A1|H0Y5A1_HUMAN Prostaglandin-H2 D-isomerase (Fragment) OS=Homo sapiens GN=PTGDS PE=1 SV=2	0.994224	-1.1777	0.365348	-0.946178	0.2043	0.149031	-0.53543	-0.684158	0.400407	-0.127276	0.41961	0.769278	0.369598	0.0997043	-0.34146	-0.20382	0.227123	0.430943	0.178867
ASGR1	ETFSN$FTASTEAQVK@	>sp|P07306|ASGR1_HUMAN Asialoglycoprotein receptor 1 OS=Homo sapiens GN=ASGR1 PE=1 SV=2	-0.107148	1.28303	2.41601	-0.778138	0.241118	0.388192	0.144818	0.84804	0.354115	-0.748048	0.458008	-0.318841	-0.742768	0.275351	0.552501	0.55449	-0.0242404	-0.57873	0.179013
ACE2	SIGLLSPDFQEDN$ETEIN$FLLK@	>sp|Q9BYF1|ACE2_HUMAN Angiotensin-converting enzyme 2 OS=Homo sapiens GN=ACE2 PE=1 SV=2					0.192751	2.66685	0.0688131	-0.555978	0.695365	-3.11768	-0.927146	-0.724754				0.59311	-1.01855	-1.61166	0.179882
LGALS3BP	YK@GLN$LTEDTYK@PR	>sp|Q08380|LG3BP_HUMAN Galectin-3-binding protein OS=Homo sapiens GN=LGALS3BP PE=1 SV=1	2.35024	-0.685057	1.59701	1.18304	-0.3165	0.865295	3.07975	-0.347511	-1.9961	1.44684	-0.559113	-3.22207	2.30984	-3.17316	1.70551	0.965783	-0.498323	-1.46411	0.180899
NCAM1	DGQLLPSSN$YSN$IK@	>sp|P13591|NCAM1_HUMAN Neural cell adhesion molecule 1 OS=Homo sapiens GN=NCAM1 PE=1 SV=3	0.930587	-0.178874	-0.562983	0.369633									0.916955	0.370018	0.893809	0.139591	0.726927	0.587336	0.181599
CUBN	N$GSNSNSPLLGK@	>sp|O60494|CUBN_HUMAN Cubilin OS=Homo sapiens GN=CUBN PE=1 SV=5	0.169404	0.569407	1.04282	-0.271806	-0.257338	1.25501	1.05352	0.83014	-0.248233	0.227876	-0.299308	-1.62575	0.495884	0.541804	0.924504	0.548895	0.00239653	-0.546499	0.181603
GPNMB	VSVNTAN$VTLGPQLMEVTVYR	>sp|Q14956|GPNMB_HUMAN Transmembrane glycoprotein NMB OS=Homo sapiens GN=GPNMB PE=1 SV=2					-0.291583	-0.638106	0.582086	-1.19739	2.20936	-0.162146	0.84242	-0.251175				-0.386249	0.659616	1.04586	0.184872
CD55	GSQWSDIEEFC#N$R	>sp|P08174|DAF_HUMAN Complement decay-accelerating factor OS=Homo sapiens GN=CD55 PE=1 SV=4	-0.116715	-1.68275	0.522018	2.61547	0.535875	0.230139	-0.0222232	1.28802	-0.498419	0.0461257	-0.64649	-0.0392108	-0.353041	-2.47188	1.11382	0.421229	-0.407013	-0.828242	0.18757
ITIH4	SFAAGIQALGGTN$IN$DAM_LMAVQLLDSSNQEER	>sp|Q14624|ITIH4_HUMAN Inter-alpha-trypsin inhibitor heavy chain H4 OS=Homo sapiens GN=ITIH4 PE=1 SV=4	0.793675	-0.119811				-1.24228	-0.679333	-0.523709	1.54414			0.687294	-0.963366	1.36437		-0.354293	0.658111	1.0124	0.187669
PTPRJ	SN$DTAASEYK@	>sp|Q12913|PTPRJ_HUMAN Receptor-type tyrosine-protein phosphatase eta OS=Homo sapiens GN=PTPRJ PE=1 SV=3	0.830841	0.985289	0.751066	0.131909	-0.272818	0.246578	0.987195	1.25663	-0.969538	0.119411	0.304283	-0.69798	1.89571	-1.1705	0.421807	0.614587	-0.0138297	-0.628416	0.188261
LRP2	C#LC#PLGFLLAN$DSK@	>sp|P98164|LRP2_HUMAN Low-density lipoprotein receptor-related protein 2 OS=Homo sapiens GN=LRP2 PE=1 SV=3					-0.688406	2.74325	0.556419	-0.263464	-0.590626	-0.507965	-1.03286	-0.687818				0.58695	-0.704817	-1.29177	0.18907
RNASE2	NQNTFLLTTFANVVNVC#GNPNMTC#PSN$K@TR	>sp|P10153|RNAS2_HUMAN Non-secretory ribonuclease OS=Homo sapiens GN=RNASE2 PE=1 SV=2					2.27261	-0.472137	0.369379	-0.0756944	0.866616	-1.60417	-1.38349	-0.673022				0.52354	-0.698517	-1.22206	0.189518
CADM1	VDDEMPQHAVLSGPNLFINNLN$K@	>sp|Q9BY67|CADM1_HUMAN Cell adhesion molecule 1 OS=Homo sapiens GN=CADM1 PE=1 SV=2	0.254096	0.862435	0.39346	-0.241424	1.35773	0.661757	-0.659009	0.994596	-1.59376	-0.0832733	-1.03904	0.0982358	0.441375	0.136889	1.12484	0.452955	-0.130676	-0.583631	0.189737
NECTIN4	C#LSEGQPPPSYN$WTR	>sp|Q96NY8|NECT4_HUMAN Nectin-4 OS=Homo sapiens GN=NECTIN4 PE=1 SV=1					0.18254	-0.83063	0.30472	0.320943	0.885371	0.674099	0.05635	0.357859				-0.00560706	0.49342	0.499027	0.190016
PIGR	QIGLYPVLVIDSSGYVNPN$YTGR	>sp|P01833|PIGR_HUMAN Polymeric immunoglobulin receptor OS=Homo sapiens GN=PIGR PE=1 SV=4	0.113361	1.23041	0.51192	-0.330703	-2.41872	1.80993	1.69082	-0.0526829	0.892741	-1.2237	-0.648338	-0.503042	-0.499603	-0.53705	-0.546271	0.319292	-0.437895	-0.757187	0.19082
CPE	DLQGNPIAN$ATISVEGIDHDVTSAK@	>sp|P16870|CBPE_HUMAN Carboxypeptidase E OS=Homo sapiens GN=CPE PE=1 SV=1	0.775431	0.750919	-0.195854	-0.630201	2.0553	0.052356	0.78935	0.266737	-0.840428	-1.09661	-1.05857	-0.759224	1.97522	0.129841	0.110666	0.483005	-0.219871	-0.702877	0.191037
FUCA2	SQN$DTVTPDVWYTSK@PK@	>sp|Q9BTY2|FUCO2_HUMAN Plasma alpha-L-fucosidase OS=Homo sapiens GN=FUCA2 PE=1 SV=2					0.496964	0.453019	1.19077	-0.435081	-0.64378	0.276894	-0.223557	-0.0380541				0.426418	-0.157124	-0.583542	0.192137
DSC2	AN$YTILK@	>sp|Q02487|DSC2_HUMAN Desmocollin-2 OS=Homo sapiens GN=DSC2 PE=1 SV=1					1.12338	0.21022	-0.10967	0.491162	0.43426	-0.0691195	-0.00170112	-0.808411				0.428773	-0.111243	-0.540016	0.192212
NEO1	TPASDPHGDN$LTYSVFYTK@	>sp|Q92859|NEO1_HUMAN Neogenin OS=Homo sapiens GN=NEO1 PE=1 SV=2					-0.909745	-1.25343	-0.0613882	0.31913	1.58736	1.20042	-1.29561	1.19722				-0.476359	0.672349	1.14871	0.193278
BTN2A1	GSVALVIHN$ITAQEN$GTYR	>sp|Q7KYR7|BT2A1_HUMAN Butyrophilin subfamily 2 member A1 OS=Homo sapiens GN=BTN2A1 PE=1 SV=3	0.528996	1.02854	0.379506	-0.8786	-0.476446	0.429173	0.680497	0.718703	-0.127915	-0.0508865	-0.469479	0.199926	0.482303	0.0642762	-0.578221	0.301297	-0.0685709	-0.369867	0.193403
B3GNT2	QYNPILSM_LTN$QTGEAGR	>sp|Q9NY97|B3GN2_HUMAN N-acetyllactosaminide beta-1,3-N-acetylglucosaminyltransferase 2 OS=Homo sapiens GN=B3GNT2 PE=1 SV=2	-1.26783	0.104126	0.0157144	0.161982									-0.242638	1.03449	0.918991	-0.246501	0.57028	0.816781	0.193734
APOD	ADGTVNQIEGEATPVN$LTEPAK@LEVK@	>sp|P05090|APOD_HUMAN Apolipoprotein D OS=Homo sapiens GN=APOD PE=1 SV=1	-0.669419	-0.189531	0.239875	1.07449	2.46303	-0.262216	-0.196811	-0.449539	-3.22098	0.147728	-1.65433	0.26107	0.12598	1.06051	-1.49312	0.251236	-0.681879	-0.933115	0.193834
CD14	C#M_WSSALNSLN$LSFAGLEQVPK@	>sp|P08571|CD14_HUMAN Monocyte differentiation antigen CD14 OS=Homo sapiens GN=CD14 PE=1 SV=2	-1.20703	-1.4084	-0.87114	2.79099	3.07429	-0.522218	-1.16993	-0.242952	0.61474	-1.54642	-1.12117	-0.155042	-0.789438	-1.31552	-2.50572	0.0554507	-0.974082	-1.02953	0.194649
CDH2	IVSQAPSTPSPN$MFTINNETGDIITVAAGLDR	>sp|P19022|CADH2_HUMAN Cadherin-2 OS=Homo sapiens GN=CDH2 PE=1 SV=4	1.24803	0.470647	0.2626	0.0489758	-0.744403	0.215077	-0.0195971	0.534537	0.86258	-0.326259	0.378121	-1.47505	0.0247313	-1.09779	-0.141816	0.251983	-0.25364	-0.505623	0.195357
IGHG4	EEQFN$STYR	>sp|P01861|IGHG4_HUMAN Ig gamma-4 chain C region OS=Homo sapiens GN=IGHG4 PE=1 SV=1					-0.788299	-0.610271	0.133618	0.794565	0.650107	0.0308508	0.593623	0.702301				-0.117597	0.494221	0.611818	0.195882
PLA2G15	SAVSTSWLLPYN$YTWSPEK@	>sp|Q8NCC3|PAG15_HUMAN Group XV phospholipase A2 OS=Homo sapiens GN=PLA2G15 PE=1 SV=2					0.400079	0.239685	0.0527644	-1.29194	0.953054	0.162428	0.475569	0.413682				-0.149852	0.501183	0.651035	0.19593
ACE	N$ETHFDAGAK@	>sp|P12821|ACE_HUMAN Angiotensin-converting enzyme OS=Homo sapiens GN=ACE PE=1 SV=1					-0.500076	1.16479	1.17383	0.351443	-0.267046	0.567089	-0.0802952	-1.1049				0.547496	-0.221287	-0.768783	0.195962
AGT	VYIHPFHLVIHN$ESTC#EQLAK@	>sp|P01019|ANGT_HUMAN Angiotensinogen OS=Homo sapiens GN=AGT PE=1 SV=1	0.748795	0.532274	-0.111871	0.315182									-0.164626	0.133653	0.180037	0.371095	0.0496881	-0.321407	0.196742
HS6ST2	EQNDNTSN$GTNDYIGSVEK@	>sp|Q96MM7|H6ST2_HUMAN Heparan-sulfate 6-O-sulfotransferase 2 OS=Homo sapiens GN=HS6ST2 PE=2 SV=2	-0.109148	1.25488	0.127279	-0.258358	-0.556128	0.513861	0.62298	2.32844	-0.934469	-0.257452	-1.20987	-0.651332	1.05845	0.207444	0.795763	0.490477	-0.141639	-0.632115	0.197195
EFNA4	HVVYWN$SSNPR	>sp|P52798|EFNA4_HUMAN Ephrin-A4 OS=Homo sapiens GN=EFNA4 PE=1 SV=1	0.430649	0.953474	0.323382	-1.21922									1.39966	0.313434	1.22691	0.122071	0.980001	0.85793	0.197708
AMY2A	TGSGDIENYN$DATQVR	>sp|P04746|AMYP_HUMAN Pancreatic alpha-amylase OS=Homo sapiens GN=AMY2A PE=1 SV=2					-0.211527	1.16713	1.14041	-0.15706	0.381216	0.152581	-0.694994	-0.70606				0.484739	-0.216814	-0.701554	0.197799
RNASE2	K@NC#HHSGSQVPLIHC#N$LTTPSPQN$ISNC#R	>sp|P10153|RNAS2_HUMAN Non-secretory ribonuclease OS=Homo sapiens GN=RNASE2 PE=1 SV=2	1.62719	0.0119173	-0.504321	1.16591	0.749829	-1.00067	-0.0601494	2.09482	-0.385994	-0.318932	-1.174	-1.13693	1.55794	-1.89713	1.11758	0.510567	-0.319638	-0.830205	0.19797
CP	EHEGAIYPDN$TTDFQR	>sp|P00450|CERU_HUMAN Ceruloplasmin OS=Homo sapiens GN=CP PE=1 SV=1	0.0724513	-0.0814024	-0.236503	-0.0158993	1.00004	-0.999712	-1.0938	-0.306679	-0.17636	0.0135796	0.787171	0.595019	-0.470541	0.376105	0.136566	-0.207687	0.18022	0.387907	0.198436
CDH2	IVSQAPSTPSPNMFTIN$N$ETGDIITVAAGLDREK@	>sp|P19022|CADH2_HUMAN Cadherin-2 OS=Homo sapiens GN=CDH2 PE=1 SV=4	0.890865	-0.623996	1.37031	0.72942	1.10615	-1.18908	1.72207	0.62388	-0.305436	0.213928	0.0496138	-1.73291	-0.263149	-0.993596	1.8614	0.578702	-0.167164	-0.745866	0.198745
VIPR1	QC#LEEAQLEN$ETIGC#SK@	>sp|P32241|VIPR1_HUMAN Vasoactive intestinal polypeptide receptor 1 OS=Homo sapiens GN=VIPR1 PE=1 SV=1					0.768619	0.0166843	1.09499	-0.115017	-0.0767935	0.609567	-0.804261	-0.361424				0.44132	-0.158228	-0.599548	0.199835
CUBN	EGN$ATGHLVGR	>sp|O60494|CUBN_HUMAN Cubilin OS=Homo sapiens GN=CUBN PE=1 SV=5					-1.34738	2.03133	0.590711	1.20466	-0.164314	-0.844796	-0.122494	-1.12443				0.61983	-0.564008	-1.18384	0.20027
SEZ6L2	IVSPEPGGAVGPN$LTC#R	>sp|Q6UXD5|SE6L2_HUMAN Seizure 6-like protein 2 OS=Homo sapiens GN=SEZ6L2 PE=1 SV=2	-2.67368	-1.40348	-1.37724	-1.26563	0.14173	0.807866	-0.20402	0.506252	0.717522	-0.271221	-0.0734565	-0.339652	0.206257	4.21545	-1.54182	-0.683525	0.416154	1.09968	0.200398
LUM	AFEN$VTDLQWLILDHNLLENSK@	>sp|P51884|LUM_HUMAN Lumican OS=Homo sapiens GN=LUM PE=1 SV=2	-2.75055	-2.50742	-1.42781	1.83747	-0.247104	0.698578	-0.872488	-1.15614	-0.863342	3.23876	-1.01011	1.1575	-1.27181	2.79779	-1.01469	-0.803183	0.433445	1.23663	0.203541
JAK2	AGN$QTGLYVLRC#SPK@	>sp|O60674|JAK2_HUMAN Tyrosine-protein kinase JAK2 OS=Homo sapiens GN=JAK2 PE=1 SV=2					0.526017	-0.228846	-0.0280669	-0.0329977	0.478205	0.358979	0.764223	-0.0388373				0.0590266	0.390642	0.331616	0.20401
SORT1	LAN$NTHQHVFDDLR	>sp|Q99523|SORT_HUMAN Sortilin OS=Homo sapiens GN=SORT1 PE=1 SV=3	0.976179	0.633298	0.619509	-0.204618	0.143209	-0.0455123	0.237077	1.4422	-0.0748312	-0.747292	-0.0678818	-0.111244	1.16461	-0.620018	0.721609	0.475168	0.0378501	-0.437318	0.204062
AXL	SLHVPGLN$K@	>sp|P30530|UFO_HUMAN Tyrosine-protein kinase receptor UFO OS=Homo sapiens GN=AXL PE=1 SV=3	0.322996	1.2464	0.988245	-1.00706	-0.376122	0.908149	0.242627	0.620034	-0.873312	-0.956757	-0.905796	0.384167	1.11207	-0.450382	0.434144	0.368159	-0.179409	-0.547568	0.204864
CP	ELHHLQEQN$VSNAFLDK@GEFYIGSK@	>sp|P00450|CERU_HUMAN Ceruloplasmin OS=Homo sapiens GN=CP PE=1 SV=1	-1.50159	-0.643085	-2.36936	1.02972	-1.14139	-0.0622086	-1.53713	-1.34683	-1.62024	-1.58639	1.87699	3.00039	-1.77368	0.519364	0.59703	-0.946485	0.14478	1.09127	0.20651
RNASE2	NQN$TFLLTTFANVVNVC#GNPNMTC#PSNK@	>sp|P10153|RNAS2_HUMAN Non-secretory ribonuclease OS=Homo sapiens GN=RNASE2 PE=1 SV=2					2.0663	-0.918303	-0.402685	0.431099	-0.356072	-0.42506		-2.16624				0.294103	-0.982456	-1.27656	0.207838
LTF	TAGWNIPMGLLFN$QTGSC#K@	>sp|P02788|TRFL_HUMAN Lactotransferrin OS=Homo sapiens GN=LTF PE=1 SV=6					1.24095	1.34994	2.32761	-2.27591	-0.353869	-2.2895	0.0259255	-1.41682				0.660648	-1.00857	-1.66921	0.208179
HRC	NRN$N$STGVAGLSEEASAELR	>sp|P23327|SRCH_HUMAN Sarcoplasmic reticulum histidine-rich calcium-binding protein OS=Homo sapiens GN=HRC PE=1 SV=1	0.342496	0.749062	0.342927	-0.198652	-0.93339	0.232278	0.862623	-0.0709751	0.279557	-0.0732602	0.712467	0.427492	1.5475	0.0844058	0.872971	0.165796	0.550162	0.384366	0.208372
IL22	EASLADN$NTDVR	>sp|Q9GZX6|IL22_HUMAN Interleukin-22 OS=Homo sapiens GN=IL22 PE=1 SV=1					4.60901	-1.88041	-0.331207	-0.332159	-0.681238	-1.61469	-2.39227	-2.27866				0.516309	-1.74171	-2.25802	0.209085
ANTXR1	IN$DSVTLNEK@PFSVEDTYLLC#PAPILK@	>sp|Q9H6X2|ANTR1_HUMAN Anthrax toxin receptor 1 OS=Homo sapiens GN=ANTXR1 PE=1 SV=2					3.23903	1.8614	-2.21873	-0.538801	-1.75408	-1.74707	-0.852546	-1.05719				0.585724	-1.35272	-1.93845	0.209779
TF	C#GLVPVLAEN$YN$K@	>sp|P02787|TRFE_HUMAN Serotransferrin OS=Homo sapiens GN=TF PE=1 SV=3	-0.717795	-0.675429	-1.23813	-2.78165									-0.405951	2.5772	-0.677479	-1.35325	0.497924	1.85117	0.209974
SERPINA1	YLGN$ATAIFFLPDEGK@	>sp|P01009|A1AT_HUMAN Alpha-1-antitrypsin OS=Homo sapiens GN=SERPINA1 PE=1 SV=3	-0.314724	1.1261	-0.604579	-2.45718	0.377404	-0.313359	-2.65251	-1.89662	-0.646781	-1.14552	0.50665	3.25024	0.0243084	1.6031	-1.91855	-0.841934	0.239063	1.081	0.212658
SERPINA1	ADTHDEILEGLN$FNLTEIPEAQIHEGFQELLR	>sp|P01009|A1AT_HUMAN Alpha-1-antitrypsin OS=Homo sapiens GN=SERPINA1 PE=1 SV=3					-1.77033	-1.13228	-1.21152	-0.0785281	-0.325699			0.855532				-1.04817	0.264916	1.31308	0.213026
CD7	IDFSGSQDN$LTITM_HR	>sp|P09564|CD7_HUMAN T-cell antigen CD7 OS=Homo sapiens GN=CD7 PE=1 SV=1	1.36115	0.65722	2.10114	-0.721909	0.298245	-0.185939	1.477	0.542821	0.297306	-0.190686	-0.332156	-0.741673	0.401543	-1.15546	1.9522	0.691216	0.0330102	-0.658206	0.213624
APOD	C#IQAN$YSLM_ENGK@	>sp|P05090|APOD_HUMAN Apolipoprotein D OS=Homo sapiens GN=APOD PE=1 SV=1	-1.19919	-0.716302	0.624492	2.42381	2.65051	-0.78338	-0.0962376	-0.66611	-1.97336	1.13649	0.263889	-0.50457	-0.543535	-0.809095	-1.7304	0.279699	-0.59437	-0.874069	0.214095
UMOD	C#NTAAPM_WLN$GTHPSSDEGIVSR	>sp|P07911|UROM_HUMAN Uromodulin OS=Homo sapiens GN=UMOD PE=1 SV=1	1.83647	-0.971914	3.76035	-1.34855	2.64781	-0.513869	-0.261769	-0.402897	-0.798043	0.8478	-0.966764	-1.08029	0.331819	-0.4009	-0.503314	0.593203	-0.3671	-0.960303	0.214356
BST1	VALDK@DPC#SVLPSDYDLFIN$LSR	>sp|Q10588|BST1_HUMAN ADP-ribosyl cyclase/cyclic ADP-ribose hydrolase 2 OS=Homo sapiens GN=BST1 PE=1 SV=2					0.831117	1.58791	-1.1042	0.653189	-0.43769	-0.784033	0.1727	-0.591994				0.492005	-0.410254	-0.902259	0.214648
NECTIN2	QSTGQDTEAELQDATLALHGLTVEDEGN$YTC#EFATFPK@	>sp|Q92692|NECT2_HUMAN Nectin-2 OS=Homo sapiens GN=NECTIN2 PE=1 SV=1	0.649744	-0.212651	0.434723	0.93805	-0.854441	0.994333	-0.0375684	-0.0587595	-1.73267	0.932094	-0.948939	-0.356734	0.180161	-1.0769	0.634663	0.231679	-0.338332	-0.570011	0.215503
HPR	MVSHHN$LTTGATLINEQWLLTTAK@	>sp|P00739|HPTR_HUMAN Haptoglobin-related protein OS=Homo sapiens GN=HPR PE=2 SV=2					-0.885392	-0.460457	-1.42112	-1.24058	0.170896	-0.896191	-0.547091	3.37197				-1.00189	0.524895	1.52678	0.215627
SIRPB1	GLQLTWLEN$GN$VSR	>sp|O00241|SIRB1_HUMAN Signal-regulatory protein beta-1 OS=Homo sapiens GN=SIRPB1 PE=1 SV=5	-1.1691	-0.395254	0.226902	0.551034	0.494629	-0.568187	-0.974352	0.370186	0.95579	-0.25729	-0.144904	0.604667	-0.156922	-0.310441	1.02067	-0.183017	0.24451	0.427528	0.21695
CUBN	ATTGNTVN$YTFLAFDLEHHIN$C#STDYLELYDGPR	>sp|O60494|CUBN_HUMAN Cubilin OS=Homo sapiens GN=CUBN PE=1 SV=5	0.490803	-0.761576	0.104538	0.895915	-0.730938	0.517307	0.584876	-0.0326495		0.0773359	-0.345346	-0.262838	0.120084	-1.3802	0.100816	0.133534	-0.281691	-0.415225	0.219455
CDHR2	IPIDDLTMVVYDPDK@GSN$GTFLLSLGGPDAEAFSVSPER	>sp|Q9BYE9|CDHR2_HUMAN Cadherin-related family member 2 OS=Homo sapiens GN=CDHR2 PE=1 SV=2	0.332694	0.271323	-0.483995	1.05654	-1.82304	1.02039	0.619562	0.976619	0.6836	-2.69414	0.343426	-1.65583	0.250348	-0.0566934	-0.398544	0.246263	-0.503976	-0.750239	0.220686
UMOD	C#N$TAAPMWLN$GTHPSSDEGIVSR	>sp|P07911|UROM_HUMAN Uromodulin OS=Homo sapiens GN=UMOD PE=1 SV=1	1.66675	0.270127	1.70749	0.0624171	3.79267	-1.0068	-0.776515	-0.927421	-0.855448	0.926909	-2.07336	-0.63433	1.50673	-1.88933	0.155103	0.59859	-0.409104	-1.00769	0.221159
SGSH	DAGVLN$DTLVIFTSDN$GIPFPSGR	>sp|P51688|SPHM_HUMAN N-sulphoglucosamine sulphohydrolase OS=Homo sapiens GN=SGSH PE=1 SV=1					-0.46783	-0.779905	0.973926	-1.19667	0.397807	-0.118185	0.615738	0.565713				-0.367621	0.365268	0.732889	0.221495
ATRN	AATC#INPLN$GSVC#ERPAN$HSAK@	>sp|O75882|ATRN_HUMAN Attractin OS=Homo sapiens GN=ATRN PE=1 SV=2	1.24714	-1.37122	2.32939	0.826955	-0.0380428	0.510629	0.541338	1.48886	-0.617278	0.0908958	-0.523284	-1.19272	1.86644	-6.80595	1.33772	0.69188	-0.834881	-1.52676	0.221576
HIP1R	TVNERAAN$VVASTK@SGQEQIEDR	>sp|O75146|HIP1R_HUMAN Huntingtin-interacting protein 1-related protein OS=Homo sapiens GN=HIP1R PE=1 SV=2					0.82968	-0.976546	-0.451957	0.0259924	1.27548	0.77168	-0.0842454	0.156265				-0.143208	0.529795	0.673002	0.221989
ROBO4	VPSAPPQEVTLK@PGNGTVFVSWVPPPAENHN$GIIR	>sp|Q8WZ75|ROBO4_HUMAN Roundabout homolog 4 OS=Homo sapiens GN=ROBO4 PE=1 SV=1	-0.0567174	1.39664	-0.365302	-0.520821	-0.753916	0.184674	1.34658	1.62444	-0.502906	-0.84116	-1.8635	0.325908	0.00667427	0.034544	0.99419	0.356948	-0.26375	-0.620698	0.222286
RNASE2	NQNTFLLTTFANVVNVC#GN$PN$MTC#PSNK@	>sp|P10153|RNAS2_HUMAN Non-secretory ribonuclease OS=Homo sapiens GN=RNASE2 PE=1 SV=2	0.677207	-1.25108	0.0337514	1.20887	1.78316	-0.858071	1.12362	0.488048	0.576548	-0.740549	0.0496341	-1.95475	0.558276	0.0161145	-0.157289	0.400687	-0.236003	-0.63669	0.22237
CLU	QLEEFLNQSSPFYFWM_N$GDR	>sp|P10909|CLUS_HUMAN Clusterin OS=Homo sapiens GN=CLU PE=1 SV=1					0.116184	0.563947	-0.103826	0.222188		-3.22616		-1.34549				0.199623	-2.28583	-2.48545	0.223974
CPN2	LYLGSN$N$LTALHPALFQNLSK@	>sp|P22792|CPN2_HUMAN Carboxypeptidase N subunit 2 OS=Homo sapiens GN=CPN2 PE=1 SV=3	-1.03849	0.141698	-0.916273	-0.500593	0.657464	0.195618	-0.757729	-0.659231	0.355743	-0.42753	-0.369389	1.4597	0.809463	2.22544	-1.64883	-0.359692	0.343514	0.703206	0.224365
ICAM2	QESM_N$SN$VSVYQPPR	>sp|P13598|ICAM2_HUMAN Intercellular adhesion molecule 2 OS=Homo sapiens GN=ICAM2 PE=1 SV=2	0.388855	1.29965	-1.21477	-0.675648									0.913617	0.219272	1.53152	-0.0504783	0.888137	0.938616	0.225454
XYLT2	GLSMLPRLVSN$SWPQAVLPLQPPK@	>tr|B4DT06|B4DT06_HUMAN Xylosyltransferase 2 OS=Homo sapiens GN=XYLT2 PE=1 SV=1					-0.607752	0.254944	-0.638731	-0.591066	0.219021	-0.898597	0.755641	1.8549				-0.395651	0.482741	0.878393	0.227532
OLFM4	LYVYNDGYLLN$YDLSVLQK@PQ	>sp|Q6UX06|OLFM4_HUMAN Olfactomedin-4 OS=Homo sapiens GN=OLFM4 PE=1 SV=1	-3.0172	3.51192	-3.49047	-2.86173	-1.72442	1.30004	3.61812	-0.680728	-2.61288	-2.69394	-0.860583	-0.122969	-2.1454	-1.53093	-2.87561	-0.418058	-1.83461	-1.41656	0.228485
CP	TYC#SEPEK@VDK@DN$EDFQESNR	>sp|P00450|CERU_HUMAN Ceruloplasmin OS=Homo sapiens GN=CP PE=1 SV=1					0.417809	-0.389825	-0.851043	-1.11173	-0.739015	-0.2888	2.26497	1.07181				-0.483698	0.577242	1.06094	0.229301
LAMP1	YSVQLM_SFVYN$LSDTHLFPN$ASSK@	>sp|P11279|LAMP1_HUMAN Lysosome-associated membrane glycoprotein 1 OS=Homo sapiens GN=LAMP1 PE=1 SV=3					-1.66964	0.0257205	-0.350046	-1.44767	0.66079	0.172939	3.63717	-1.44266				-0.860409	0.757059	1.61747	0.230061
LCN2	SYN$VTSVLFR	>sp|P80188|NGAL_HUMAN Neutrophil gelatinase-associated lipocalin OS=Homo sapiens GN=LCN2 PE=1 SV=2	-1.04098	3.37341	-0.979413	-1.44497	-2.33469	1.02161	3.26497	-0.342518	-0.125659	-0.368008	-1.35288	-0.972098	-0.644996	-0.855108	-1.48061	0.189678	-0.82848	-1.01816	0.231125
LTF	TAGWNVPIGTLRPFLN$WTGPPEPIEAAVAR	>sp|P02788|TRFL_HUMAN Lactotransferrin OS=Homo sapiens GN=LTF PE=1 SV=6					-2.06488	2.68567	3.60391	-4.3636	-2.39851	-3.72838		-2.52695				-0.0347218	-2.88462	-2.84989	0.232328
QPCT	NYHQPAILN$SSALR	>sp|Q16769|QPCT_HUMAN Glutaminyl-peptide cyclotransferase OS=Homo sapiens GN=QPCT PE=1 SV=1	1.02231	0.679023	0.807265	-0.143447	0.345266	0.0371249	0.459412	0.509088	-0.33642	0.835628	-0.493167	0.0312478	0.194903	-0.11207	0.932006	0.464506	0.150304	-0.314202	0.233651
NRCAM	VISVDELN$DTIAAN$LSDTEFYGAK@	>sp|Q92823|NRCAM_HUMAN Neuronal cell adhesion molecule OS=Homo sapiens GN=NRCAM PE=1 SV=3	2.26913	0.596912	0.477129	-0.651169	0.301809	0.350773	-0.253708	1.1666	-0.551868		-0.339771	-0.989592	1.88913	-3.47116	0.473284	0.532184	-0.498328	-1.03051	0.233895
SIRPB1	GTAN$LSEAIR	>sp|O00241|SIRB1_HUMAN Signal-regulatory protein beta-1 OS=Homo sapiens GN=SIRPB1 PE=1 SV=5					-0.0440734	-0.375587	-0.350391	0.6668	0.205422	0.693203	-0.0998648	0.799986				-0.0258128	0.399687	0.425499	0.234948
RNASE1	SN$SSM_HITDC#R	>sp|P07998|RNAS1_HUMAN Ribonuclease pancreatic OS=Homo sapiens GN=RNASE1 PE=1 SV=4	0.208898	-0.575835	1.43115	1.26066	-0.509016	0.241156	0.478111	2.21292	-1.05069	-0.13935	-1.14312	-0.228482	1.37325	-1.40228	1.68134	0.593505	-0.129903	-0.723408	0.235534
SERPINA6	AVLQLNEEGVDTAGSTGVTLN$LTSK@PIILR	>sp|P08185|CBG_HUMAN Corticosteroid-binding globulin OS=Homo sapiens GN=SERPINA6 PE=1 SV=1	-0.562104	-0.7509	-0.404408	1.06928	0.0803995	-0.777426	-1.77527	-0.806697	0.3065	-0.949318	2.58851	1.41059	-1.10896	-0.250953	-0.293937	-0.490891	0.243204	0.734095	0.235583
SERPING1	MLFVEPILEVSSLPTTNSTTN$SATK@	>sp|P05155|IC1_HUMAN Plasma protease C1 inhibitor OS=Homo sapiens GN=SERPING1 PE=1 SV=2	0.155258	0.499267	0.512626	0.0194522									0.0718373	-0.351243		0.296651	-0.139703	-0.436354	0.235736
TNR	QSVEEEGGIAN$YN$TSSK@	>sp|Q92752|TENR_HUMAN Tenascin-R OS=Homo sapiens GN=TNR PE=1 SV=3					-0.04547	-0.137589	-0.22171	0.44703	0.852545	0.0414235	-0.0217469	0.536413				0.0105653	0.352159	0.341593	0.23612
CRB2	EGPPAAFSGHN$ASSGR	>sp|Q5IJ48|CRUM2_HUMAN Protein crumbs homolog 2 OS=Homo sapiens GN=CRB2 PE=1 SV=2					0.229811	0.0664005	0.710769	0.747161	0.517371	0.375561	-0.237398	-0.895652				0.438535	-0.0600294	-0.498565	0.236152
CD58	VYLDTVSGSLTIYN$LTSSDEDEYEMESPN$ITDTMK@	>sp|P19256|LFA3_HUMAN Lymphocyte function-associated antigen 3 OS=Homo sapiens GN=CD58 PE=1 SV=1	0.645116	0.265294	0.382268	-0.0711785	-0.293867	0.523598	0.830371	0.29519	-0.0628287	-1.0362	-0.37625	-1.61328	2.1236	0.0248899	-1.18774	0.322099	-0.303972	-0.626071	0.23651
LRRC19	EVQC#N$FTEK@N$YTLIPADIK@K@	>sp|Q9H756|LRC19_HUMAN Leucine-rich repeat-containing protein 19 OS=Homo sapiens GN=LRRC19 PE=2 SV=1	-0.511018	1.61892	-0.0254585	-0.0979351	-0.640307	1.63675	0.530723	1.80461	-0.680572	-0.128772	-1.90615	-1.01624	1.89347	-1.48046	1.39826	0.539536	-0.274351	-0.813886	0.237326
PROCR	DPYHVWYQGN$ASLGGHLTHVLEGPDTN$TTIIQLQPLQEPESWAR	>sp|Q9UNN8|EPCR_HUMAN Endothelial protein C receptor OS=Homo sapiens GN=PROCR PE=1 SV=1	0.0721648	-1.07023	-0.814366	3.23923									-0.348701	-1.07945	-2.03825	0.356699	-1.15547	-1.51217	0.239133
LAMP1	N$MTFDLPSDATVVLN$R	>sp|P11279|LAMP1_HUMAN Lysosome-associated membrane glycoprotein 1 OS=Homo sapiens GN=LAMP1 PE=1 SV=3	0.272875	1.20716	1.3902	-0.0539572	-0.884145	2.53401	-0.14742	0.0907523	-0.238495	0.719066	0.373676	-1.4703	1.18804	-0.90332	-0.291239	0.551185	-0.0889392	-0.640124	0.239697
CLU	QLEEFLN$QSSPFYFWM_N$GDR	>sp|P10909|CLUS_HUMAN Clusterin OS=Homo sapiens GN=CLU PE=1 SV=1	0.617222	1.39327	0.698202	-1.26477	0.0647218	-0.250992	0.09589	0.152103	-1.13577	-1.4357	-0.19485	-0.919477	-0.284804	0.048221	1.36258	0.188206	-0.365685	-0.553891	0.239863
MAN2A1	DSVIN$LSESVEDGPK@	>sp|Q16706|MA2A1_HUMAN Alpha-mannosidase 2 OS=Homo sapiens GN=MAN2A1 PE=1 SV=2	0.774208	0.279287	0.931276	0.00447921	0.30647	-0.0171971	0.588108	-0.252096	-0.113508	-0.0325232	-0.0843169	0.798658	-0.203446	0.531953	-0.598759	0.326817	0.0425797	-0.284237	0.24025
MSLN	LAFQNM_N$GSEYFVK@	>sp|Q13421|MSLN_HUMAN Mesothelin OS=Homo sapiens GN=MSLN PE=1 SV=2					0.0792648	1.11229	0.886598	-0.212894	-0.193219	0.906999	-1.22332	-0.490496				0.466315	-0.250009	-0.716324	0.240731
DSC2	EAETIK@N$GIYN$ITVLASDQGGR	>sp|Q02487|DSC2_HUMAN Desmocollin-2 OS=Homo sapiens GN=DSC2 PE=1 SV=1					0.714887	-0.769093	-0.430129	0.176497	1.0179	0.546636	-0.0766182	0.308397				-0.0769598	0.449078	0.526038	0.242401
ACPP	K@FLN$ESYK@	>sp|P15309|PPAP_HUMAN Prostatic acid phosphatase OS=Homo sapiens GN=ACPP PE=1 SV=3	-0.177453	4.02701	0.565088	-3.64896	1.56489	2.26434	-0.576386	-1.22977	-3.11952	3.56983	-2.95139	-1.68739	0.849346	-2.91322	-2.09695	0.348594	-1.19276	-1.54135	0.243044
CD27	N$C#TITAN$AEC#AC#R	>sp|P26842|CD27_HUMAN CD27 antigen OS=Homo sapiens GN=CD27 PE=1 SV=2					-0.559033	0.432783	2.0704	0.0657685	-0.186403	0.303665	-0.880287	-0.572606				0.50248	-0.333908	-0.836388	0.243502
DSC2	AIN$DTAAR	>sp|Q02487|DSC2_HUMAN Desmocollin-2 OS=Homo sapiens GN=DSC2 PE=1 SV=1					0.400302	-0.380189	0.287919	1.4091	-0.607348	0.310833	0.161785	-0.42691				0.429282	-0.14041	-0.569692	0.244462
FZD4	ISMC#QNLGYN$VTK@	>sp|Q9ULV1|FZD4_HUMAN Frizzled-4 OS=Homo sapiens GN=FZD4 PE=1 SV=2	1.2432	-0.490119	2.24778	1.10319									0.204742	-2.55213	0.588746	1.02601	-0.586213	-1.61222	0.244497
FCGR3B	C#QGAYSPEDNSTQWFHNEN$LISSQASSYFIDAATVN$DSGEYR	>tr|M9MML6|M9MML6_HUMAN Low affinity immunoglobulin gamma Fc region receptor III-B OS=Homo sapiens GN=FCGR3B PE=1 SV=1	0.00942986	1.46317		0.546692										0.0573285	-1.17812	0.673097	-0.560397	-1.23349	0.24471
PTPRJ	SSTFYN$ITVC#PVLGDIEGTPGFLQVHTPPVPVSDFR	>sp|Q12913|PTPRJ_HUMAN Receptor-type tyrosine-protein phosphatase eta OS=Homo sapiens GN=PTPRJ PE=1 SV=3					-1.56724	0.619415	0.591646	-0.759179	1.15341	0.141702	1.06112	-0.161737				-0.27884	0.548623	0.827463	0.245955
PTGDS	SVVAPATDGGLN$LTSTFLRK@	>sp|P41222|PTGDS_HUMAN Prostaglandin-H2 D-isomerase OS=Homo sapiens GN=PTGDS PE=1 SV=1	-1.31962	-0.717987	0.692844	1.21578	-0.421009	-1.64549	0.567392	-0.249056	-0.953118	3.16754	1.62678	-0.55603	0.493353	-0.471169	0.645881	-0.234644	0.564748	0.799392	0.246615
AHSG	AALAAFNAQNN$GSNFQLEEISR	>sp|P02765|FETUA_HUMAN Alpha-2-HS-glycoprotein OS=Homo sapiens GN=AHSG PE=1 SV=1	-0.704007	-0.949267	0.304893	1.19718	0.532083	-0.421401	-1.01628	-0.177148	1.30633	-0.470626	0.244158	0.995406	-0.769296	1.38385	-0.124028	-0.154244	0.366542	0.520786	0.248402
FRS3	TVAMSN$LQRALPR	>sp|O43559|FRS3_HUMAN Fibroblast growth factor receptor substrate 3 OS=Homo sapiens GN=FRS3 PE=1 SV=3	-2.45174	-2.46458	-2.57055	2.42581									0.123048	1.65281	-0.141455	-1.26526	0.5448	1.81007	0.249905
LRP2	TWSAFQN$GTDR	>sp|P98164|LRP2_HUMAN Low-density lipoprotein receptor-related protein 2 OS=Homo sapiens GN=LRP2 PE=1 SV=3					-0.472317	1.05062	1.19872	0.184112	0.40489	0.308851	-0.350001	-1.01245				0.490284	-0.162178	-0.652462	0.250446
LSAMP	GTDN$ITVR	>sp|Q13449|LSAMP_HUMAN Limbic system-associated membrane protein OS=Homo sapiens GN=LSAMP PE=1 SV=2	3.42834	-0.249277	-0.405786	-1.62232	-1.20812	-1.03845	-0.999155	0.558972	0.131847	0.362896	0.80742	2.02316	0.0713295	-1.31238	3.28451	-0.191975	0.766969	0.958944	0.252441
KNG1	K@YNSQN$QSNNQFVLYR	>sp|P01042|KNG1_HUMAN Kininogen-1 OS=Homo sapiens GN=KNG1 PE=1 SV=2	1.94893	0.406127	1.39042	-0.692481	-1.12669	-0.0574887	2.24692	0.518297	-0.0345551	-0.837273	-0.118753	-0.443645	0.364206	-0.64802	1.42914	0.579255	-0.0412715	-0.620527	0.252972
MPZL1	EIFVAN$GTQGK@	>sp|O95297|MPZL1_HUMAN Myelin protein zero-like protein 1 OS=Homo sapiens GN=MPZL1 PE=1 SV=1	0.0354582	-0.427502	-0.364883	0.640278	-0.178876	0.328363	0.741019	0.0470851	-0.284581	-0.0365111	1.01773	-0.0705196	0.173919	0.92374	1.67224	0.102618	0.485145	0.382527	0.253072
SERPINA3	DLDSQTM_MVLVN$YIFFK@	>sp|P01011|AACT_HUMAN Alpha-1-antichymotrypsin OS=Homo sapiens GN=SERPINA3 PE=1 SV=2	-1.54612	-0.865373	-0.556115	0.39623	-0.555149	-1.02325	-1.93966	-1.51271	-0.659905	-0.378364	0.787219	3.37146	-2.45777	-0.935161	-0.0900091	-0.950268	-0.0517905	0.898477	0.253802
ACP2	QTPEYQN$ESSR	>sp|P11117|PPAL_HUMAN Lysosomal acid phosphatase OS=Homo sapiens GN=ACP2 PE=1 SV=3					-0.26496	0.573714	0.596536	0.945708	-0.367707	0.355777	0.603549	-1.07417				0.46275	-0.120638	-0.583387	0.255732
MRC2	VTPAC#N$TSLPAQR	>sp|Q9UBG0|MRC2_HUMAN C-type mannose receptor 2 OS=Homo sapiens GN=MRC2 PE=1 SV=2					-0.326017	-0.691407	-0.0114522	0.820178	-0.145367	1.2156	0.375463	0.492447				-0.0521746	0.484537	0.536711	0.25649
EPHB3	GVISNVN$ETSLILEWSEPR	>sp|P54753|EPHB3_HUMAN Ephrin type-B receptor 3 OS=Homo sapiens GN=EPHB3 PE=1 SV=2					0.757236	-0.405725	-0.695433	-0.0353484	1.02189	-0.28846	0.88812	0.200532				-0.0948177	0.45552	0.550337	0.256712
EGF	EN$ISQPR	>sp|P01133|EGF_HUMAN Pro-epidermal growth factor OS=Homo sapiens GN=EGF PE=1 SV=2	2.18278	0.667271	1.73765	-1.07904									0.0207379	-0.542258	0.0956022	0.877166	-0.141973	-1.01914	0.257741
ANPEP	N$ATLVNEADK@LR	>sp|P15144|AMPN_HUMAN Aminopeptidase N OS=Homo sapiens GN=ANPEP PE=1 SV=4	-0.527408	-0.0772902	0.184065	0.625084	0.613698	2.05587	1.03576	0.220307	-0.873255	-0.527907	-1.73687	-1.38447	0.776884	0.614531	1.93167	0.516261	-0.171345	-0.687606	0.257904
ACAN	TVYLYPN$QTGLPDPLSR	>sp|P16112|PGCA_HUMAN Aggrecan core protein OS=Homo sapiens GN=ACAN PE=1 SV=2	0.532827	0.50054	0.407125	0.551065	-0.127905	-0.795215	-0.518889	-0.468729	2.55244	0.346292	0.50359	0.215005	0.790838	-0.05413	-0.670292	0.0101024	0.526249	0.516146	0.258005
RNASE2	NC#HHSGSQVPLIHC#N$LTTPSPQN$ISNC#R	>sp|P10153|RNAS2_HUMAN Non-secretory ribonuclease OS=Homo sapiens GN=RNASE2 PE=1 SV=2	0.768521	-0.618426	-0.526346	1.55671	0.464651	-0.433504	0.350048	1.56108	0.396643	-0.715337	-0.691713	-0.504936	0.711841	-1.32127	1.08121	0.390342	-0.14908	-0.539422	0.258421
AMBP	YFYN$GTSMAC#ETFQYGGC#MGN$GNNFVTEK@	>sp|P02760|AMBP_HUMAN Protein AMBP OS=Homo sapiens GN=AMBP PE=1 SV=1	-1.49209	-4.18885	-1.63843	4.6414	0.998859	1.12886	-1.87342	1.1495	0.84275	-0.591176	-1.57578	-0.944426	-3.06667	-2.76922	-2.04393	-0.159272	-1.44978	-1.29051	0.258937
KNG1	HGIQYFNNN$TQHSSLFMLNEVK@	>sp|P01042|KNG1_HUMAN Kininogen-1 OS=Homo sapiens GN=KNG1 PE=1 SV=2	-3.31539	-0.436226	1.6255	0.407976									1.76313	0.0918111	1.4235	-0.429534	1.09281	1.52235	0.258938
VTN	N$NATVHEQVGGPSLTSDLQAQSK@	>sp|P04004|VTNC_HUMAN Vitronectin OS=Homo sapiens GN=VTN PE=1 SV=1	0.482392	0.627048	0.264956	-0.665455	1.07039	0.170356	0.874092	0.740313	-0.0282047	-1.28093	-0.18382	-0.836674	0.518414	1.03231	0.775161	0.445512	-0.000533703	-0.446045	0.259351
LRP10	TSPAN$C#TWLILGSK@	>sp|Q7Z4F1|LRP10_HUMAN Low-density lipoprotein receptor-related protein 10 OS=Homo sapiens GN=LRP10 PE=1 SV=2	1.08362	0.870074	1.62996	-0.493675	0.534391	-0.348149	0.669474	0.107368	0.0673387	0.404834	-0.440247	0.324272	0.607692	-1.16314	0.767596	0.506633	0.081192	-0.425441	0.25954
TSPAN1	DYGSQEDFTQVWN$TTM_K@	>sp|O60635|TSN1_HUMAN Tetraspanin-1 OS=Homo sapiens GN=TSPAN1 PE=1 SV=2	0.67162	0.904192	-0.0931364	-0.829224	-0.863801	-0.138409	0.769291	0.239179	1.01901	0.841196	0.117272	-0.014232	0.996851	0.184359	-0.0458748	0.0824641	0.442654	0.36019	0.259867
PDGFRB	AQDGTFSSVLTLTN$LTGLDTGEYFC#THN$DSR	>sp|P09619|PGFRB_HUMAN Platelet-derived growth factor receptor beta OS=Homo sapiens GN=PDGFRB PE=1 SV=1	0.458806	-0.0266611	-0.238316	0.357787	0.0811097	0.34146	-0.277723	1.72443	0.205649	-0.055731	-0.249951	-0.847396	-0.771085	-1.78895	1.71375	0.302611	-0.256245	-0.558856	0.26231
GUSB	ITIAIN$NTLTPTTLPPGTIQYLTDTSK@	>sp|P08236|BGLR_HUMAN Beta-glucuronidase OS=Homo sapiens GN=GUSB PE=1 SV=2					-0.551119	3.10559	-0.0277751	-0.316097	0.683144	-3.81242	0.353056	-1.67585				0.552651	-1.11302	-1.66567	0.264371
ENPEP	VALN$LTK@	>sp|Q07075|AMPE_HUMAN Glutamyl aminopeptidase OS=Homo sapiens GN=ENPEP PE=1 SV=3					0.237632	1.30448	-0.0632425	0.206357	-0.235034	0.757285	-0.43955	-0.451031				0.421307	-0.0920823	-0.513389	0.264388
GALNT3	EESRM_ERN$M_K@	>sp|Q14435|GALT3_HUMAN Polypeptide N-acetylgalactosaminyltransferase 3 OS=Homo sapiens GN=GALNT3 PE=1 SV=2					0.901283	-0.657241	0.148171	1.16218	-0.222078	-0.139725	-0.251912	-0.0761695				0.388598	-0.172471	-0.561069	0.264463
LMAN2	VFPYISVM_VNN$GSLSYDHSK@	>sp|Q12907|LMAN2_HUMAN Vesicular integral-membrane protein VIP36 OS=Homo sapiens GN=LMAN2 PE=1 SV=1					1.05859	0.462625	-2.22335	-1.12127	0.694171	0.886851	-0.14574	0.875266				-0.455852	0.577637	1.03349	0.265612
UMOD	DGPC#GTVLTRN$ETHATYSN$TLYLADEIIIR	>sp|P07911|UROM_HUMAN Uromodulin OS=Homo sapiens GN=UMOD PE=1 SV=1					2.43985	-1.65511	-1.22797	-2.1973	1.2518	0.518216	0.768498	0.574064				-0.660133	0.778144	1.43828	0.265793
APOH	LGN$WSAMPSC#K@	>sp|P02749|APOH_HUMAN Beta-2-glycoprotein 1 OS=Homo sapiens GN=APOH PE=1 SV=3	0.484719	-0.33956	0.496573	0.38283	-0.587099	2.73233	0.683989	-1.48592	-0.974876	-0.525881	-0.550536	-0.645349	-0.133892	0.216244	0.698592	0.295982	-0.273671	-0.569654	0.2667
CPB2	K@QVHFFVN$ASDVDNVK@	>sp|Q96IY4|CBPB2_HUMAN Carboxypeptidase B2 OS=Homo sapiens GN=CPB2 PE=1 SV=2	0.179241	0.940159	0.480566	-0.546661	0.266969	0.475893	1.00483	0.690723	-0.445023	0.311917	-0.562229	-0.482311	0.955185	0.517277	0.433207	0.436465	0.104003	-0.332461	0.266845
NEGR1	GAWLN$R	>sp|Q7Z3B1|NEGR1_HUMAN Neuronal growth regulator 1 OS=Homo sapiens GN=NEGR1 PE=1 SV=3					-0.423717	-1.06878	-0.980703	1.14971	-0.402688	0.868048	-0.0720508	1.73646				-0.330872	0.532442	0.863314	0.266993
ICAM2	GSLEVN$C#STTC#N$QPEVGGLETSLDK@	>sp|P13598|ICAM2_HUMAN Intercellular adhesion molecule 2 OS=Homo sapiens GN=ICAM2 PE=1 SV=2	1.45699	0.19836	-0.87401	1.2939	-0.358339	0.388149	-0.541579	2.16082	-0.251283	0.159373	-1.01453	-0.290702	-0.737411	-2.94338	2.45693	0.465536	-0.374428	-0.839964	0.267346
PIGR	ANLTN$FPEN$GTFVVNIAQLSQDDSGR	>sp|P01833|PIGR_HUMAN Polymeric immunoglobulin receptor OS=Homo sapiens GN=PIGR PE=1 SV=4	0.504921	1.26145	-0.33677	0.0165829	-1.1343	0.340118	0.323951	1.23238	-0.839669	-0.136439	0.611229	-0.284397	0.361782	-0.815661	0.194706	0.276042	-0.129779	-0.40582	0.269256
FGA	DADQWEENC#AEVYGGGWWYN$NC#QAANLNGIYYPGGSYDPR	>sp|P02671|FIBA_HUMAN Fibrinogen alpha chain OS=Homo sapiens GN=FGA PE=1 SV=2		-0.290913	0.798287	-0.341454	-1.72534	-0.818848		0.502608	1.09357	0.261932	0.453498	-0.402809	0.508611		-0.600304	-0.31261	0.219083	0.531692	0.269597
PROM1	EALENMN$STLK@	>sp|O43490|PROM1_HUMAN Prominin-1 OS=Homo sapiens GN=PROM1 PE=1 SV=1	-0.300696	0.679937	0.264381	-0.934081	0.694795	0.80021	1.25688	1.02939	-0.504863	-1.15493	-0.803634	-1.35871	1.85939	0.524817	0.413659	0.436352	-0.146325	-0.582677	0.2739
CDH2	IVSQAPSTPSPNMFTIN$NETGDIITVAAGLDR	>sp|P19022|CADH2_HUMAN Cadherin-2 OS=Homo sapiens GN=CDH2 PE=1 SV=4					0.057913	-0.0299546	0.558232	1.04184	1.04883	-0.448998	-0.401751	-1.28064				0.407009	-0.270638	-0.677647	0.273979
CD276	QLVHSFAEGQDQGSAYAN$R	>sp|Q5ZPR3|CD276_HUMAN CD276 antigen OS=Homo sapiens GN=CD276 PE=1 SV=1	1.02973	0.790721	0.460836	-0.210657	-0.155607	0.070538	0.584955	1.87996	-0.217148	0.593814	-0.966227	-1.11868	0.879235	-0.657119	1.64132	0.556309	0.0221707	-0.534139	0.27496
LRP2	GQYC#K@AN$DSFGEASIIFSN$GR	>sp|P98164|LRP2_HUMAN Low-density lipoprotein receptor-related protein 2 OS=Homo sapiens GN=LRP2 PE=1 SV=3					0.125055	-0.303881	-0.418317	-0.423126	0.358742	2.76039	-0.506301	0.170863				-0.255067	0.695923	0.95099	0.27555
SERPINA1	ADTHDEILEGLN$FN$LTEIPEAQIHEGFQELLR	>sp|P01009|A1AT_HUMAN Alpha-1-antitrypsin OS=Homo sapiens GN=SERPINA1 PE=1 SV=3	1.58047	-0.809123	0.641922	-0.293388	-0.702089	-0.490455	-1.01961	-0.495725	0.401051	-0.724706	0.548809	1.68736	0.223635	0.0614273	-0.244575	-0.198499	0.279001	0.4775	0.276412
SERPINA3	DLDSQTMMVLVN$YIFFK@	>sp|P01011|AACT_HUMAN Alpha-1-antichymotrypsin OS=Homo sapiens GN=SERPINA3 PE=1 SV=2		-1.39094		-0.239593									-2.61158	-1.07259	-1.91306	-0.815267	-1.86574	-1.05047	0.276584
TSPAN8	IVN$ETLYENTK@	>sp|P19075|TSN8_HUMAN Tetraspanin-8 OS=Homo sapiens GN=TSPAN8 PE=1 SV=1	1.74004	0.56866	0.181948	-0.743587	0.186135	1.35967	0.647623	0.16329	0.196914	0.163267	-0.954173	-0.883877	0.771693	1.68634	-1.30366	0.512972	-0.0462139	-0.559186	0.276654
CEL	NIAAFGGDPN$NITLFGESAGGASVSLQTLSPYNK@	>sp|P19835|CEL_HUMAN Bile salt-activated lipase OS=Homo sapiens GN=CEL PE=1 SV=3	1.14235	0.268132	1.34104	-0.749109									0.166796	0.0517095	-0.788647	0.500603	-0.190047	-0.69065	0.278398
PIGR	IIEGEPNLK@VPGN$VTAVLGETLK@	>sp|P01833|PIGR_HUMAN Polymeric immunoglobulin receptor OS=Homo sapiens GN=PIGR PE=1 SV=4	-0.0601213	1.07831	0.153653	0.670852	-2.33629	1.33307	2.05599	0.634813	-0.0824862	-0.390748	-1.16598	-0.966477	1.83694	-1.90439	0.568016	0.441285	-0.300732	-0.742017	0.278975
NAGLU	SVYN$C#SGEAC#R	>sp|P54802|ANAG_HUMAN Alpha-N-acetylglucosaminidase OS=Homo sapiens GN=NAGLU PE=1 SV=2	0.875363	-0.365502	3.17429	-0.205487									0.355928	-1.47197	0.0956385	0.869666	-0.340133	-1.2098	0.279804
RNASE1	SN$SSMHITDC#R	>sp|P07998|RNAS1_HUMAN Ribonuclease pancreatic OS=Homo sapiens GN=RNASE1 PE=1 SV=4	-0.0635076	-0.5141	1.62331	1.46907	-0.79979	0.0868357	0.187943	2.14477	-0.405414	-0.753768	-0.443014	-0.219081	1.09786	-1.5366	1.50983	0.516816	-0.10717	-0.623986	0.280822
LOX	AEN$QTAPGEVPALSNLRPPSR	>sp|P28300|LYOX_HUMAN Protein-lysine 6-oxidase OS=Homo sapiens GN=LOX PE=1 SV=2					0.101103	-0.0217084	-0.571411	0.292851	1.43568	0.775948	-0.0409319	-0.256816				-0.0497913	0.47847	0.528261	0.283125
AXL	TVAANTPFN$LSC#QAQGPPEPVDLLWLQDAVPLATAPGHGPQR	>sp|P30530|UFO_HUMAN Tyrosine-protein kinase receptor UFO OS=Homo sapiens GN=AXL PE=1 SV=3	2.32309	-0.461299	1.49792	-0.423431	-0.360477	-0.19145	-0.485137	0.17805	0.861492	-0.0927675		-1.80173	0.695652	-1.02054	-0.946156	0.259659	-0.384008	-0.643667	0.28359
ICOSLG	TPSVNIGC#C#IEN$VLLQQNLTVGSQTGNDIGER	>sp|O75144|ICOSL_HUMAN ICOS ligand OS=Homo sapiens GN=ICOSLG PE=1 SV=2					0.399031	-0.0937176		0.696608	0.435764		-0.32735	-1.32095				0.333974	-0.404177	-0.738151	0.284156
C1RL	DRQDGEEVLQC#MPVC#GRPVTPIAQN$QTTLGSSR	>sp|Q9NZP8|C1RL_HUMAN Complement C1r subcomponent-like protein OS=Homo sapiens GN=C1RL PE=1 SV=2					0.0801377	0.230105	0.459834	1.00026	0.424345	0.734221	-0.677036	-0.917892				0.442583	-0.109091	-0.551674	0.284369
TYRO3	AN$LTGWDPQK@	>sp|Q06418|TYRO3_HUMAN Tyrosine-protein kinase receptor TYRO3 OS=Homo sapiens GN=TYRO3 PE=1 SV=1					-0.45386	0.634284	-0.69682	0.926089	0.000126413	-0.685218		-0.677907				0.102423	-0.454333	-0.556756	0.284474
CLN5	IFLYSGEPTYLGN$ETSVFGPTGN$K@	>tr|A0A0A0MRU5|A0A0A0MRU5_HUMAN Ceroid-lipofuscinosis neuronal protein 5 OS=Homo sapiens GN=CLN5 PE=1 SV=1	-0.696238	0.505749	-1.23383	1.0043	1.26034	-0.159441	1.94274	0.0573509	0.200768	-1.7499	-0.471906	-1.58113	1.00439	-0.315604	0.907695	0.335122	-0.286526	-0.621649	0.284823
F2	SRYPHK@PEIN$STTHPGADLQENFC#R	>sp|P00734|THRB_HUMAN Prothrombin OS=Homo sapiens GN=F2 PE=1 SV=2	1.23153	-1.34945	-0.672264	1.19537	-0.669641	0.110745	1.206	1.24668	-0.791932	-3.31832	-2.35786	-0.227429	0.318625	-0.401511	2.44547	0.287372	-0.618993	-0.906365	0.285165
SERPINA3	YTGN$ASALFILPDQDK@MEEVEAM_LLPETLK@	>sp|P01011|AACT_HUMAN Alpha-1-antichymotrypsin OS=Homo sapiens GN=SERPINA3 PE=1 SV=2	-1.91589	-0.936387	-0.542758	0.566752	0.691833	-0.825049	-1.82336	-1.64658	-0.14813	0.24895	1.02481	2.36709	-2.37579	-1.99364	1.10575	-0.803931	0.0327199	0.836651	0.285646
ADGRF5	YEEQQLEIQN$SSR	>sp|Q8IZF2|AGRF5_HUMAN Adhesion G protein-coupled receptor F5 OS=Homo sapiens GN=ADGRF5 PE=1 SV=3	1.73245	1.21406	1.64872	-0.621303	0.46462	-0.386162	0.657886	0.387519	-0.451808	1.61845	0.405407	-0.753816	0.80434	-0.985466	0.194979	0.637223	0.118869	-0.518354	0.285752
MUC5B	AQGLVLEASNGSVLIN$GQR	>sp|Q9HC84|MUC5B_HUMAN Mucin-5B OS=Homo sapiens GN=MUC5B PE=1 SV=3	-0.00431529	-0.80623	-0.602338	2.71218									-1.96209	0.291862	-1.0939	0.324823	-0.921374	-1.2462	0.286758
L1CAM	VPGN$QTSTTLK@	>sp|P32004|L1CAM_HUMAN Neural cell adhesion molecule L1 OS=Homo sapiens GN=L1CAM PE=1 SV=2	0.784212	0.392586	0.461785	-1.10779	0.123252	0.172328	0.411238	0.359231	-0.0421549	0.565385	0.317551	-0.0515172	1.32312	0.510305	0.900483	0.199605	0.50331	0.303705	0.287467
CLU	M_LN$TSSLLEQLN$EQFNWVSR	>sp|P10909|CLUS_HUMAN Clusterin OS=Homo sapiens GN=CLU PE=1 SV=1		0.870123	0.0497683	-0.466284	0.0214506	0.297874	0.381416	-0.809459	0.296074	-1.2392	0.754063	-1.56818	0.627188	-0.590031	-1.25752	0.0492697	-0.425373	-0.474643	0.290601
CDH2	IVSQAPSTPSPNMFTINN$ETGDIITVAAGLDREK@	>sp|P19022|CADH2_HUMAN Cadherin-2 OS=Homo sapiens GN=CDH2 PE=1 SV=4					0.344827	-0.252215	1.9596	-0.147801	-1.38261	0.935143	-0.156562	-0.788427				0.476103	-0.348113	-0.824217	0.291128
CADM1	DTAVEGEEIEVN$C#TAMASK@PATTIR	>sp|Q9BY67|CADM1_HUMAN Cell adhesion molecule 1 OS=Homo sapiens GN=CADM1 PE=1 SV=2	0.973293	0.562686	1.14331	-0.175127	0.2327	0.209135	0.067213	1.27711	-0.0507088	0.571818	-0.356708	-0.478115	0.820803	-1.50167	1.48675	0.536289	0.0703103	-0.465979	0.292995
CADM1	DVTVIEGEVATISC#QVN$K@	>sp|Q9BY67|CADM1_HUMAN Cell adhesion molecule 1 OS=Homo sapiens GN=CADM1 PE=1 SV=2	1.32146	1.05721	0.853754	-0.531128	0.0560539	-0.0768147	-0.981379	1.44657	-0.267246	0.708392	-0.348686	-0.318834	0.126179	-1.28436	0.900402	0.393216	-0.0691651	-0.462381	0.294304
PTPRS	GHPQILEAAGN$ASAGTVLLR	>sp|Q13332|PTPRS_HUMAN Receptor-type tyrosine-protein phosphatase S OS=Homo sapiens GN=PTPRS PE=1 SV=3	0.588507	-0.190546	1.15363	-0.931821									0.890265	1.47632	0.173702	0.154944	0.846761	0.691817	0.294364
C1RL	QNESHN$FSGDIALLELQHSIPLGPNVLPVC#LPDNETLYR	>sp|Q9NZP8|C1RL_HUMAN Complement C1r subcomponent-like protein OS=Homo sapiens GN=C1RL PE=1 SV=2		-0.657935	-0.84647	1.2518	0.105646	1.17051	-1.54491	0.688419		0.0202782	0.132369	-1.27471		-1.9771	-0.0379391	0.0238664	-0.627421	-0.651287	0.294851
SERPINC1	SLTFN$ETYQDISELVYGAK@	>sp|P01008|ANT3_HUMAN Antithrombin-III OS=Homo sapiens GN=SERPINC1 PE=1 SV=1	-1.48033	-0.834524	-1.74303	0.0102053	0.60601	-1.58726	-0.222811	0.230371	-0.648889	-0.676471	0.33956	1.91153	-1.52716	2.49623	-1.11798	-0.627671	0.110973	0.738644	0.295739
AMY2A	IN$GN$C#TGIK@	>sp|P04746|AMYP_HUMAN Pancreatic alpha-amylase OS=Homo sapiens GN=AMY2A PE=1 SV=2					-0.942729	1.14321	0.935493	0.595258	0.0191598	0.0292244	-0.412828	-0.300002				0.432809	-0.166112	-0.59892	0.296988
CTSA	MDPPC#TN$TTAASTYLNNPYVR	>sp|P10619|PPGB_HUMAN Lysosomal protective protein OS=Homo sapiens GN=CTSA PE=1 SV=2	-1.6087	0.0330471	-1.17315	0.512014									-0.517582	0.273689	0.717549	-0.559199	0.157885	0.717084	0.297014
KNG1	HGIQYFNNN$TQHSSLFMLNEVK@R	>sp|P01042|KNG1_HUMAN Kininogen-1 OS=Homo sapiens GN=KNG1 PE=1 SV=2	-0.654173	0.0850955	0.522907	0.174554									2.05919	-0.413617	1.62668	0.0320959	1.09075	1.05866	0.297408
IL22	EASLADNN$TDVR	>sp|Q9GZX6|IL22_HUMAN Interleukin-22 OS=Homo sapiens GN=IL22 PE=1 SV=1					4.43606	-2.58423	-1.49331	0.853263	-1.61913	-1.44469	-2.49457	-1.07558				0.302947	-1.65849	-1.96144	0.297609
PIK3IP1	C#LNWLDAQSGLASAPVSGAGN$HSYC#RNPDEDPR	>sp|Q96FE7|P3IP1_HUMAN Phosphoinositide-3-kinase-interacting protein 1 OS=Homo sapiens GN=PIK3IP1 PE=1 SV=2					0.0268428	0.076282	0.759092	0.553612	0.699339	-0.0913517	-0.280472	-0.247209				0.353957	0.0200765	-0.333881	0.298951
KNG1	HGIQYFNN$NTQHSSLFMLNEVK@	>sp|P01042|KNG1_HUMAN Kininogen-1 OS=Homo sapiens GN=KNG1 PE=1 SV=2					1.79932	0.245027	3.00806	-3.13519	-2.02728	0.407145	-2.12555	-1.21815				0.479303	-1.24096	-1.72026	0.300538
EGF	VSEDN$ITESQHMLVAEIMVSDQDDC#APVGC#SM_YAR	>sp|P01133|EGF_HUMAN Pro-epidermal growth factor OS=Homo sapiens GN=EGF PE=1 SV=2	-0.349206	-1.41912	-0.849731	-0.220772									-1.42628	1.94862	2.02316	-0.709707	0.848498	1.5582	0.302573
BTD	WNPC#LEPHRFN$DTEVLQR	>sp|P43251|BTD_HUMAN Biotinidase OS=Homo sapiens GN=BTD PE=1 SV=2	0.776701	-0.324724	1.21107	0.07201	0.227234	0.0198338	0.10419	0.537981	0.51015	0.338039	0.0480697	-0.139443	0.059845	-0.109115	0.115797	0.328037	0.11762	-0.210416	0.303015
ICAM1	AN$LTVVLLR	>sp|P05362|ICAM1_HUMAN Intercellular adhesion molecule 1 OS=Homo sapiens GN=ICAM1 PE=1 SV=2	1.65069	1.17556	0.168743	-0.0502776									-1.32251	1.01558	-0.354008	0.736178	-0.220313	-0.956491	0.30353
KLRD1	TWN$ESR	>sp|Q13241|KLRD1_HUMAN Natural killer cells antigen CD94 OS=Homo sapiens GN=KLRD1 PE=1 SV=2	0.00289169	-1.27271	0.580643	1.38443									1.10023	0.503823	1.02745	0.173815	0.877169	0.703355	0.304939
GHR	EVN$ETK@	>sp|P10912|GHR_HUMAN Growth hormone receptor OS=Homo sapiens GN=GHR PE=1 SV=1					-0.775727	1.52795	-0.599107	1.46284	0.0114612	-0.58694	-1.08628	0.0584826				0.403991	-0.400818	-0.804809	0.305483
KNG1	HGIQYFN$NNTQHSSLFMLNEVK@R	>sp|P01042|KNG1_HUMAN Kininogen-1 OS=Homo sapiens GN=KNG1 PE=1 SV=2					1.03429	-0.282767	4.10766	-3.14818	-2.66948	-0.0926602	-1.57389	-1.48889				0.427751	-1.45623	-1.88398	0.30751
JCHAIN	IIVPLN$N$RENISDPTSPLR	>sp|P01591|IGJ_HUMAN Immunoglobulin J chain OS=Homo sapiens GN=JCHAIN PE=1 SV=4	0.652018	1.52516	-0.406223	-0.60318	-1.92918	1.07982	2.69722	0.231759	-0.343954	-1.9283	0.658017	-0.67048	0.140449	-1.86898	1.63607	0.405923	-0.339597	-0.74552	0.308039
ADGRE2	WC#PQDSSC#VN$ATAC#R	>sp|Q9UHX3|AGRE2_HUMAN Adhesion G protein-coupled receptor E2 OS=Homo sapiens GN=ADGRE2 PE=1 SV=2	0.749591	-2.36481	1.72284	-1.35029									0.692092	0.461062	1.39999	-0.310668	0.851049	1.16172	0.30942
ADAM23	AWGAAAPSAPHWN$ETAEK@	>sp|O75077|ADA23_HUMAN Disintegrin and metalloproteinase domain-containing protein 23 OS=Homo sapiens GN=ADAM23 PE=1 SV=1					-0.00590949	-0.579873	0.688773	1.45436	0.801229	-1.22873	-0.610297	-0.12763				0.389339	-0.291356	-0.680695	0.309899
ENPEP	EGITLN$SSN$PSGNAFLK@	>sp|Q07075|AMPE_HUMAN Glutamyl aminopeptidase OS=Homo sapiens GN=ENPEP PE=1 SV=3	0.278252	0.394466	0.725323	-0.649809	0.00257137	1.73121	0.123202	0.338302	-1.13149	0.613309	-0.498911	-0.451595	0.0651567	1.17318	0.0291625	0.36794	-0.0287412	-0.396681	0.310558
CPB2	QVHFFVN$ASDVDNVK@	>sp|Q96IY4|CBPB2_HUMAN Carboxypeptidase B2 OS=Homo sapiens GN=CPB2 PE=1 SV=2	-0.334119	0.195677	0.0231025	-0.860925	1.27613	0.213656	0.741037	1.14057	-1.95023	0.619007	-1.77787	-0.522722	0.542169	0.538251	0.790535	0.29939	-0.251551	-0.550941	0.311003
SPPL2A	DM_N$QTLGDN$ITVK@	>sp|Q8TCT8|SPP2A_HUMAN Signal peptide peptidase-like 2A OS=Homo sapiens GN=SPPL2A PE=1 SV=2					0.495934	-0.3851	-0.311055	0.305133	0.403916	1.33837	0.0101198	0.0473508				0.0262279	0.44994	0.423712	0.311256
SRGN	YQWVRC#N$PDSN$SANC#LEEK@	>sp|P10124|SRGN_HUMAN Serglycin OS=Homo sapiens GN=SRGN PE=1 SV=3	0.188814	1.10605	0.103596	0.0635206									-0.36866	0.576244	-0.803379	0.365495	-0.198598	-0.564094	0.31205
SERPINA3	YTGN$ASALFILPDQDK@MEEVEAM_LLPETLK@R	>sp|P01011|AACT_HUMAN Alpha-1-antichymotrypsin OS=Homo sapiens GN=SERPINA3 PE=1 SV=2		-1.75834	-0.95419	2.45864									-0.64568	-1.69092	-3.30125	-0.08463	-1.87928	-1.79465	0.31267
SERPINA3	YTGN$ASALFILPDQDK@M_EEVEAMLLPETLK@	>sp|P01011|AACT_HUMAN Alpha-1-antichymotrypsin OS=Homo sapiens GN=SERPINA3 PE=1 SV=2	0.0336901	-1.00014	-1.59402	-0.323252	0.0786917	-0.509684	-1.13859	-2.31377	-0.630437	1.38797	0.777822	1.77591	-3.30118	-1.23704	0.832576	-0.845884	-0.0563399	0.789544	0.314413
CADM4	AEAVGETLTLPGLVSADN$GTYTC#EASNK@	>sp|Q8NFZ8|CADM4_HUMAN Cell adhesion molecule 4 OS=Homo sapiens GN=CADM4 PE=1 SV=1	0.247756	0.921603	0.0833084	0.539994	-0.389635	0.546799	0.299663	1.14473	0.215395	0.0115074	-1.13812	0.14455	1.00394	-2.2011	1.26567	0.424277	-0.0997354	-0.524012	0.314703
MERTK	ELLEEVGQN$GSR	>sp|Q12866|MERTK_HUMAN Tyrosine-protein kinase Mer OS=Homo sapiens GN=MERTK PE=1 SV=2	0.823662	-0.0549105	0.693595	-0.394313									0.507228	0.451981	0.985455	0.267008	0.648221	0.381213	0.316034
PRNP	YPNQVYYRPMDEYSNQNN$FVHDC#VN$ITIK@	>sp|P04156|PRIO_HUMAN Major prion protein OS=Homo sapiens GN=PRNP PE=1 SV=1	-0.306956	0.495505	0.597309	1.15354	-0.388768	0.449162	1.25302	0.871049	-1.44533	1.53398	-3.00925	0.215511	0.870168	-2.51365	2.0229	0.515482	-0.332238	-0.847721	0.316083
HPX	SWPAVGN$C#SSALR	>sp|P02790|HEMO_HUMAN Hemopexin OS=Homo sapiens GN=HPX PE=1 SV=2	-0.116519	-1.16051	0.653955	1.70879	-1.3365	0.16357	-0.868484	-0.528371	0.298116	3.2711	1.05977	-0.458418	0.557297	-1.22652	-0.0252866	-0.185509	0.496579	0.682088	0.316114
S1PR4	LIVLHYN$HSGR	>sp|O95977|S1PR4_HUMAN Sphingosine 1-phosphate receptor 4 OS=Homo sapiens GN=S1PR4 PE=1 SV=1	-0.303258	0.222184	0.243318	0.368255	-0.481839	1.21492	0.784359	0.7791	-0.663501	-0.858484	-0.149978	-0.520397	0.276667	0.835835	1.0252	0.35338	-0.0078077	-0.361188	0.317057
LRRN1	TVDELQQLFNLTELDFSQN$NFTNIK@	>sp|Q6UXK5|LRRN1_HUMAN Leucine-rich repeat neuronal protein 1 OS=Homo sapiens GN=LRRN1 PE=1 SV=1	1.32005	1.48534	0.134264										-0.257186	-1.11124	1.35063	0.979884	-0.00593189	-0.985816	0.31847
IL6ST	LTVN$LTNDR	>sp|P40189|IL6RB_HUMAN Interleukin-6 receptor subunit beta OS=Homo sapiens GN=IL6ST PE=1 SV=2	1.58212	0.398557	0.817905	0.204357									0.883189	-0.167875	0.0621116	0.750734	0.259142	-0.491592	0.319141
ACPP	GEYFVEMYYRN$ETQHEPYPLMLPGC#SPSC#PLER	>sp|P15309|PPAP_HUMAN Prostatic acid phosphatase OS=Homo sapiens GN=ACPP PE=1 SV=3	1.34132	-0.0700924	0.281371	-0.698435	0.207945	1.53427	-1.79135	-1.22604	1.25785	1.29066	0.251087	-0.1277	0.507334	-0.26568	0.174037	-0.0526256	0.441083	0.493708	0.319563
GUSB	ITIAINN$TLTPTTLPPGTIQYLTDTSK@	>sp|P08236|BGLR_HUMAN Beta-glucuronidase OS=Homo sapiens GN=GUSB PE=1 SV=2					0.124239	2.8691	0.0625197	-1.10501	0.277019	-3.92813	0.615099	-0.81944				0.48771	-0.963863	-1.45157	0.319994
ATRN	MPSQAPTGNFYPQPLLN$SSMC#LEDSR	>sp|O75882|ATRN_HUMAN Attractin OS=Homo sapiens GN=ATRN PE=1 SV=2	0.285277	0.576415	0.532333	-0.817354	-0.259787	0.103812	-0.151451	-0.255594	2.12643	-0.927559	0.508464	0.0751566	0.81633	-0.176786	0.501767	0.00170643	0.417686	0.415979	0.320242
LRG1	QLDM_LDLSNN$SLASVPEGLWASLGQPNWDMR	>sp|P02750|A2GL_HUMAN Leucine-rich alpha-2-glycoprotein OS=Homo sapiens GN=LRG1 PE=1 SV=2	1.02314	-1.29871	0.552594	0.670556	-0.81159	-1.23676	-1.40796	0.16976		0.201622	0.193291	1.9218	0.504821		-1.11369	-0.292371	0.341568	0.63394	0.320733
BTLA	EEK@N$ISFFILHFEPVLPN$DNGSYR	>sp|Q7Z6A9|BTLA_HUMAN B- and T-lymphocyte attenuator OS=Homo sapiens GN=BTLA PE=1 SV=3	-1.04833	0.144764	0.119456	0.475644									0.403139	-0.00252868	0.649749	-0.0771176	0.35012	0.427238	0.321369
VASN	LPASLAEYTVTQLRPN$ATYSVC#VMPLGPGR	>sp|Q6EMK4|VASN_HUMAN Vasorin OS=Homo sapiens GN=VASN PE=1 SV=1	0.998615	0.6563	0.120212	0.0473673	1.06036	0.0656149	-0.0781281	-0.289328	0.892966	-1.77648	-0.429342	0.652838	-0.527794	0.676204	-0.144197	0.322627	-0.093686	-0.416313	0.322061
CST6	C#DFEVLVVPWQN$SSQLLK@	>sp|Q15828|CYTM_HUMAN Cystatin-M OS=Homo sapiens GN=CST6 PE=1 SV=1	-0.974725	-0.987154	-2.94099	3.73399	0.589732	-2.55258	-0.631681	3.3951	-0.337402	0.414834	-1.63166	-1.87188	-0.0117793	-1.88279	-2.02834	-0.0460388	-1.04986	-1.00382	0.32227
IGHM	YK@N$NSDISSTR	>sp|P01871|IGHM_HUMAN Ig mu chain C region OS=Homo sapiens GN=IGHM PE=1 SV=3	-1.93005	-0.0865518	0.0306419	-0.0554416	0.635026	1.17184	2.79806	-1.22598	-2.35543	-1.71156	-2.9717	-0.0763672	-0.166729	-0.491292	2.64552	0.167194	-0.73251	-0.899703	0.32272
CNR1	MTAGDNPQLVPADQVN$ITEFYN$K@	>sp|P21554|CNR1_HUMAN Cannabinoid receptor 1 OS=Homo sapiens GN=CNR1 PE=1 SV=1					0.730263	0.263944	-0.0714655	0.412122	0.605299	-0.367703	0.2489	-0.506477				0.333716	-0.00499505	-0.338711	0.323413
TMEM27	EATEISHVLLC#N$VTQR	>sp|Q9HBJ8|TMM27_HUMAN Collectrin OS=Homo sapiens GN=TMEM27 PE=1 SV=1	0.454173	1.4528	0.73778	-0.436055	0.162911	-0.326913	-0.382819	1.27936	-0.375791	0.382379	-0.113472	0.635392	-0.0250238	0.128897	-0.199238	0.367654	0.0618776	-0.305777	0.323502
ATRN	MPSQAPTGNFYPQPLLN$SSM_C#LEDSR	>sp|O75882|ATRN_HUMAN Attractin OS=Homo sapiens GN=ATRN PE=1 SV=2					-0.0219038	0.79838	-0.272857	0.813267	0.584221	-1.15654	-1.17833	0.554182				0.329222	-0.299119	-0.62834	0.326683
BOC	ELN$GSDDALGVLITHGTLVITALN$NHTVGR	>sp|Q9BWV1|BOC_HUMAN Brother of CDO OS=Homo sapiens GN=BOC PE=1 SV=1					-1.09286	0.647176	0.0343187	0.111156	0.398761	0.79142	0.333534	-0.0375903				-0.0750533	0.371531	0.446584	0.32684
CLCA4	DSFDDALQVN$TTDLSPK@	>sp|Q14CN2|CLCA4_HUMAN Calcium-activated chloride channel regulator 4 OS=Homo sapiens GN=CLCA4 PE=1 SV=2					-0.326302	0.497278	1.15023	0.375643	0.944103	0.117289	-0.707041	-0.880875				0.424213	-0.131631	-0.555843	0.327698
SIRPB1	LQLTWLEN$GNVSR	>sp|Q5TFQ8|SIRBL_HUMAN Signal-regulatory protein beta-1 isoform 3 OS=Homo sapiens GN=SIRPB1 PE=1 SV=1	1.45851	-0.770957	1.07319	1.11877									-0.0429291	-0.962047	0.823206	0.719878	-0.0605903	-0.780469	0.330911
SUSD2	AQPGTMSN$GTETR	>sp|Q9UGT4|SUSD2_HUMAN Sushi domain-containing protein 2 OS=Homo sapiens GN=SUSD2 PE=1 SV=1	1.17813	1.68179	1.21254	-0.937621	-0.458343	0.7167	-1.42776	2.00635	-2.53319	0.565596	-0.638592	0.949594	0.0455431	-1.26818	1.46474	0.496474	-0.20207	-0.698544	0.331408
CHL1	DGEAFEIN$GTEDGR	>sp|O00533|NCHL1_HUMAN Neural cell adhesion molecule L1-like protein OS=Homo sapiens GN=CHL1 PE=1 SV=4	-0.0628186	1.39354	2.23095	-1.47159	-0.483078	1.18521	1.24754	0.402998	-0.161982	0.632047	-1.0853	-0.709949	1.82095	-0.974851	0.300421	0.555344	-0.0255223	-0.580866	0.331786
PTPRJ	VEITTN$QSIIIGGLFPGTK@	>sp|Q12913|PTPRJ_HUMAN Receptor-type tyrosine-protein phosphatase eta OS=Homo sapiens GN=PTPRJ PE=1 SV=3					1.00974	-1.01259	-0.0227993	-0.351046	0.672416	-0.143767	0.711157	0.409705				-0.0941745	0.412378	0.506552	0.33424
LAMP2	VQPFN$VTQGK@	>sp|P13473|LAMP2_HUMAN Lysosome-associated membrane glycoprotein 2 OS=Homo sapiens GN=LAMP2 PE=1 SV=2	0.491546	0.870041	1.19314	0.0715124	-0.467624	1.58679	0.365806	0.470015	-0.838107	0.610087	-0.0560701	-0.624391	1.51897	-0.35752	0.926879	0.572654	0.16855	-0.404104	0.334677
ACP2	FNPN$ISWQPIPVHTVPITEDR	>sp|P11117|PPAL_HUMAN Lysosomal acid phosphatase OS=Homo sapiens GN=ACP2 PE=1 SV=3	0.316116	-0.553858	0.899493	-0.601791	-0.873147	0.87764	-0.371154	0.373511	1.03575	0.163559	0.295424	-0.0846893	-0.328019	0.496567	0.579349	0.00835131	0.308277	0.299926	0.335738
CPQ	VN$ISN$YSLVM_ESDAGTFLPTGLQFTGSEK@	>sp|Q9Y646|CBPQ_HUMAN Carboxypeptidase Q OS=Homo sapiens GN=CPQ PE=1 SV=1					-0.0568361	1.39374	0.818549	-0.637086	0.718017	-0.730606	-0.0830736	-0.789294				0.37959	-0.221239	-0.600829	0.336435
UMOD	C#SGFN$DRDNRDWVSVVTPAR	>sp|P07911|UROM_HUMAN Uromodulin OS=Homo sapiens GN=UMOD PE=1 SV=1					1.88048	-0.891809	-1.67834	-1.00855	0.792194	2.32139	0.853577	-1.19724				-0.424557	0.692479	1.11704	0.336464
SERPING1	VLSN$NSDANLELINTWVAK@	>sp|P05155|IC1_HUMAN Plasma protease C1 inhibitor OS=Homo sapiens GN=SERPING1 PE=1 SV=2	0.788448	0.949766	0.96284	-0.774199	2.01522	-0.540354	-0.251626	0.07052	-0.0618511	-0.0193197	-0.207204	-0.336868	1.64759	-0.872054	-0.465846	0.402576	-0.0450788	-0.447655	0.337031
ASAH1	ILAPAYFILGGN$QSGEGC#VITR	>sp|Q13510|ASAH1_HUMAN Acid ceramidase OS=Homo sapiens GN=ASAH1 PE=1 SV=5	0.875885	-0.0560489	-0.193647	0.479016	-0.595583	1.48589	0.167589	-0.767503	1.21391	-0.226951	1.09715	-1.03601	-0.920439	-1.37767	-0.895408	0.17445	-0.30649	-0.48094	0.338335
PROM2	ALESSAPNLQLETSDVLAN$VTYLK@	>sp|Q8N271|PROM2_HUMAN Prominin-2 OS=Homo sapiens GN=PROM2 PE=1 SV=1		-0.419684	0.0401866	1.23203									-0.106694	0.161326	-1.6428	0.284177	-0.52939	-0.813567	0.338362
LAIR1	ESRSTYN$DTEDVSQASPSESEAR	>sp|Q6GTX8|LAIR1_HUMAN Leukocyte-associated immunoglobulin-like receptor 1 OS=Homo sapiens GN=LAIR1 PE=1 SV=1					-0.842392	-0.0887875	0.109085	1.0917	0.50643	-1.10437		-2.12428				0.0674016	-0.907407	-0.974809	0.339005
LAMP1	GHTLTLN$FTR	>sp|P11279|LAMP1_HUMAN Lysosome-associated membrane glycoprotein 1 OS=Homo sapiens GN=LAMP1 PE=1 SV=3	0.504207	0.338411	0.670176	-2.82355	-1.35263	1.71096	-0.433393	0.0668124	0.365384	1.45558	-0.807933	0.306887	-0.50039	3.20906	-0.215536	-0.164875	0.544721	0.709596	0.341468
NECTIN1	ADANPPATEYHWTTLN$GSLPK@	>sp|Q15223|NECT1_HUMAN Nectin-1 OS=Homo sapiens GN=NECTIN1 PE=1 SV=3	2.12738	0.301531	1.32697	-0.75185									-0.43497	0.474976	0.0183201	0.75101	0.0194419	-0.731568	0.341705
DPEP1	AN$LTTLAGTHTNIPK@	>sp|P16444|DPEP1_HUMAN Dipeptidase 1 OS=Homo sapiens GN=DPEP1 PE=1 SV=3	-0.116311	1.12692	0.126028	-0.120778	-0.991263	1.48668	1.14878	0.349982	-0.19477	0.0141635	-1.28722	-0.0889715	1.02494	0.279205	0.175114	0.376254	-0.0110768	-0.387331	0.341879
SERPINA7	TLYETEVFSTDFSN$ISAAK@	>sp|P05543|THBG_HUMAN Thyroxine-binding globulin OS=Homo sapiens GN=SERPINA7 PE=1 SV=2	-1.04255	-0.240837	-0.61524	1.43923	0.262736	-0.335615	-1.47498	-0.932242	0.062829	-1.28068	1.46135	1.92772	-0.693453	-0.0429709	-0.308307	-0.367437	0.160927	0.528364	0.347192
CDT1	N$LISPR	>sp|Q9H211|CDT1_HUMAN DNA replication factor Cdt1 OS=Homo sapiens GN=CDT1 PE=1 SV=3	-0.326565	-0.242588	-0.528753	-0.671178									0.494078	2.74941	-0.792846	-0.442271	0.816882	1.25915	0.347752
KNG1	HGIQYFN$NNTQHSSLFM_LNEVK@	>sp|P01042|KNG1_HUMAN Kininogen-1 OS=Homo sapiens GN=KNG1 PE=1 SV=2	-2.19336	-0.841712	1.8644	0.48028									1.5741	-0.171231	1.27716	-0.172601	0.893345	1.06595	0.348625
LTF	TAGWN$VPIGTLRPFLN$WTGPPEPIEAAVAR	>sp|P02788|TRFL_HUMAN Lactotransferrin OS=Homo sapiens GN=LTF PE=1 SV=6					-1.53312	2.29054	3.22495	-2.75854	-1.53049	-1.08782	-0.16452	-2.54965				0.305957	-1.33312	-1.63908	0.349683
LRG1	QLDMLDLSNN$SLASVPEGLWASLGQPNWDM_R	>sp|P02750|A2GL_HUMAN Leucine-rich alpha-2-glycoprotein OS=Homo sapiens GN=LRG1 PE=1 SV=2				1.55302	-1.3907		-0.946985	0.711372			-0.123681	-0.420041	-1.45787		-1.27908	-0.0183232	-0.820166	-0.801843	0.349989
GM2A	SLTLEPDPIIVPGN$VTLSVMGSTSVPLSSPLK@	>sp|P17900|SAP3_HUMAN Ganglioside GM2 activator OS=Homo sapiens GN=GM2A PE=1 SV=4	-1.71658	-0.502928	-0.563288	1.59541	-3.41535	-2.1679	-1.69221	2.76878	1.36346	1.26645	-1.74985	1.18017	-1.40221	0.407885	-0.150616	-0.711758	0.130756	0.842513	0.350853
CDHR5	IQGNQLFLN$VTPDYEEK@	>sp|Q9HBB8|CDHR5_HUMAN Cadherin-related family member 5 OS=Homo sapiens GN=CDHR5 PE=1 SV=3	1.02366	0.572473	2.3596	-0.226595	-1.1917	0.863858	0.213578	0.187877	1.16632	0.33945	-0.824122	0.411531	0.31055	-1.6761	0.163721	0.475344	-0.0155212	-0.490865	0.35141
FGG	VDK@DLQSLEDILHQVEN$K@	>sp|P02679|FIBG_HUMAN Fibrinogen gamma chain OS=Homo sapiens GN=FGG PE=1 SV=3	-3.22327	-4.02807	-3.17802	-5.43235									-3.81738	6.61627	-2.73273	-3.96543	0.0220548	3.98748	0.351414
FGFR3	LQVLN$ASHEDSGAYSC#R	>tr|I6LM06|I6LM06_HUMAN Fibroblast growth factor receptor 3 OS=Homo sapiens GN=FGFR3 PE=1 SV=1					0.0873573	-0.0953574	1.10306	0.878347	-0.51948	1.41734	-0.40423	-1.05641				0.493351	-0.140696	-0.634047	0.351949
LOX	RDPGAAVPGAAN$ASAQQPR	>sp|P28300|LYOX_HUMAN Protein-lysine 6-oxidase OS=Homo sapiens GN=LOX PE=1 SV=2					0.611953	-0.890508	1.31844	0.882036	-0.490915	0.0163084	0.967084	-1.27323				0.48048	-0.195187	-0.675667	0.352951
CLU	MLN$TSSLLEQLNEQFNWVSR	>sp|P10909|CLUS_HUMAN Clusterin OS=Homo sapiens GN=CLU PE=1 SV=1	-0.963683	0.823395	0.61383	-0.641994	-0.227833	-0.399848	2.39308	-2.7827	-0.933063	-3.24056	1.1595	-4.38468	1.35636	-0.19021	-1.36697	-0.148219	-1.08566	-0.937442	0.35439
SERPINC1	LGAC#N$DTLQQLMEVFK@FDTISEK@	>sp|P01008|ANT3_HUMAN Antithrombin-III OS=Homo sapiens GN=SERPINC1 PE=1 SV=1	0.417041	-0.00860572	0.43675	1.07677	0.831404	-1.87475	-0.509756	-1.00556	-0.91191	2.61727	1.06847	1.00873	0.771706	-1.1022	0.0220516	-0.0795882	0.496302	0.57589	0.357566
SERPINI1	DAN$LTGLSDNK@EIFLSK@	>sp|Q99574|NEUS_HUMAN Neuroserpin OS=Homo sapiens GN=SERPINI1 PE=1 SV=1	-0.719572	0.0435019	0.306981	-0.224751									1.91514	0.284712	-0.289789	-0.14846	0.636688	0.785148	0.357626
AHSG	VC#QDC#PLLAPLN$DTR	>sp|P02765|FETUA_HUMAN Alpha-2-HS-glycoprotein OS=Homo sapiens GN=AHSG PE=1 SV=1	-0.349847	-0.685856	-0.440196	0.291547	0.619298	0.289788	-0.00753773	-0.201946	1.22295	0.0256863	-0.326329	-0.133828	-0.296447	0.906916	0.0438401	-0.0605936	0.206113	0.266706	0.358589
FGL2	VAN$LTFVVNSLDGK@	>sp|Q14314|FGL2_HUMAN Fibroleukin OS=Homo sapiens GN=FGL2 PE=1 SV=1	-0.136273	1.28902	0.604259	-0.655701	-1.38341	1.00384	3.08478	-3.73128	-3.51106			-2.15478	0.867072	-1.33973	0.806325	0.0094047	-1.06643	-1.07584	0.358794
ICOSLG	TVVTYHIPQN$SSLENVDSR	>sp|O75144|ICOSL_HUMAN ICOS ligand OS=Homo sapiens GN=ICOSLG PE=1 SV=2	0.954506	0.349005	1.12923	-0.540812	-0.435481	0.0737943	0.498159	0.912805	-0.430404	-0.28071	-0.00113325	-0.973791	1.01526	-0.0388017	0.933878	0.36765	0.0320432	-0.335607	0.35913
ACPP	FLN$ESYK@HEQVYIR	>sp|P15309|PPAP_HUMAN Prostatic acid phosphatase OS=Homo sapiens GN=ACPP PE=1 SV=3	1.37506	2.61208	1.23881	-2.64177	1.3587	2.09577	0.0781338	-2.34358	-1.38156	3.87947	-2.18377	-2.11084	0.712251	-1.63952	-1.17552	0.471649	-0.55707	-1.02872	0.359175
NEGR1	IYDISNDM_TVN$EGTNVTLTC#LATGK@PEPSISWR	>sp|Q7Z3B1|NEGR1_HUMAN Neuronal growth regulator 1 OS=Homo sapiens GN=NEGR1 PE=1 SV=3					-0.334272	0.00890305	0.0618306	-0.694315	1.02845	-0.935468	-0.122339	1.50247				-0.239463	0.368277	0.60774	0.359645
ESAM	LQGVPHVGAN$VTLSC#QSPR	>tr|F8WDW9|F8WDW9_HUMAN Endothelial cell-selective adhesion molecule OS=Homo sapiens GN=ESAM PE=1 SV=1					2.39958	-1.33769	0.906754	-0.264125	-1.28876	0.167662	-0.401296	-0.33182				0.426129	-0.463555	-0.889684	0.360119
RNASE1	RRN$M_TQGR	>sp|P07998|RNAS1_HUMAN Ribonuclease pancreatic OS=Homo sapiens GN=RNASE1 PE=1 SV=4					-2.32158	-0.730113	0.289562	0.447647	2.62945	2.25045	1.01889	-2.67049				-0.57862	0.807077	1.3857	0.361478
NEGR1	IYDISNDMTVN$EGTN$VTLTC#LATGK@PEPSISWR	>sp|Q7Z3B1|NEGR1_HUMAN Neuronal growth regulator 1 OS=Homo sapiens GN=NEGR1 PE=1 SV=3					0.364811	0.415298	0.587463	0.487119	1.1944	0.467052	-1.50871	-1.00178				0.463673	-0.212262	-0.675934	0.36152
NAPSA	DVQYFGEIGLGTPPQN$FTVAFDTGSSN$LWVPSR	>sp|O96009|NAPSA_HUMAN Napsin-A OS=Homo sapiens GN=NAPSA PE=1 SV=1		-0.48697			-1.37092	-0.496617	0.284939	0.206888	1.28412		0.835412	-0.881579				-0.372537	0.412653	0.785189	0.361712
APOH	LGN$WSAM_PSC#K@	>sp|P02749|APOH_HUMAN Beta-2-glycoprotein 1 OS=Homo sapiens GN=APOH PE=1 SV=3					1.47499	1.24266	0.254215	-0.962131	-0.495903	1.22965	-0.398862	-1.38243				0.502432	-0.261888	-0.76432	0.363565
SLC46A1	FSADLGYN$GTR	>sp|Q96NT5|PCFT_HUMAN Proton-coupled folate transporter OS=Homo sapiens GN=SLC46A1 PE=1 SV=1	1.65063	1.70097	0.683964	-0.975089	-0.475937	0.86639	0.32681	0.241356	0.605205	0.198619	0.328558	-0.385668	0.809319	-0.355251	-0.185495	0.502388	0.145041	-0.357346	0.363593
KCNE3	ALN$ATLHSNLLC#RPGPGLGPDNQTEER	>sp|Q9Y6H6|KCNE3_HUMAN Potassium voltage-gated channel subfamily E member 3 OS=Homo sapiens GN=KCNE3 PE=1 SV=1					0.0890851	0.667515	0.282082	0.151189	-0.381879	0.550138	-0.0214104	0.119544				0.297468	0.0665982	-0.230869	0.363795
AZGP1	FGC#EIEN$N$R	>sp|P25311|ZA2G_HUMAN Zinc-alpha-2-glycoprotein OS=Homo sapiens GN=AZGP1 PE=1 SV=2	0.82769	0.482701	0.336504	1.04834	0.516351	0.496458	-0.872456	-0.166461	0.230311	1.32058	1.06317	-0.462073	-0.67442	-0.515016	-1.57249	0.333641	-0.0871326	-0.420773	0.364308
CDH2	IVSQAPSTPSPN$M_FTINNETGDIITVAAGLDR	>sp|P19022|CADH2_HUMAN Cadherin-2 OS=Homo sapiens GN=CDH2 PE=1 SV=4	0.235211	0.614886	-0.286635	0.536198	0.985504	-1.49565	0.905772	0.472653	-0.177539	0.0202222	-0.199536	-1.48916	-0.00238616	-0.114772	1.05278	0.245993	-0.130056	-0.376049	0.364374
SUSD2	SELVN$ETR	>sp|Q9UGT4|SUSD2_HUMAN Sushi domain-containing protein 2 OS=Homo sapiens GN=SUSD2 PE=1 SV=1					0.128278	0.196961	0.110146	1.06342	-0.239503	0.789694	-0.113574	-0.280205				0.3747	0.0391033	-0.335597	0.364556
FZD4	EFGFAWPESLN$C#SK@	>sp|Q9ULV1|FZD4_HUMAN Frizzled-4 OS=Homo sapiens GN=FZD4 PE=1 SV=2	0.240099	-0.524701	1.29337	1.31168	0.566096	-0.740541	1.00018	0.519784	-1.00014	0.329913	-0.668012	0.423309	0.994603	-2.67132	1.70889	0.458246	-0.126108	-0.584354	0.366066
LRG1	QLDM_LDLSN$N$SLASVPEGLWASLGQPNWDMR	>sp|P02750|A2GL_HUMAN Leucine-rich alpha-2-glycoprotein OS=Homo sapiens GN=LRG1 PE=1 SV=2		-1.74467		0.789743	0.761714	-1.34804	-0.856368	-0.00431728		-0.595833	0.613609	0.208534	0.17489		-0.0672352	-0.400323	0.0667932	0.467116	0.366896
PAPPA2	K@PTPIPIPPMVIGQTN$K@	>sp|Q9BXP8|PAPP2_HUMAN Pappalysin-2 OS=Homo sapiens GN=PAPPA2 PE=1 SV=4	-0.280029	-0.235147	0.785911	-0.160598									0.621923	-0.246175	2.09741	0.0275344	0.824386	0.796851	0.366919
SIRPB1	GLQLTWLENGN$VSR	>sp|O00241|SIRB1_HUMAN Signal-regulatory protein beta-1 OS=Homo sapiens GN=SIRPB1 PE=1 SV=5					0.975214	-0.276493	-0.522239	1.15927	-0.0269992	0.129109	-0.709621	0.0458663				0.333939	-0.140411	-0.47435	0.367143
RNASE2	NQNTFLLTTFANVVNVC#GNPNM_TC#PSN$K@	>sp|P10153|RNAS2_HUMAN Non-secretory ribonuclease OS=Homo sapiens GN=RNASE2 PE=1 SV=2		-0.276618		0.548566	0.905725	-0.752798	0.170177	1.03748	0.573772	-0.282823	-0.166762	-1.9467	2.11334	-1.90944	-0.473835	0.272088	-0.298922	-0.57101	0.369262
HEG1	SYSESSSTSSSESLN$SSAPR	>sp|Q9ULI3|HEG1_HUMAN Protein HEG homolog 1 OS=Homo sapiens GN=HEG1 PE=1 SV=3	-0.0280468	1.6446	-0.186967	-0.966247	-0.149918	-0.364762	0.84278	1.96774	-0.823059	-0.523996	-0.726721	-0.749689	1.41388	0.309851	0.374301	0.344898	-0.103633	-0.448531	0.370053
MUC4	DSC#TDLELFEN$GTLLWTPK@	>sp|Q99102|MUC4_HUMAN Mucin-4 OS=Homo sapiens GN=MUC4 PE=1 SV=4					-2.20237	0.712385	1.7337	1.43369	-1.22846	-0.82987	-0.208809	0.0895184				0.419351	-0.544404	-0.963755	0.371828
ADGRE5	WC#PQN$SSC#VN$ATAC#R	>tr|K7EKV5|K7EKV5_HUMAN Protein ADGRE5 (Fragment) OS=Homo sapiens GN=ADGRE5 PE=1 SV=1	0.542454	-0.590558	1.1463	-1.06556									-0.306307	1.48368	1.02502	0.0081575	0.73413	0.725972	0.373814
NTRK2	SSPDTQDLYC#LN$ESSK@	>sp|Q16620|NTRK2_HUMAN BDNF/NT-3 growth factors receptor OS=Homo sapiens GN=NTRK2 PE=1 SV=1	-0.0396193	0.0612742	0.450639	-0.12169									0.66748	0.87049	-0.17409	0.087651	0.454626	0.366976	0.373912
MGAM	ILGMEEPSN$VTVK@	>tr|A0A0J9YVZ3|A0A0J9YVZ3_HUMAN Maltase-glucoamylase, intestinal (Fragment) OS=Homo sapiens GN=MGAM PE=1 SV=1					-0.313385	0.329399	1.01927	-1.25718	1.12451	0.326364	0.758186	-0.22401				-0.055474	0.496262	0.551736	0.374098
ACE2	SIGLLSPDFQEDN$ETEINFLLK@	>sp|Q9BYF1|ACE2_HUMAN Angiotensin-converting enzyme 2 OS=Homo sapiens GN=ACE2 PE=1 SV=2					0.0548578	2.29281	-0.622153	-0.282139	-0.205349	-1.10949	0.0796474	-0.160048				0.360843	-0.348809	-0.709652	0.37429
MSLN	ALSQQN$VSMDLATFMK@	>sp|Q13421|MSLN_HUMAN Mesothelin OS=Homo sapiens GN=MSLN PE=1 SV=2	-3.35866	-0.631618	-2.38043	2.51466									-2.88954	-0.205227	-6.53929	-0.964013	-3.21135	-2.24734	0.375328
ICAM2	GSLEVN$C#STTC#NQPEVGGLETSLDK@	>sp|P13598|ICAM2_HUMAN Intercellular adhesion molecule 2 OS=Homo sapiens GN=ICAM2 PE=1 SV=2	1.01633	-1.33286	0.0439983	1.74894	-0.818293	0.200999	-0.907065	1.69071	-1.60611	1.34754	0.449385	0.41958	-0.724885	-2.94013	0.042564	0.205345	-0.430294	-0.635639	0.376686
NECTIN3	C#LIEVN$ETITQISWEK@	>sp|Q9NQS3|NECT3_HUMAN Nectin-3 OS=Homo sapiens GN=NECTIN3 PE=1 SV=1	1.04108	0.641308	0.18495	-0.0667079	0.442789	-0.232226	0.222151	0.487567	0.429039	-0.646407	-0.250397	0.655325	-0.98254	-0.224785	1.25807	0.340114	0.0340436	-0.30607	0.377132
LAIR1	STYN$DTEDVSQASPSESEAR	>sp|Q6GTX8|LAIR1_HUMAN Leukocyte-associated immunoglobulin-like receptor 1 OS=Homo sapiens GN=LAIR1 PE=1 SV=1	0.567965	1.17366	0.581627	-0.992636	-0.612318	-0.870257	1.02301	2.55321	-0.905473	-0.46569	-1.2147	-1.44332	1.03371	-1.70046	2.84307	0.428033	-0.264694	-0.692728	0.377666
LRP2	AN$DSFGEASIIFSN$GR	>sp|P98164|LRP2_HUMAN Low-density lipoprotein receptor-related protein 2 OS=Homo sapiens GN=LRP2 PE=1 SV=3	0.210256	1.176	1.82606	-0.842798	-0.726893	1.30252	-0.311937	0.356576	0.225257	-0.353824	-0.201969	-0.415238	0.6291	-0.771762	0.856055	0.373723	-0.00462585	-0.378349	0.379842
DPEP3	VVEELN$RLGMMIDLSYASDTLIR	>sp|Q9H4B8|DPEP3_HUMAN Dipeptidase 3 OS=Homo sapiens GN=DPEP3 PE=2 SV=2	0.421775	-0.376121	0.812779	-0.499722									1.05151	0.0273744	0.435461	0.0896778	0.504784	0.415106	0.38367
HMCN2	RN$FSVEVLVPPSIENEDLEEVIK@	>sp|Q8NDA2|HMCN2_HUMAN Hemicentin-2 OS=Homo sapiens GN=HMCN2 PE=2 SV=3					-0.325485	-0.0573476	-0.409709	-0.715262	2.05972	-1.75427	0.687481	0.755878				-0.376951	0.437201	0.814152	0.383776
THY1	DEGTYTC#ALHHSGHSPPISSQN$VTVLR	>sp|P04216|THY1_HUMAN Thy-1 membrane glycoprotein OS=Homo sapiens GN=THY1 PE=1 SV=2					-0.412067	-0.433444	0.624564	0.469192	0.900903	0.453074	0.536002	-0.249089				0.0620612	0.410222	0.348161	0.384281
PIGR	ANLTN$FPENGTFVVNIAQLSQDDSGR	>sp|P01833|PIGR_HUMAN Polymeric immunoglobulin receptor OS=Homo sapiens GN=PIGR PE=1 SV=4					-1.20721	0.629043	-1.00138	0.64138	1.17988	-0.977157	0.916079	0.559942				-0.234543	0.419687	0.65423	0.384692
CUBN	VIFFTDGSRPYGGFTASYTSSEDAVC#GGSLPN$TPEGN$FTSPGYDGVR	>sp|O60494|CUBN_HUMAN Cubilin OS=Homo sapiens GN=CUBN PE=1 SV=5	-0.0846826	0.948984	-0.37525	-0.465772	-1.57126	0.723448	-0.440121	0.515761	-0.0567859	0.96397			-0.399669	-0.481457	2.30558	-0.0936115	0.466328	0.55994	0.384828
ROBO4	VPSAPPQEVTLK@PGN$GTVFVSWVPPPAENHNGIIR	>sp|Q8WZ75|ROBO4_HUMAN Roundabout homolog 4 OS=Homo sapiens GN=ROBO4 PE=1 SV=1	-0.481018	-0.455436	-0.895381	0.371125	-0.615332	0.220416	1.04061	2.06369	-0.911706	-0.459048	-1.93917	-1.11164	0.514973	0.479237	1.12019	0.156084	-0.329595	-0.485678	0.385504
FOLR1	N$AC#C#STN$TSQEAHK@DVSYLYR	>sp|P15328|FOLR1_HUMAN Folate receptor alpha OS=Homo sapiens GN=FOLR1 PE=1 SV=3					0.0882561	-0.744753	0.699024	0.252481	0.409846	0.699446	0.58469	-0.0802493				0.0737518	0.403433	0.329681	0.388162
TYRO3	DLVPATN$YSLR	>sp|Q06418|TYRO3_HUMAN Tyrosine-protein kinase receptor TYRO3 OS=Homo sapiens GN=TYRO3 PE=1 SV=1	-0.39135	-1.1088	-0.675072	2.06561	3.59416	1.06553	-0.275545	-2.74037	-2.87411	0.588599	-1.65412	-1.18039	0.373557	-0.459429	1.06133	0.19177	-0.592082	-0.783852	0.388608
LRG1	LPPGLLAN$FTLLR	>sp|P02750|A2GL_HUMAN Leucine-rich alpha-2-glycoprotein OS=Homo sapiens GN=LRG1 PE=1 SV=2					2.99744	-2.40305	-2.53893	-2.1571	-1.49261	-0.00574033	2.23517	1.05029				-1.02541	0.446778	1.47219	0.389654
MMRN2	FN$TTYINIGSSYFPEHGYFR	>sp|Q9H8L6|MMRN2_HUMAN Multimerin-2 OS=Homo sapiens GN=MMRN2 PE=1 SV=2					-0.066408	-1.30808	0.100669	0.142921	1.20555	-1.58796	1.33635	0.82648				-0.282723	0.445103	0.727826	0.392123
CDCA8	IYN$ISGN$GSPLADSK@	>sp|Q53HL2|BOREA_HUMAN Borealin OS=Homo sapiens GN=CDCA8 PE=1 SV=2					0.901094	-0.111006	0.327645	0.352737	1.0466	-1.14512	0.292724	-0.793781				0.367618	-0.149893	-0.517511	0.395238
CNTN1	DVYALMGQN$VTLEC#FALGNPVPDIR	>sp|Q12860|CNTN1_HUMAN Contactin-1 OS=Homo sapiens GN=CNTN1 PE=1 SV=1	0.338299	-0.906842	0.964976	0.0851496	-0.211671	0.233418	-0.289252	-0.65312	0.964691	-0.417434	1.11418	-0.525726	0.585349	-0.165778	0.0649583	-0.0548803	0.231463	0.286343	0.396884
NBL1	N$ITQIVGHSGC#EAK@	>sp|P41271|NBL1_HUMAN Neuroblastoma suppressor of tumorigenicity 1 OS=Homo sapiens GN=NBL1 PE=1 SV=2					0.724757	0.123159	-0.00536127	-0.615707	0.805025	0.721557	-0.14879	0.156067				0.0567121	0.383465	0.326753	0.397089
ITFG1	SELGAVIFWGQNQTLDPNN$M_TILN$R	>sp|Q8TB96|TIP_HUMAN T-cell immunomodulatory protein OS=Homo sapiens GN=ITFG1 PE=1 SV=1	0.727809	-0.537839	1.67752	-0.584456	0.400995	-0.034109	0.05367	0.713337	0.049698	0.201786	0.143551	-0.224009	0.323117	-0.505623	0.334911	0.302116	0.0462044	-0.255912	0.397727
APOD	C#IQAN$YSLM_EN$GK@IK@	>sp|P05090|APOD_HUMAN Apolipoprotein D OS=Homo sapiens GN=APOD PE=1 SV=1					2.17947	-0.430421	0.686947	-0.45467	-1.69004	1.35439	-0.153291	-0.776082				0.495331	-0.316254	-0.811585	0.398029
FBLN1	C#ATPHGDN$ASLEATFVK@R	>sp|P23142|FBLN1_HUMAN Fibulin-1 OS=Homo sapiens GN=FBLN1 PE=1 SV=4	-0.861437	0.303777	0.0502744	0.145956	1.0332	0.375319	1.41915	1.05193	-2.2273	0.698284	-1.04367	-1.5312	0.84989	1.71355	0.802499	0.439772	-0.10542	-0.545192	0.399202
PIGR	AN$LTNFPENGTFVVNIAQLSQDDSGRYK@	>sp|P01833|PIGR_HUMAN Polymeric immunoglobulin receptor OS=Homo sapiens GN=PIGR PE=1 SV=4	2.3837	-1.51486	1.58171	0.74712	-1.94999	-0.0450943	3.01213	0.689626	-0.0478836	0.621987	-0.230353	-2.32441	2.42793	-4.32399	1.59954	0.613043	-0.32531	-0.938353	0.400067
CRISPLD2	YQHN$ESHSR	>sp|Q9H0B8|CRLD2_HUMAN Cysteine-rich secretory protein LCCL domain-containing 2 OS=Homo sapiens GN=CRISPLD2 PE=2 SV=1	1.46286	2.48396	-0.251839	-2.04528	-0.50403	0.225382	-0.397675	1.53174	-0.112788	-0.519384	-1.1337	0.123739	0.594165	-1.63416	1.07463	0.313141	-0.229643	-0.542784	0.400877
CDHR2	AC#DLATDPGFQAYSNNGSLLITIEDVNDNAPYFLPEN$K@	>sp|Q9BYE9|CDHR2_HUMAN Cadherin-related family member 2 OS=Homo sapiens GN=CDHR2 PE=1 SV=2					-1.94943	-0.751454	-0.84226	2.82644		-0.958615	-1.00057	-1.64714				-0.179175	-1.20211	-1.02293	0.401037
RNASE1	NGQGN$C#YK@SN$SSMHITDC#R	>sp|P07998|RNAS1_HUMAN Ribonuclease pancreatic OS=Homo sapiens GN=RNASE1 PE=1 SV=4					-0.383102	0.155237	0.568073	1.28327	-0.678351	1.21504	-1.43906	0.0825159				0.40587	-0.204963	-0.610833	0.401233
TSPAN4	C#C#GVSN$YTDWFEVYN$ATR	>sp|O14817|TSN4_HUMAN Tetraspanin-4 OS=Homo sapiens GN=TSPAN4 PE=1 SV=1					0.736181	-0.510932	0.173835	-0.357906	0.735062	-0.335526	0.7736	0.254545				0.0102943	0.35692	0.346626	0.401489
CDH13	VFHINQPAEFIEDQSILN$LTFSDC#K@	>sp|P55290|CAD13_HUMAN Cadherin-13 OS=Homo sapiens GN=CDH13 PE=1 SV=1	-0.705172	-1.63298	-0.426012	2.18564	0.834365	0.253147	-0.703386	0.710582	-0.733726	-0.527863	-0.71785	0.835896	-0.555814	-2.01689	0.77281	0.0645235	-0.420491	-0.485014	0.401875
PTPRG	VGEEYQELQLDGFDNESSN$K@	>sp|P23470|PTPRG_HUMAN Receptor-type tyrosine-protein phosphatase gamma OS=Homo sapiens GN=PTPRG PE=1 SV=4	-0.532444	-0.36195	-1.19544	0.787304	0.692757	0.396864	-1.01724	0.477452	1.2695	-0.268311	-0.227847	-0.108471	0.198546	0.905201	-0.224965	-0.0940862	0.220522	0.314608	0.402007
GRIA1	RTN$YTLHVIEMK@HDGIR	>sp|P42261|GRIA1_HUMAN Glutamate receptor 1 OS=Homo sapiens GN=GRIA1 PE=1 SV=2					-0.235832	0.0865135	-0.0817714	1.65303	0.133588	0.0852843	-0.565654	0.0128215				0.355485	-0.0834899	-0.438975	0.402625
TOMM6	N$LSDIDLMAPQPGV	>sp|Q96B49|TOM6_HUMAN Mitochondrial import receptor subunit TOM6 homolog OS=Homo sapiens GN=TOMM6 PE=1 SV=1	0.367096	1.75195	1.34343	-1.44177	-0.495253	-2.10163	-0.439085	-0.194403	-0.571631	0.9534	1.18915	2.09991	0.0847135	-0.69949	-0.453009	-0.151208	0.371864	0.523072	0.406937
VNN1	MTGSGIYAPN$SSR	>sp|O95497|VNN1_HUMAN Pantetheinase OS=Homo sapiens GN=VNN1 PE=1 SV=2					-0.201452	1.63574	0.217657	0.0678492	0.768409	0.186884	-0.00520852	-1.46759				0.429948	-0.129377	-0.559325	0.408487
CLN5	QDN$ETGIYYETWNVK@	>tr|A0A0A0MRU5|A0A0A0MRU5_HUMAN Ceroid-lipofuscinosis neuronal protein 5 OS=Homo sapiens GN=CLN5 PE=1 SV=1					0.313263	-0.290732	1.34475	-0.0994959	-0.219075	-0.199887	0.177774	0.0873538				0.316946	-0.0384587	-0.355404	0.408816
AHSG	K@VC#QDC#PLLAPLN$DTR	>sp|P02765|FETUA_HUMAN Alpha-2-HS-glycoprotein OS=Homo sapiens GN=AHSG PE=1 SV=1					-0.673147	1.21469	0.245785	-1.11118	0.748415	0.817326	-0.107309	0.278824				-0.0809641	0.434314	0.515278	0.409114
FCGR3A	C#QGAYSPEDN$STQWFHN$ESLISSQASSYFIDAATVDDSGEYR	>sp|P08637|FCG3A_HUMAN Low affinity immunoglobulin gamma Fc region receptor III-A OS=Homo sapiens GN=FCGR3A PE=1 SV=2	1.18034		-0.306795	-0.485651	0.0445415	-1.43073	0.154686	-0.0421245	0.125186	0.427964	0.326746	-1.48947	1.71591	0.182666	0.600639	-0.126534	0.26995	0.396484	0.410021
SERPINA3	YTGN$ASALFILPDQDK@M_EEVEAMLLPETLK@R	>sp|P01011|AACT_HUMAN Alpha-1-antichymotrypsin OS=Homo sapiens GN=SERPINA3 PE=1 SV=2	-2.05439	-2.23659	-0.222432	2.18934	0.968279	-0.863128	-1.88085	-1.50761	-0.950832	1.65196	1.48797	1.41286	-0.451867	-3.37998	0.617675	-0.700923	0.0553967	0.75632	0.410504
SERPINA6	AQLLQGLGFN$LTER	>sp|P08185|CBG_HUMAN Corticosteroid-binding globulin OS=Homo sapiens GN=SERPINA6 PE=1 SV=1	0.653357	-0.457344	0.837654	0.218847	1.08794	-1.72765	-3.09295	-0.918476	-0.849136	0.639002	3.17151	0.859806	-0.903984	-0.923403	-0.444276	-0.424828	0.22136	0.646187	0.411848
CTBS	QIN$SSISGNLWDK@DQR	>sp|Q01459|DIAC_HUMAN Di-N-acetylchitobiase OS=Homo sapiens GN=CTBS PE=1 SV=1	-0.10798	0.389394	0.0466106	0.36679	0.315002	1.20813	-0.290463	0.806275	-1.10326	0.882975	0.336037	-1.03724	0.613081	0.239213	0.414496	0.34172	0.049328	-0.292392	0.417961
KNG1	HGIQYFNN$NTQHSSLFM_LNEVK@R	>sp|P01042|KNG1_HUMAN Kininogen-1 OS=Homo sapiens GN=KNG1 PE=1 SV=2					1.68183	-0.447915	2.88281	-2.55305	-0.843132	-0.197347	-0.724256	-1.18009				0.39092	-0.736205	-1.12713	0.418951
LYVE1	K@ANQQLN$FTEAK@	>sp|Q9Y5Y7|LYVE1_HUMAN Lymphatic vessel endothelial hyaluronic acid receptor 1 OS=Homo sapiens GN=LYVE1 PE=1 SV=2	-1.65238	-0.354263	-1.39353	1.40755	1.50469	0.680142	0.143009	0.668567	-1.37887	0.941373	-0.0175106	-1.56847	0.125838	-0.401601	0.0449793	0.125473	-0.322037	-0.44751	0.419539
AMBP	YFYN$GTSMAC#ETFQYGGC#MGNGNNFVTEK@	>sp|P02760|AMBP_HUMAN Protein AMBP OS=Homo sapiens GN=AMBP PE=1 SV=1	-1.40535	-3.87426	-1.31976	4.19306	0.726528	0.902416	-1.86517	0.734445	1.21341	-0.132705	-0.776911	-0.83548	-2.45989	-1.98155	-2.55453	-0.23851	-1.07538	-0.83687	0.420653
CADM2	ELNILFLN$K@TDN$GTYR	>sp|Q8N3J6|CADM2_HUMAN Cell adhesion molecule 2 OS=Homo sapiens GN=CADM2 PE=2 SV=1	0.305328	0.0732917	-0.332214	0.848967	1.33807	1.03046	-0.246794	0.704232	-1.80105	0.744644	-0.459324	-1.01699	0.305943	-0.627016	2.63355	0.465167	-0.0314626	-0.49663	0.421638
FCER1A	WFHN$GSLSEETN$SSLNIVNAK@	>sp|P12319|FCERA_HUMAN High affinity immunoglobulin epsilon receptor subunit alpha OS=Homo sapiens GN=FCER1A PE=1 SV=1					0.120559	0.00734538	-0.354753	0.531996	0.465782	0.487986	-0.161818	0.331138				0.0762868	0.280772	0.204485	0.423028
ST6GAL1	DHVN$VSMVEVTDFPFNTSEWEGYLPK@	>sp|P15907|SIAT1_HUMAN Beta-galactoside alpha-2,6-sialyltransferase 1 OS=Homo sapiens GN=ST6GAL1 PE=1 SV=1	0.206833	2.12156	-1.82042	0.386831	0.621578	0.327643	0.296179	-0.265206	1.00421	-1.40173	1.05549	-0.690076	-1.26904	0.733077	-1.08885	0.234375	-0.236702	-0.471077	0.424301
CDHR2	ILAN$GSIVLNGSLSYNNK@	>sp|Q9BYE9|CDHR2_HUMAN Cadherin-related family member 2 OS=Homo sapiens GN=CDHR2 PE=1 SV=2	1.57603	0.28315	1.00908	0.0299957	-0.207336	0.28761	-0.151336	0.403821	0.814313	-0.53572	0.793201	0.146956	0.144428	-0.220921	0.0441141	0.403876	0.169482	-0.234394	0.425871
ORM2	QNQC#FYN$SSYLN$VQR	>sp|P19652|A1AG2_HUMAN Alpha-1-acid glycoprotein 2 OS=Homo sapiens GN=ORM2 PE=1 SV=2	-0.642803	-0.926487	-1.0884	1.56883	2.05779	-0.853939	-0.639694	-0.931586	0.242875	0.802395	1.15139	-0.691638	-0.447201	-0.0682066	0.689862	-0.182037	0.239925	0.421962	0.426099
TSPAN1	DYGSQEDFTQVWN$TTMK@	>sp|O60635|TSN1_HUMAN Tetraspanin-1 OS=Homo sapiens GN=TSPAN1 PE=1 SV=2	0.21438	1.43392	0.163743	-0.290363	-0.947407	0.526184	0.63906	1.052	1.20108	-0.976154	0.543728	-0.91064	0.493082	-0.110016	-0.0947663	0.34894	0.0209014	-0.328038	0.427802
SERPINA3	YTGN$ASALFILPDQDK@	>sp|P01011|AACT_HUMAN Alpha-1-antichymotrypsin OS=Homo sapiens GN=SERPINA3 PE=1 SV=2	-2.9022	0.69654	-2.66732	0.449176	1.53737	-0.408584	-0.703823	-0.83331	-0.886924	0.88298	0.96658	0.666311	-0.862803	3.39869	-3.0373	-0.604018	0.161077	0.765095	0.432161
MXRA8	GSPGN$GSSHSGAPGPDPTLAR	>sp|Q9BRK3|MXRA8_HUMAN Matrix-remodeling-associated protein 8 OS=Homo sapiens GN=MXRA8 PE=1 SV=1	0.622897	0.650719	1.40948	-0.0654727	-1.09494	-0.964722	2.01864	1.40934	-0.671572	1.3966	-1.58681	-0.366122	0.890963	-0.831878	1.27637	0.498242	0.0153637	-0.482878	0.432878
PCDH9	IDPVTGN$ITLEEK@PAPTDVGLHR	>sp|Q9HC56|PCDH9_HUMAN Protocadherin-9 OS=Homo sapiens GN=PCDH9 PE=1 SV=2					-0.367249	0.0784383	0.364403	0.377279	0.714185	0.172399	0.116287	0.198689				0.113218	0.30039	0.187172	0.434964
COL5A3	GQPAN$QSVLLSIYDER	>sp|P25940|CO5A3_HUMAN Collagen alpha-3(V) chain OS=Homo sapiens GN=COL5A3 PE=1 SV=3					1.10975	-0.753112	-0.0831382	1.12085	0.721117	-0.0245506	-0.540317	-0.649161				0.348587	-0.123228	-0.471815	0.435286
THBD	GFQWVTGDN$NTSYSR	>sp|P07204|TRBM_HUMAN Thrombomodulin OS=Homo sapiens GN=THBD PE=1 SV=2	0.0877816	1.00102	0.0935354	-1.16505	0.476603	-0.271687	1.27162	1.5258	-0.370152	-0.489371	-1.39405	-0.554872	1.11675	-0.154073	1.64174	0.377453	-0.0291464	-0.406599	0.436334
PLAU	IIGGEFTTIEN$QPWFAAIYR	>sp|P00749|UROK_HUMAN Urokinase-type plasminogen activator OS=Homo sapiens GN=PLAU PE=1 SV=2					0.604389	-0.360473	-1.24923	0.536003	-0.0105442	0.223131	-0.0286512	1.06477				-0.117329	0.312176	0.429505	0.436501
KNG1	HGIQYFNN$N$TQHSSLFM_LNEVK@R	>sp|P01042|KNG1_HUMAN Kininogen-1 OS=Homo sapiens GN=KNG1 PE=1 SV=2					0.223141	-0.309791	3.08757	-1.35919	-1.17889	0.433615	0.00781534	-1.19081				0.410431	-0.482066	-0.892498	0.437059
C7	N$YTLTGR	>sp|P10643|CO7_HUMAN Complement component C7 OS=Homo sapiens GN=C7 PE=1 SV=2	0.398974	0.359912	1.04065	-0.193024									1.07604	0.413391	0.533741	0.401629	0.674392	0.272763	0.438688
PARM1	N$ISIESR	>sp|Q6UWI2|PARM1_HUMAN Prostate androgen-regulated mucin-like protein 1 OS=Homo sapiens GN=PARM1 PE=1 SV=1	-0.118307	1.64586	0.344006	0.0251373									-0.568858	0.0855621	0.590504	0.474174	0.0357361	-0.438438	0.440856
EGF	VSEDN$ITESQHMLVAEIMVSDQDDC#APVGC#SMYAR	>sp|P01133|EGF_HUMAN Pro-epidermal growth factor OS=Homo sapiens GN=EGF PE=1 SV=2		-1.07804	0.656034	0.493139	-0.226777	0.954882	0.173613	-0.345676	1.20552	-0.784467	-0.519847	-0.346236	-1.71911	-0.383021	0.676106	0.0895962	-0.267294	-0.35689	0.44211
A1BG	REGDHEFLEVPEAQEDVEATFPVHQPGN$YSC#SYR	>sp|P04217|A1BG_HUMAN Alpha-1B-glycoprotein OS=Homo sapiens GN=A1BG PE=1 SV=4					0.25904	-0.754837	-0.0241515	0.414986	-0.825862	0.680037	1.08368	0.593202				-0.0262408	0.382763	0.409004	0.442561
SLC44A2	GVLMVGN$ETTYEDGHGSR	>sp|Q8IWA5|CTL2_HUMAN Choline transporter-like protein 2 OS=Homo sapiens GN=SLC44A2 PE=1 SV=3	0.368345	0.678331	0.453596	0.410293									-0.499392	0.305563	0.652133	0.477641	0.152768	-0.324873	0.442581
CD27	N$C#TITANAEC#AC#R	>sp|P26842|CD27_HUMAN CD27 antigen OS=Homo sapiens GN=CD27 PE=1 SV=2	0.0359119	-0.251751	1.65643	-0.185345	-1.21046	0.102338	2.41403	0.0747745	0.315288	0.0380493	0.0209565	-1.1344	0.896998	-1.24564	0.581961	0.329491	-0.0752557	-0.404747	0.443816
ORM2	QN$QC#FYN$SSYLNVQR	>sp|P19652|A1AG2_HUMAN Alpha-1-acid glycoprotein 2 OS=Homo sapiens GN=ORM2 PE=1 SV=2	-0.563284	-1.27386	-1.74936	1.86489	1.34808	-0.626489	-0.637065	-0.344643	-0.138062	1.67156	1.39295	-0.745399	-0.491292	0.343019	-0.601395	-0.247718	0.204483	0.452201	0.44409
CDH2	IVSQAPSTPSPNM_FTIN$NETGDIITVAAGLDREK@	>sp|P19022|CADH2_HUMAN Cadherin-2 OS=Homo sapiens GN=CDH2 PE=1 SV=4					-0.729081	-0.194016	0.715315	0.352993	0.939726	0.720084	0.462629	-0.507731				0.0363027	0.403677	0.367374	0.444746
NEGR1	IYDISNDM_TVN$EGTN$VTLTC#LATGK@PEPSISWR	>sp|Q7Z3B1|NEGR1_HUMAN Neuronal growth regulator 1 OS=Homo sapiens GN=NEGR1 PE=1 SV=3					0.48096	-0.0647279	-0.455467	0.144749	0.705646	0.161953	-0.350982	0.608755				0.0263786	0.281343	0.254964	0.445274
UMOD	FALLMTN$C#YATPSSN$ATDPLK@	>sp|P07911|UROM_HUMAN Uromodulin OS=Homo sapiens GN=UMOD PE=1 SV=1	0.326971	-0.219657	2.2908	0.312446	5.51838	-2.04132	-2.72484	-3.00807	-1.24469	0.949672	-2.28271	-2.24348	0.282855	-0.825403	-0.388008	0.0568391	-0.821681	-0.87852	0.445633
SERPINC1	LGAC#N$DTLQQLMEVFK@	>sp|P01008|ANT3_HUMAN Antithrombin-III OS=Homo sapiens GN=SERPINC1 PE=1 SV=1	-0.45787	0.298853	-2.30514	0.174488	1.32809	-1.3955	-1.4489	-0.674057	0.354618	-0.450148	0.706979	1.74906	-1.52513	1.10062	-2.14308	-0.560004	-0.0295834	0.530421	0.446773
FOLR2	HFIQDTC#LYEC#SPNLGPWIQQVN$QSWR	>sp|P14207|FOLR2_HUMAN Folate receptor beta OS=Homo sapiens GN=FOLR2 PE=1 SV=4	0.550711	-1.19949	0.744782	-0.266298									0.398542	0.151129	0.497286	-0.0425728	0.348986	0.391559	0.447467
APOD	ADGTVN$QIEGEATPVN$LTEPAK@	>sp|P05090|APOD_HUMAN Apolipoprotein D OS=Homo sapiens GN=APOD PE=1 SV=1	-0.337598	0.149368	0.309393	0.145634	1.67584	0.134735	-0.274798	-0.759589	-1.24181	-1.69778	-1.34944	1.6379	-1.02724	2.42502	-1.68173	0.130373	-0.419297	-0.549669	0.450898
IL6ST	EQYTIIN$R	>sp|P40189|IL6RB_HUMAN Interleukin-6 receptor subunit beta OS=Homo sapiens GN=IL6ST PE=1 SV=2	0.645007	0.508314	1.62101	-0.0631735									0.130812	-0.796839	1.08479	0.677789	0.139586	-0.538203	0.456636
MELTF	DC#DVLTAVSEFFN$ASC#VPVNNPK@	>sp|P08582|TRFM_HUMAN Melanotransferrin OS=Homo sapiens GN=MELTF PE=1 SV=2	1.28017	-1.80189	1.79974	0.0844706	0.0336422	-0.119601	-0.628245	1.61902	0.224938	-0.199265	-0.408411	-1.13697	1.73093	-1.43308		0.283414	-0.203643	-0.487057	0.45666
CD276	VVLGAN$GTYSC#LVR	>sp|Q5ZPR3|CD276_HUMAN CD276 antigen OS=Homo sapiens GN=CD276 PE=1 SV=1	0.602143	0.795337	1.10032	-0.921903	-0.393488	0.756621	0.631344	0.313495	-0.356474	1.12246	-1.0772	-1.16475	0.0293054	-0.478327	1.82832	0.360484	-0.0138083	-0.374292	0.459303
LMAN2	VFPYISVMVN$N$GSLSYDHSK@DGR	>sp|Q12907|LMAN2_HUMAN Vesicular integral-membrane protein VIP36 OS=Homo sapiens GN=LMAN2 PE=1 SV=1					1.03349	0.169428	-0.604243	-0.914796	0.0463116	0.713897	-0.339412	0.938732				-0.0790301	0.339882	0.418912	0.460088
VTN	N$ISDGFDGIPDNVDAALALPAHSYSGR	>sp|P04004|VTNC_HUMAN Vitronectin OS=Homo sapiens GN=VTN PE=1 SV=1	-0.822885	-1.82437	-4.96243	-0.934189	0.0791459	0.665799	1.11706	-0.417745	0.401857	-1.55521	-0.987899	0.699211	-0.978429	0.404877	-0.199219	-0.887453	-0.316402	0.57105	0.460951
UMOD	FALLMTNC#YATPSSN$ATDPLK@	>sp|P07911|UROM_HUMAN Uromodulin OS=Homo sapiens GN=UMOD PE=1 SV=1	0.945991	-0.757333	3.85038	-1.19783	6.02996	-3.0502	-3.64919	-1.821	-2.01033	0.618536	-1.63598	-2.99521	0.79392	-2.24472	0.599211	0.0438486	-0.982081	-1.02593	0.460988
SERPINA3	YTGN$ASALFILPDQDK@MEEVEAMLLPETLK@	>sp|P01011|AACT_HUMAN Alpha-1-antichymotrypsin OS=Homo sapiens GN=SERPINA3 PE=1 SV=2		-2.16358		-0.0327125	1.16542	-0.00288495	-3.15409	-1.9995	-1.44444	-0.643423	1.04275	2.28732	-2.24387		-0.779601	-1.03123	-0.296878	0.734349	0.46112
BMPR2	ISHEN$GTILC#SK@	>sp|Q13873|BMPR2_HUMAN Bone morphogenetic protein receptor type-2 OS=Homo sapiens GN=BMPR2 PE=1 SV=2	0.748685	0.213828	0.675865	-0.332132	-0.569854	0.374084	1.6103	0.572891	0.195892	-0.191432	-0.826199	-0.280871	0.275778	0.0936201	1.62658	0.411708	0.127623	-0.284085	0.461216
CD47	SDAVSHTGN$YTC#EVTELTR	>sp|Q08722|CD47_HUMAN Leukocyte surface antigen CD47 OS=Homo sapiens GN=CD47 PE=1 SV=1					-0.0649445	-0.0434126	0.563403	0.815236	0.278497	0.252712	0.300646	-0.467965				0.31757	0.0909724	-0.226598	0.463649
OLFM4	LYVYN$DGYLLNYDLSVLQK@PQ	>sp|Q6UX06|OLFM4_HUMAN Olfactomedin-4 OS=Homo sapiens GN=OLFM4 PE=1 SV=1	-0.0761984	1.85652	0.00429887	-2.06357									-0.32497	-0.197556	-2.0587	-0.0697381	-0.860409	-0.790671	0.465466
KNG1	HGIQYFN$NNTQHSSLFM_LNEVK@R	>sp|P01042|KNG1_HUMAN Kininogen-1 OS=Homo sapiens GN=KNG1 PE=1 SV=2					0.585767	-1.27353	2.46866	-0.180712	-0.599691	0.728428	-0.499181	-0.784057				0.400046	-0.288626	-0.688672	0.466999
MTHFR	GN$SSLNPC#LEGSASSGSESSK@	>sp|P42898|MTHR_HUMAN Methylenetetrahydrofolate reductase OS=Homo sapiens GN=MTHFR PE=1 SV=3	0.737819	0.655534	-0.150736	0.114333	-0.53699	0.749681	0.0588713	1.01943	0.100649	0.423699	0.00348809	-0.354603	0.585624	-0.273807	0.573941	0.330992	0.151285	-0.179708	0.468028
CEACAM4	ETVYPN$GSLLFQN$ITLEDAGSYTLR	>sp|O75871|CEAM4_HUMAN Carcinoembryonic antigen-related cell adhesion molecule 4 OS=Homo sapiens GN=CEACAM4 PE=1 SV=2		-0.0707002		-1.72559									-0.168171	0.0887649	0.0949016	-0.898143	0.00516515	0.903308	0.470778
ORM1	QDQC#IYN$TTYLN$VQR	>sp|P02763|A1AG1_HUMAN Alpha-1-acid glycoprotein 1 OS=Homo sapiens GN=ORM1 PE=1 SV=1	-0.804049	-0.0450969	-1.31007	2.38284	0.781886	-1.57619	-2.97115	-1.11755	-0.24345	1.58911	3.41218	-0.0192798	-1.54712	-1.12202	-1.46886	-0.582422	0.0857944	0.668217	0.470868
UTRN	QISDNQILLQELGPGDGIVM_AFDN$VLQK@	>sp|P46939|UTRO_HUMAN Utrophin OS=Homo sapiens GN=UTRN PE=1 SV=2					1.45606	-0.22383	-0.246561	0.131834	-0.249349	-0.17386	-0.0274134	0.228462				0.279377	-0.0555401	-0.334917	0.472388
FGA	DADQWEENC#AEVYGGGWWYNNC#QAANLN$GIYYPGGSYDPR	>sp|P02671|FIBA_HUMAN Fibrinogen alpha chain OS=Homo sapiens GN=FGA PE=1 SV=2					-1.32399			0.312675		-0.628363	1.02811	0.672687				-0.505656	0.357477	0.863133	0.474027
KLK1	HNLFDDENTAQFVHVSESFPHPGFN$MSLLEN$HTR	>sp|P06870|KLK1_HUMAN Kallikrein-1 OS=Homo sapiens GN=KLK1 PE=1 SV=2					0.467124	0.348757	0.592145	-0.237022	0.66691	-0.198834	-1.03642	0.424427				0.292751	-0.0359793	-0.32873	0.476439
CDH11	FIFSLPPEIIHN$PN$FTVR	>sp|P55287|CAD11_HUMAN Cadherin-11 OS=Homo sapiens GN=CDH11 PE=2 SV=2		0.132806	-0.890345	0.394472	1.21129	-0.718678	-1.71064	-0.805408	0.194716	1.20175	2.53939	-1.18986	-2.14722	-0.125964	0.699976	-0.340928	0.167541	0.508469	0.477676
PIGR	LSLLEEPGN$GTFTVILN$QLTSR	>sp|P01833|PIGR_HUMAN Polymeric immunoglobulin receptor OS=Homo sapiens GN=PIGR PE=1 SV=4	0.222219	0.9675	2.26944	-1.08339	-1.53379	0.734996	0.275195	0.126147	-0.14623	-0.171765	1.47837	-0.389341	-2.21785	-0.00555359	0.187362	0.24729	-0.180716	-0.428006	0.478819
FGA	DADQWEENC#AEVYGGGWWYNNC#QAAN$LN$GIYYPGGSYDPR	>sp|P02671|FIBA_HUMAN Fibrinogen alpha chain OS=Homo sapiens GN=FGA PE=1 SV=2		-3.27966	0.628783	2.71469									-2.01162		-1.00574	0.0212713	-1.50868	-1.52995	0.480161
PTPRJ	YN$ATVYSQAAN$GTEGQPQAIEFR	>sp|Q12913|PTPRJ_HUMAN Receptor-type tyrosine-protein phosphatase eta OS=Homo sapiens GN=PTPRJ PE=1 SV=3	1.76567	0.185359	1.19344	-0.471354	0.506182	-0.492632	0.261619	0.263594	0.468911	0.804705	0.172429	-0.143933	-0.0662542	0.263322	-0.258483	0.401485	0.177242	-0.224242	0.480678
HMCN2	RN$FSVEVLVPPSIEN$EDLEEVIK@	>sp|Q8NDA2|HMCN2_HUMAN Hemicentin-2 OS=Homo sapiens GN=HMCN2 PE=2 SV=3					0.215295	-0.0455249	0.894592	0.078043	0.753356	-0.198205	-0.231303	-0.131456				0.285601	0.048098	-0.237503	0.48086
IL6ST	VK@PNPPHN$LSVINSEELSSILK@	>sp|P40189|IL6RB_HUMAN Interleukin-6 receptor subunit beta OS=Homo sapiens GN=IL6ST PE=1 SV=2	1.03993	0.0335849	1.1711	-0.492111	0.0349528	-0.971234	0.864662	0.444844	0.0858083	1.80181	0.255572	-0.230213	1.11785	0.18605	0.550577	0.265715	0.538207	0.272491	0.481887
FBN1	STN$ETDASN$IEDQSETEANVSLASWDVEK@	>sp|P35555|FBN1_HUMAN Fibrillin-1 OS=Homo sapiens GN=FBN1 PE=1 SV=3	0.838616	0.143198	-0.307034	-0.16507	-1.02574	-0.0564318	-0.0569061	1.27287	0.273954	0.0102033	-0.606083	0.276613	1.20116	-0.906115	3.3779	0.0804371	0.518233	0.437796	0.482398
ANPEP	GPSTPLPEDPN$WNVTEFHTTPK@	>sp|P15144|AMPN_HUMAN Aminopeptidase N OS=Homo sapiens GN=ANPEP PE=1 SV=4	-0.0955125	1.65758	-1.35964	1.26215									0.508709	-1.50163	0.0252752	0.366142	-0.32255	-0.688693	0.486151
CDHR2	ILAN$GSIVLN$GSLSYNNK@	>sp|Q9BYE9|CDHR2_HUMAN Cadherin-related family member 2 OS=Homo sapiens GN=CDHR2 PE=1 SV=2	0.0760796	0.897517	-0.0825508	-0.337724	-0.0753339	1.11773	0.199859	0.81498	0.412757	-1.45872	-0.0292005	-0.209933	0.0892732	1.40032	0.192026	0.32632	0.0566469	-0.269673	0.486829
CDH2	IVSQAPSTPSPNMFTIN$NETGDIITVAAGLDREK@	>sp|P19022|CADH2_HUMAN Cadherin-2 OS=Homo sapiens GN=CDH2 PE=1 SV=4					0.350606	0.647264	0.531056	-0.0898493	0.178145	0.942646	0.0865577	-1.27342				0.359769	-0.0165178	-0.376287	0.486942
ESAM	AHNEVGTAQC#N$VTLEVSTGQ	>tr|F8WDW9|F8WDW9_HUMAN Endothelial cell-selective adhesion molecule OS=Homo sapiens GN=ESAM PE=1 SV=1	-0.200149	0.350345	-0.150774	0.538488	0.0459288	-0.528923	0.717458	0.606657	0.654627	0.12802	0.623893	-0.46027	0.303163	-0.0285603	1.33919	0.172379	0.365724	0.193345	0.487489
JCHAIN	IIVPLN$NRENISDPTSPLR	>sp|P01591|IGJ_HUMAN Immunoglobulin J chain OS=Homo sapiens GN=JCHAIN PE=1 SV=4	0.962121	1.4319	-1.20683	-0.900389	-0.937205	0.0297255	1.88523	0.758891	-0.0386939	-0.576121	0.0144036	-1.25922	0.120666	0.0373663	1.00526	0.25293	-0.0994768	-0.352407	0.488414
CUBN	N$ASAVPVFYSSMSTAMVIFK@	>sp|O60494|CUBN_HUMAN Cubilin OS=Homo sapiens GN=CUBN PE=1 SV=5		1.83845	-1.04874	-1.00197	-2.75262	2.06367	0.252882	1.05992	0.645111	-1.07743	0.0795649	-0.612236	-0.726891	-0.69575	-0.763497	0.0587994	-0.450161	-0.50896	0.490008
PDGFRB	AQDGTFSSVLTLTNLTGLDTGEYFC#THN$DSR	>sp|P09619|PGFRB_HUMAN Platelet-derived growth factor receptor beta OS=Homo sapiens GN=PDGFRB PE=1 SV=1					0.736689	-0.157108	-1.0123	1.84746	0.882704	-0.426309	-0.191801	-1.00011				0.353687	-0.183879	-0.537566	0.492959
ACPP	VYDPLYC#ESVHN$FTLPSWATEDTM_TK@	>sp|P15309|PPAP_HUMAN Prostatic acid phosphatase OS=Homo sapiens GN=ACPP PE=1 SV=3	1.27218	2.7909	0.9858	-2.49828	0.619677	1.58656	-0.635226	-1.515	0.157079	2.97314	-1.23068	-0.560059	0.196935	-1.78755	-1.80604	0.325826	-0.293883	-0.619709	0.494399
ENPEP	EGITLN$SSNPSGNAFLK@	>sp|Q07075|AMPE_HUMAN Glutamyl aminopeptidase OS=Homo sapiens GN=ENPEP PE=1 SV=3	0.0143513	0.248137	-0.0792013	-0.6277	-0.789173	1.87009	0.144008	0.000390467	-0.716913	0.495939	0.0778022	0.0765521	0.7886	1.30647	0.481045	0.0976133	0.358499	0.260886	0.496122
DCAF11	N$SSSAGSGSGDPSEGLPR	>sp|Q8TEB1|DCA11_HUMAN DDB1- and CUL4-associated factor 11 OS=Homo sapiens GN=DCAF11 PE=1 SV=1	-0.645	-0.621805	0.566025	-0.235789	-0.000433808	0.665542	1.32304	0.937779	-0.531147	-0.607727	-0.481439	-1.05957	0.55102	1.10149	0.780885	0.24867	-0.0352129	-0.283883	0.498151
PROCR	ALWQADTQVTSGVVTFTLQQLN$AYN$RTRYELR	>sp|Q9UNN8|EPCR_HUMAN Endothelial protein C receptor OS=Homo sapiens GN=PROCR PE=1 SV=1	-0.237345	-0.213325	-0.67449	0.860663	-0.541757	0.078885	0.174877	1.26981	0.663812	-0.712458		-1.97184	0.0853744	-0.552527	0.9308	0.0896652	-0.259472	-0.349138	0.499624
HYOU1	AEPPLN$ASASDQGEK@	>sp|Q9Y4L1|HYOU1_HUMAN Hypoxia up-regulated protein 1 OS=Homo sapiens GN=HYOU1 PE=1 SV=1	0.726385	0.851273	0.31691	0.100533	-0.498585	-0.146338	0.582584	1.26371	-0.274327	0.530322	-0.343294	0.148208	1.01485	-0.223675	0.575901	0.39956	0.203998	-0.195562	0.499961
GBA	DLGPTLAN$STHHNVR	>sp|P04062|GLCM_HUMAN Glucosylceramidase OS=Homo sapiens GN=GBA PE=1 SV=3	0.931308	0.370006	1.05769	-0.639325	-1.21483	-0.328	1.06786	0.531761	0.233903	1.01681	0.593198	-0.0191414	0.0332272	1.18355	0.227193	0.222059	0.466963	0.244904	0.501641
PCDH1	AN$DSDQGANAEIEYTFHQAPEVVR	>sp|Q08174|PCDH1_HUMAN Protocadherin-1 OS=Homo sapiens GN=PCDH1 PE=1 SV=2	-0.345624	0.401572	0.574164	-0.364891	1.31819	-0.775753	0.195755	1.27361	-0.292296	0.131853	-0.0434166	-0.892191	0.757987	0.130053	0.55561	0.284627	0.0496571	-0.23497	0.502084
SLC15A2	VTVVGNEN$NSLLIESIK@	>sp|Q16348|S15A2_HUMAN Solute carrier family 15 member 2 OS=Homo sapiens GN=SLC15A2 PE=2 SV=2	0.824426	1.51977	0.398774	-0.609267									1.20334	-1.61112	-0.0912771	0.533425	-0.166352	-0.699777	0.502331
ICOSLG	TDNSLLDQALQN$DTVFLN$MR	>sp|O75144|ICOSL_HUMAN ICOS ligand OS=Homo sapiens GN=ICOSLG PE=1 SV=2		0.198084	0.150681	0.350111	0.503003	-1.4584	-0.445128	-0.358063	0.466784	0.907271	2.00783	-0.205288	-0.738968	-0.25487	-0.979477	-0.151388	0.171897	0.323285	0.505196
JCHAIN	IIVPLNN$REN$ISDPTSPLR	>sp|P01591|IGJ_HUMAN Immunoglobulin J chain OS=Homo sapiens GN=JCHAIN PE=1 SV=4	1.47004	1.70239	-1.99946	-0.210828	-6.06027	1.88384	3.53465	0.545161	-1.41583	-1.61383	-0.424703	-1.5343	0.28565	-1.31294	1.27483	0.108191	-0.677305	-0.785495	0.505409
GAA	VTVLGVATAPQQVLSN$GVPVSN$FTYSPDTK@	>sp|P10253|LYAG_HUMAN Lysosomal alpha-glucosidase OS=Homo sapiens GN=GAA PE=1 SV=4	-0.533804	0.922887	0.297067	-0.953589	-0.442216	1.73886	-0.682366	-0.144608	0.297549	0.293707	1.15074	-1.9015	3.04318	0.226255	0.152084	0.0252794	0.466003	0.440724	0.508284
CSPG4	LGLTPEATN$ASLLGC#MEDLSVN$GQR	>sp|Q6UVK1|CSPG4_HUMAN Chondroitin sulfate proteoglycan 4 OS=Homo sapiens GN=CSPG4 PE=1 SV=2	1.68583	-0.58995	1.48391	0.475447	0.0449507	-1.60148		-0.695078	-0.568068			0.531944	-0.412381	-0.853775	0.101973	0.114805	-0.240061	-0.354866	0.508516
PILRA	SPQN$ETLYSVLK@	>sp|Q9UKJ1|PILRA_HUMAN Paired immunoglobulin-like type 2 receptor alpha OS=Homo sapiens GN=PILRA PE=1 SV=3	0.299788	1.10101	-0.33274	-0.986292									-0.349836	0.460144	1.38395	0.0204409	0.498086	0.477645	0.51121
CPB2	K@QVHFFVN$ASDVDN$VK@	>sp|Q96IY4|CBPB2_HUMAN Carboxypeptidase B2 OS=Homo sapiens GN=CPB2 PE=1 SV=2	-0.228133	1.55227	0.194587	-0.503621									0.56218	0.430381	0.80089	0.253777	0.597817	0.34404	0.511217
FNDC3B	IIYSGEELEC#N$LK@DLRPATDYHVR	>sp|Q53EP0|FND3B_HUMAN Fibronectin type III domain-containing protein 3B OS=Homo sapiens GN=FNDC3B PE=1 SV=2	0.808807	-0.0417818	-1.2104	-0.00311681									-0.637408	-0.292231	-0.347591	-0.111622	-0.425744	-0.314121	0.51143
ACE2	EQSTLAQMYPLQEIQN$LTVK@	>sp|Q9BYF1|ACE2_HUMAN Angiotensin-converting enzyme 2 OS=Homo sapiens GN=ACE2 PE=1 SV=2	0.296263	0.546261	0.111989	0.706893									1.26818	-0.299183	-1.88114	0.415351	-0.304047	-0.719398	0.512677
SERPINA3	TLN$QSSDELQLSMGNAMFVK@	>sp|P01011|AACT_HUMAN Alpha-1-antichymotrypsin OS=Homo sapiens GN=SERPINA3 PE=1 SV=2	-1.78309	-1.04047	-0.608886	2.3355	1.02416	-0.38874	-1.42652	-1.33367	-0.549094	0.183191	1.29281	1.60891	-0.497074	-0.549118	-1.3103	-0.402715	0.0256175	0.428332	0.515284
SERPING1	MLFVEPILEVSSLPTTN$STTN$SATK@	>sp|P05155|IC1_HUMAN Plasma protease C1 inhibitor OS=Homo sapiens GN=SERPING1 PE=1 SV=2	0.955799	0.241015	0.611623	-0.185697	1.3174	-0.229336	-1.47467	0.858714	0.166959	-1.81059	0.435296	0.491195	0.99985	-0.312065	-0.299838	0.261856	-0.0470273	-0.308883	0.517879
CEACAM7	ETIYPN$GTLLIQN$VTHNDAGIYTLHVIK@	>tr|A0A0A0MTT6|A0A0A0MTT6_HUMAN Carcinoembryonic antigen-related cell adhesion molecule 7 OS=Homo sapiens GN=CEACAM7 PE=1 SV=1					-1.26337	-0.53295	3.34519	-0.579503	-0.197666	-1.18449	-0.896338	0.13091				0.242342	-0.536896	-0.779238	0.519737
CADM2	VDQNDN$TSLQWSN$PAQQTLYFDDK@K@	>sp|Q8N3J6|CADM2_HUMAN Cell adhesion molecule 2 OS=Homo sapiens GN=CADM2 PE=2 SV=1					0.398121	0.918691	0.0249239	-0.152208	0.759294	0.5668	-1.19209	-0.35841				0.297382	-0.0561026	-0.353485	0.521197
FAM3B	GINIAIVNYVTGN$VTATR	>sp|P58499|FAM3B_HUMAN Protein FAM3B OS=Homo sapiens GN=FAM3B PE=1 SV=2	-0.0474991	0.148345	-0.540118	-0.34377									-0.0113895	1.68789	-0.644057	-0.195761	0.344148	0.539908	0.521736
A1BG	FQSPAGTEALFELHN$ISVADSANYSC#VYVDLK@PPFGGSAPSER	>sp|P04217|A1BG_HUMAN Alpha-1B-glycoprotein OS=Homo sapiens GN=A1BG PE=1 SV=4	-3.04816	-1.98357	-2.78394	1.3927	1.34804	-1.58977	-2.59667	-3.05399		-0.112924	1.11144	1.83071	-3.34298	-2.37426	-2.08064	-1.53942	-0.82811	0.711311	0.522918
SOD3	AK@LDAFFALEGFPTEPN$SSSR	>sp|P08294|SODE_HUMAN Extracellular superoxide dismutase [Cu-Zn] OS=Homo sapiens GN=SOD3 PE=1 SV=2	0.809243	0.943315	0.103196	-0.702556	-1.84546	3.54867	-0.436916	-0.192417	0.535961	-2.31463	-1.35816	-0.664872	1.88928	0.309751	0.0478456	0.278386	-0.222118	-0.500504	0.523656
PTPRJ	YN$ATVYSQAANGTEGQPQAIEFR	>sp|Q12913|PTPRJ_HUMAN Receptor-type tyrosine-protein phosphatase eta OS=Homo sapiens GN=PTPRJ PE=1 SV=3	0.956929	0.104176	0.483142	0.666585									-0.767421	0.242342	0.990081	0.552708	0.155001	-0.397707	0.524187
NEO1	GSSVILN$C#SAYSEPSPK@	>sp|Q92859|NEO1_HUMAN Neogenin OS=Homo sapiens GN=NEO1 PE=1 SV=2					-0.0135966	0.217275	-0.350911	1.35668	0.143481	-0.158481	0.308983	-0.178892				0.302363	0.0287728	-0.27359	0.52446
ORM1	SVQEIQATFFYFTPN$K@TEDTIFLR	>sp|P02763|A1AG1_HUMAN Alpha-1-acid glycoprotein 1 OS=Homo sapiens GN=ORM1 PE=1 SV=1	-3.42067	-2.59517	-3.69434	2.29334	0.295487	-2.31131	-3.27276	-1.33007	-0.544829	2.41965	2.80875	0.84028	-5.53862	-1.99883	-3.81863	-1.75443	-0.833176	0.921258	0.524513
DNASE1	YLFVYRPDQVSAVDSYYYDDGC#EPC#GN$DTFNR	>sp|P24855|DNAS1_HUMAN Deoxyribonuclease-1 OS=Homo sapiens GN=DNASE1 PE=1 SV=1	1.29641	-0.763755	1.25418	-0.700122	-1.46502	1.2801	-1.11703	0.00652039	2.07469	-0.640745	0.0442658	0.360974	1.94813	-0.122476	-1.04857	-0.0260895	0.373752	0.399842	0.526155
ACP2	K@N$LTLMATTSQLPK@	>sp|P11117|PPAL_HUMAN Lysosomal acid phosphatase OS=Homo sapiens GN=ACP2 PE=1 SV=3	1.03491	1.25955	0.787356	-0.832667	-0.876833	1.13595	0.00282417	0.581403	0.427854	0.647733	0.722361	-0.935852	-0.933339	0.0658787	0.814351	0.386563	0.115569	-0.270994	0.527697
ORM1	SVQEIQATFFYFTPN$K@	>sp|P02763|A1AG1_HUMAN Alpha-1-acid glycoprotein 1 OS=Homo sapiens GN=ORM1 PE=1 SV=1	0.0194919	0.140401	-0.375872	0.802189	0.555367	-0.489148	-2.27238	-0.54707	0.305079	-0.300113	1.28267	1.60796	-1.58843	0.0322394	-0.785848	-0.270878	0.0790797	0.349957	0.528234
GCGR	LYGDQC#HHN$LSLLPPPTELVC#N$R	>sp|P47871|GLR_HUMAN Glucagon receptor OS=Homo sapiens GN=GCGR PE=1 SV=1	-0.17939	-0.293933	1.14994	-0.128182	1.3006	-0.655198	0.000932183	-0.722763	-0.426494	2.27157	0.407735	-0.465219	-0.312492	1.1796	-0.0932153	0.0590005	0.365927	0.306926	0.528471
DPEP1	AN$LSQVADHLDHIK@	>sp|P16444|DPEP1_HUMAN Dipeptidase 1 OS=Homo sapiens GN=DPEP1 PE=1 SV=3	0.527323	1.19524	0.440889	0.00254971									0.880611	0.161935	-0.287927	0.5415	0.25154	-0.289961	0.528678
CUBN	SSN$NSMLLVFK@	>sp|O60494|CUBN_HUMAN Cubilin OS=Homo sapiens GN=CUBN PE=1 SV=5	-1.4463	1.56599	0.833124	-0.439236	-0.357018	1.36013	-0.0778883	0.700029	-0.26675	0.405003	-0.381921	-0.254529	-0.222563	1.58789	-1.19217	0.267354	-0.046435	-0.313789	0.529792
AMBP	SK@WN$ITMESYVVHTN$YDEYAIFLTK@	>sp|P02760|AMBP_HUMAN Protein AMBP OS=Homo sapiens GN=AMBP PE=1 SV=1	-3.04868	-1.68028	-2.11734	3.21107	1.30372	0.63624	-0.0993657	-1.04323	-0.284398	0.0528007	-0.757949	-0.129955	-2.00706	-1.22606	-1.7012	-0.354734	-0.864831	-0.510097	0.530001
BTD	WNVNAPPTFHSEMMYDN$FTLVPVWGK@	>sp|P43251|BTD_HUMAN Biotinidase OS=Homo sapiens GN=BTD PE=1 SV=2	-0.736687	0.530198	-1.12167	1.03271									-1.0148	0.350052	-0.917839	-0.073861	-0.527529	-0.453668	0.530642
C1RL	TQPSSEN$K@	>sp|Q9NZP8|C1RL_HUMAN Complement C1r subcomponent-like protein OS=Homo sapiens GN=C1RL PE=1 SV=2	0.728292	0.475803	1.17171	0.441358									1.45772	-0.859988	-0.0198159	0.70429	0.192638	-0.511653	0.532391
FAM174A	GSEGGN$GSN$PVAGLETDDHGGK@	>sp|Q8TBP5|F174A_HUMAN Membrane protein FAM174A OS=Homo sapiens GN=FAM174A PE=2 SV=1					-0.318067	-1.30829	0.549739	1.07057	1.08474	1.03269	0.019979	-0.435806				-0.00151218	0.425401	0.426913	0.534075
CFI	SIPAC#VPWSPYLFQPN$DTC#IVSGWGR	>sp|P05156|CFAI_HUMAN Complement factor I OS=Homo sapiens GN=CFI PE=1 SV=2					0.263494	0.0921131	-0.377593	-0.80003	0.870771		-0.819696	0.533768				-0.205504	0.194948	0.400452	0.534823
KNG1	HGIQYFNN$N$TQHSSLFMLNEVK@	>sp|P01042|KNG1_HUMAN Kininogen-1 OS=Homo sapiens GN=KNG1 PE=1 SV=2	-3.07995	-1.40389	0.783054	-0.0618737	1.02541	-0.182873	3.69543	-2.42441	-0.232451	-0.0507817	-0.837568	-1.42865	2.2578	0.124109	3.08254	-0.206137	0.416429	0.622566	0.537074
REV3L	N$ISGSLEHN$K@ANK@	>sp|O60673|DPOLZ_HUMAN DNA polymerase zeta catalytic subunit OS=Homo sapiens GN=REV3L PE=1 SV=2	-0.997269	-1.43372	-1.03939	-3.23872									-3.1982	5.54224	-1.45245	-1.67727	0.297197	1.97447	0.538829
SLC44A2	GVLM_VGN$ETTYEDGHGSR	>sp|Q8IWA5|CTL2_HUMAN Choline transporter-like protein 2 OS=Homo sapiens GN=SLC44A2 PE=1 SV=3					-0.213641	-0.0879812	0.640613	0.000659685	0.947456	1.06248	0.720743	-0.999321				0.0849127	0.432841	0.347928	0.539985
C4A	GLN$VTLSSTGR	>sp|P0C0L4|CO4A_HUMAN Complement C4-A OS=Homo sapiens GN=C4A PE=1 SV=2	0.121814	-1.89987	1.60967	0.0701062	1.41843	-1.73824	-0.0602132	1.04845	-0.443463	0.749966	-0.227594	0.0475372	-0.353683	1.57074	1.72568	0.0712682	0.438455	0.367187	0.540224
CDH6	EDAQIN$TTIGSVTAQDPDAAR	>sp|P55285|CADH6_HUMAN Cadherin-6 OS=Homo sapiens GN=CDH6 PE=1 SV=1	1.47792	0.188141	0.981725	-0.478261									-0.707176	0.796105	0.31551	0.542381	0.134813	-0.407568	0.540654
APOH	DTAVFEC#LPQHAMFGN$DTITC#TTHGN$WTK@	>sp|P02749|APOH_HUMAN Beta-2-glycoprotein 1 OS=Homo sapiens GN=APOH PE=1 SV=3	-1.19861	-1.31078	0.466067	0.0757978	0.0300501	3.50042	-0.936178	-0.066778	-2.00024	-0.48218	-1.55436	-0.51091	0.255681	-0.811296	2.26906	0.0699983	-0.404892	-0.47489	0.540681
FN1	ITTTPTN$GQQGNSLEEVVHADQSSC#TFDNLSPGLEYNVSVYTVK@	>sp|P02751|FINC_HUMAN Fibronectin OS=Homo sapiens GN=FN1 PE=1 SV=4	-1.27815	1.37951	0.353024	1.0312									0.686302	-0.84305	-0.180843	0.371396	-0.11253	-0.483926	0.540855
INSRR	WLEPPDPN$GLILK@	>sp|P14616|INSRR_HUMAN Insulin receptor-related protein OS=Homo sapiens GN=INSRR PE=1 SV=2					-1.45621	-1.58365	-2.16343	-0.9182	-1.83874	-2.24112	-2.07383	4.70749				-1.53037	-0.361548	1.16882	0.54156
BTD	YQFNTNVVFSNN$GTLVDR	>sp|P43251|BTD_HUMAN Biotinidase OS=Homo sapiens GN=BTD PE=1 SV=2					0.318411	0.703462	0.197634	0.15641	-0.592048	0.79686	0.633473	-0.498308				0.343979	0.084994	-0.258985	0.542431
ORM1	EN$GTISR	>sp|P02763|A1AG1_HUMAN Alpha-1-acid glycoprotein 1 OS=Homo sapiens GN=ORM1 PE=1 SV=1	-5.07857	-0.83758	-2.25013	3.27006	0.829498	-3.82798	-3.84564	-2.71691	-0.639268	2.64315	4.14097	0.478944	-6.24996	-0.975994	-4.56356	-1.80716	-0.73796	1.0692	0.543215
LMOD1	MTVTN$LLSRNM_DK@	>sp|P29536|LMOD1_HUMAN Leiomodin-1 OS=Homo sapiens GN=LMOD1 PE=1 SV=3					1.45727	-0.568119	0.881504	-0.913641	-2.95442	-0.317358	-0.0235753	1.37365				0.214253	-0.480425	-0.694679	0.543543
ATRN	DLDMFIN$ASK@	>sp|O75882|ATRN_HUMAN Attractin OS=Homo sapiens GN=ATRN PE=1 SV=2	0.579942	0.321198	1.11994	-0.51428									1.52115	0.130138	0.535111	0.376701	0.728798	0.352097	0.544128
HPX	C#SDGWSFDATTLDDN$GTMLFFK@	>sp|P02790|HEMO_HUMAN Hemopexin OS=Homo sapiens GN=HPX PE=1 SV=2	-1.7937	-1.05827	-1.11188	2.44849	0.29726	0.0288873	-0.152873	0.139684	0.398049	1.10683	-0.0764142	0.108612	-0.106287	-0.338036	5.83579e-05	-0.150301	0.156116	0.306417	0.54537
COCH	VYSLPGREN$YSSVDAN$GIQSQMLSR	>sp|O43405|COCH_HUMAN Cochlin OS=Homo sapiens GN=COCH PE=1 SV=1					0.402876	-0.499754	0.831615	0.900475	0.489616	1.61957	-1.46783	-1.05506				0.408803	-0.103427	-0.51223	0.546642
UMOD	DGPC#GTVLTRN$ETHATYSNTLYLADEIIIR	>sp|P07911|UROM_HUMAN Uromodulin OS=Homo sapiens GN=UMOD PE=1 SV=1					1.59763	-0.833417	-0.637709	-0.535808	1.04732	-0.217516	-0.0502538	0.462703				-0.102325	0.310563	0.412889	0.549255
LUM	LHINHNN$LTESVGPLPK@	>sp|P51884|LUM_HUMAN Lumican OS=Homo sapiens GN=LUM PE=1 SV=2	1.56851	-0.0680416	0.0502684	0.140804	0.68664	-0.24694	-0.681198	-0.272251	0.41989	1.8173	0.234318	0.21786	-0.649497	1.16766	-0.427538	0.147223	0.397142	0.249918	0.551801
IL6R	GVLTSLPGDSVTLTC#PGVEPEDN$ATVHWVLR	>sp|P08887|IL6RA_HUMAN Interleukin-6 receptor subunit alpha OS=Homo sapiens GN=IL6R PE=1 SV=1					0.955461	-0.140065	-0.174562	-0.574266	1.14501	-0.0396072	0.994259	-0.663208				0.016642	0.359115	0.342473	0.551898
KNG1	LN$AENNATFYFK@	>sp|P01042|KNG1_HUMAN Kininogen-1 OS=Homo sapiens GN=KNG1 PE=1 SV=2					-0.109657	-0.132343	0.907283	0.252436	0.114025	-0.414814	-0.803561	0.900437				0.22943	-0.0509781	-0.280408	0.552142
LMAN2	VFPYISVMVN$N$GSLSYDHSK@	>sp|Q12907|LMAN2_HUMAN Vesicular integral-membrane protein VIP36 OS=Homo sapiens GN=LMAN2 PE=1 SV=1	-1.02017	0.334759	-0.348224	1.12253	1.65819	0.923935	-2.06877	-0.805224	-0.411909	-0.681656	-0.593253	0.74694	-0.482911	-1.2932	0.337827	-0.0253714	-0.339737	-0.314365	0.552428
C9	GTVIDVTDFVN$WASSIN$DAPVLISQK@	>sp|P02748|CO9_HUMAN Complement component C9 OS=Homo sapiens GN=C9 PE=1 SV=2		-1.05161		0.728546	-0.802596	-0.763894	-0.246266	1.29811	-1.09716	-1.51141	-0.0513924	1.74011	-2.2102	0.317742	-0.863489	-0.139618	-0.525115	-0.385497	0.552628
MANBA	IEAYN$IC#HLNYFTFSPIYDK@	>sp|O00462|MANBA_HUMAN Beta-mannosidase OS=Homo sapiens GN=MANBA PE=2 SV=3					0.542121	-0.0682912	0.291859	0.172747	0.267922	-0.253408	0.487245	-0.093983				0.234609	0.101944	-0.132665	0.554319
HSPA1B	EIAEAYLGYPVTN$AVITVPAYFNDSQR	>sp|P0DMV9|HS71B_HUMAN Heat shock 70 kDa protein 1B OS=Homo sapiens GN=HSPA1B PE=1 SV=1	0.754927	-1.59925	0.330895	-0.869695	-0.774145	0.0746803	0.123997	0.517236	0.77958		-0.423792	-0.0954328	-1.38319	-1.29763		-0.18017	-0.484094	-0.303924	0.555256
CSPG4	LGLTPEATNASLLGC#M_EDLSVN$GQR	>sp|Q6UVK1|CSPG4_HUMAN Chondroitin sulfate proteoglycan 4 OS=Homo sapiens GN=CSPG4 PE=1 SV=2					0.370595	0.713438	-1.09541	0.98812	0.83183	-0.426325	-1.04767	0.09734				0.244187	-0.136205	-0.380392	0.557435
LAMP2	VASVININPN$TTHSTGSC#R	>sp|P13473|LAMP2_HUMAN Lysosome-associated membrane glycoprotein 2 OS=Homo sapiens GN=LAMP2 PE=1 SV=2					0.747655	-0.314983	0.112486	-0.0346886	0.617446	0.422255	0.55368	-0.311677				0.127617	0.320426	0.192809	0.55793
CDH15	EQPLN$VTVC#R	>sp|P55291|CAD15_HUMAN Cadherin-15 OS=Homo sapiens GN=CDH15 PE=1 SV=1					-0.163939	-1.3614	-0.390691	1.72289	0.260448	1.00212	0.531444	-0.215205				-0.0482853	0.394701	0.442986	0.558391
IL6ST	VK@PNPPHN$LSVIN$SEELSSILK@	>sp|P40189|IL6RB_HUMAN Interleukin-6 receptor subunit beta OS=Homo sapiens GN=IL6ST PE=1 SV=2					0.336114	-0.504264	0.637817	-0.180719	-0.20539	1.68861	-0.103996	0.188084				0.0722368	0.391828	0.319591	0.55878
ENPEP	EALNN$ASSLFEQWLNGTVSLPVNLR	>sp|Q07075|AMPE_HUMAN Glutamyl aminopeptidase OS=Homo sapiens GN=ENPEP PE=1 SV=3		-0.330921			-0.860987	1.14231	1.99999	-1.17395	-0.715207	-0.59544	1.34874	-1.5335				0.155288	-0.37385	-0.529138	0.559335
ZNF729	AFN$SFSALMK@HK@	>sp|A6NN14|ZN729_HUMAN Zinc finger protein 729 OS=Homo sapiens GN=ZNF729 PE=2 SV=4	0.401837	-0.340792	2.07186	-0.863242									1.67502	0.0269513	0.738923	0.317414	0.813632	0.496218	0.561593
EFNB1	K@HHDYYITSTSN$GSLEGLENR	>sp|P98172|EFNB1_HUMAN Ephrin-B1 OS=Homo sapiens GN=EFNB1 PE=1 SV=1	-1.29288	-0.267734	-0.819348	1.52248	0.485653	0.327819	-0.344338	1.38562	-0.53764	0.104167	-1.92739	0.439164	-0.618054	1.54713	-0.370937	0.12466	-0.194795	-0.319455	0.562358
VASN	N$LSGPDK@R	>sp|Q6EMK4|VASN_HUMAN Vasorin OS=Homo sapiens GN=VASN PE=1 SV=1					-0.506394	-0.565671	0.641852	-0.724246	-0.757651	-0.486054	3.18263	-0.566465				-0.288615	0.343116	0.63173	0.564489
LRRN1	TVDELQQLFN$LTELDFSQN$NFTNIK@	>sp|Q6UXK5|LRRN1_HUMAN Leucine-rich repeat neuronal protein 1 OS=Homo sapiens GN=LRRN1 PE=1 SV=1	1.57908	2.7143	0.366618	-1.62028									-0.163342	-2.08509	1.80529	0.75993	-0.147716	-0.907646	0.564517
CLEC4G	LQN$NSC#EPC#PTSWLSFEGSC#YFFSVPK@	>sp|Q6UXB4|CLC4G_HUMAN C-type lectin domain family 4 member G OS=Homo sapiens GN=CLEC4G PE=1 SV=1					-1.49946	0.237392	-0.498463	2.26649	1.48811	-0.176784	-1.59757	-1.92194				0.126491	-0.552045	-0.678536	0.564895
CD63	N$N$HTASILDR	>sp|P08962|CD63_HUMAN CD63 antigen OS=Homo sapiens GN=CD63 PE=1 SV=2	-0.20389	0.682707	0.20699	-0.976307	-0.156254	2.27585	-0.00619262	0.420019	-0.44995	0.026434	-0.273725	-1.3925	0.403988	1.17659	0.582389	0.280366	0.010461	-0.269905	0.565415
KNG1	HGIQYFNN$NTQHSSLFM_LNEVK@	>sp|P01042|KNG1_HUMAN Kininogen-1 OS=Homo sapiens GN=KNG1 PE=1 SV=2	-2.34784	-0.304854	1.05345	0.960737	1.2349	-0.0802876	3.71541	-2.62578	-3.26004	0.587019	-0.699807	-1.74368	1.26364	-0.0702624	1.34848	0.200717	-0.367807	-0.568523	0.566011
CD7	GRIDFSGSQDN$LTITM_HR	>sp|P09564|CD7_HUMAN T-cell antigen CD7 OS=Homo sapiens GN=CD7 PE=1 SV=1					0.647706	-0.0761807	-0.016352	0.679285	-0.243605	0.716859	0.415159	-0.503593				0.308615	0.0962051	-0.21241	0.568005
CDH2	IVSQAPSTPSPNM_FTIN$N$ETGDIITVAAGLDR	>sp|P19022|CADH2_HUMAN Cadherin-2 OS=Homo sapiens GN=CDH2 PE=1 SV=4					0.100003	0.417816	0.640024	-1.05098	0.730465	0.0592351	0.500054	-0.137013				0.0267169	0.288185	0.261469	0.568015
AMBP	SK@WN$ITMESYVVHTNYDEYAIFLTK@	>sp|P02760|AMBP_HUMAN Protein AMBP OS=Homo sapiens GN=AMBP PE=1 SV=1	-2.77177	-2.00062	-2.30178	3.06752	1.57571	0.922791	-0.315054	-0.771869	-0.282415	0.137906	-0.812655	-0.179115	-1.85285	-1.7078	-0.814258	-0.324383	-0.787312	-0.462929	0.568032
APOD	ADGTVNQIEGEATPVN$LTEPAK@	>sp|P05090|APOD_HUMAN Apolipoprotein D OS=Homo sapiens GN=APOD PE=1 SV=1	-0.343889	-0.0470888	-0.083096	0.590815	1.2059	0.0695672	-0.0891571	-0.0841199	-0.930386	-0.943675	-0.775336	0.999405	-0.807858	2.17018	-0.706804	0.152366	-0.142067	-0.294433	0.570943
AHSG	AALAAFNAQNNGSN$FQLEEISR	>sp|P02765|FETUA_HUMAN Alpha-2-HS-glycoprotein OS=Homo sapiens GN=AHSG PE=1 SV=1					-0.125029	-0.544551	-0.23391	0.759209	1.20601	-0.896135	0.28127	0.521836				-0.03607	0.278246	0.314316	0.571003
PTGDS	WFSAGLASN$SSWLR	>sp|P41222|PTGDS_HUMAN Prostaglandin-H2 D-isomerase OS=Homo sapiens GN=PTGDS PE=1 SV=1	-4.25394	0.241325	0.0472922	0.0911664	-2.28711	0.621971	1.84663	1.10154	0.413492	-0.772972	0.0570389	-1.26717	-3.82176	-0.263703	-0.205842	-0.323891	-0.837273	-0.513383	0.571906
IGHG1	TK@PREEQYN$STYR	>sp|P01857|IGHG1_HUMAN Ig gamma-1 chain C region OS=Homo sapiens GN=IGHG1 PE=1 SV=1	0.505262	0.347375	1.01113	-0.498155	-1.28038	-0.115046	1.13309	0.00261245	-0.366213	0.4502	1.10588	0.584876	0.5139	-1.00449	1.37973	0.138236	0.380554	0.242318	0.573592
CDH2	VDIIVAN$LTVTDK@DQPHTPAWNAVYR	>sp|P19022|CADH2_HUMAN Cadherin-2 OS=Homo sapiens GN=CDH2 PE=1 SV=4	-2.43668	0.512976	0.881693	0.303959	-0.0343582	0.756871	0.533088	0.459525	-0.0840079	-1.20322	-0.418552	0.484522	0.267578	0.374106	-0.338781	0.122134	-0.131194	-0.253328	0.575209
SPINT2	C#ATVTEN$ATGDLATSR	>sp|O43291|SPIT2_HUMAN Kunitz-type protease inhibitor 2 OS=Homo sapiens GN=SPINT2 PE=1 SV=2	1.56666	0.250015	0.960155	0.11827	-0.079367	-0.349722	0.986879	0.560074	0.780422	0.269151	-0.141747	-0.400748	1.35431	-1.3655	1.26957	0.501621	0.252207	-0.249413	0.577079
CUBN	QTC#ENVVIVNQTYGILESIGYPNPYSENQHC#N$WTIR	>sp|O60494|CUBN_HUMAN Cubilin OS=Homo sapiens GN=CUBN PE=1 SV=5	0.461872	0.94703	-0.629462	-0.938829	-0.0560679	0.349977	-0.508786	-1.38149	0.00355281	0.431278	1.29642	-0.690537	-1.84204	-0.396848	1.86703	-0.21947	0.0955512	0.315021	0.577155
APOD	K@M_TVTDQVN$C#PK@	>sp|P05090|APOD_HUMAN Apolipoprotein D OS=Homo sapiens GN=APOD PE=1 SV=1	0.285394	-1.3364	0.129763	0.829211									0.979431	0.17637	-0.194762	-0.0230093	0.320347	0.343356	0.578586
TNFRSF11A	ALVAVVAGN$STTPR	>sp|Q9Y6Q6|TNR11_HUMAN Tumor necrosis factor receptor superfamily member 11A OS=Homo sapiens GN=TNFRSF11A PE=1 SV=1					1.07468	-1.05186	-0.310612	0.362111	1.26231	0.729085	-0.180042	-0.346226				0.0185811	0.366282	0.347701	0.580031
FCGR3B	C#QGAYSPEDN$STQWFHN$ESLISSQASSYFIDAATVNDSGEYR	>sp|O75015|FCG3B_HUMAN Low affinity immunoglobulin gamma Fc region receptor III-B OS=Homo sapiens GN=FCGR3B PE=1 SV=2					-0.778066	-1.50096	0.158724	-0.297244	-0.259736			-0.495424				-0.604387	-0.37758	0.226807	0.580542
PIGR	WN$N$TGC#QALPSQDEGPSK@	>sp|P01833|PIGR_HUMAN Polymeric immunoglobulin receptor OS=Homo sapiens GN=PIGR PE=1 SV=4	0.0353142	0.629057	0.83975	0.815244									0.721276	-1.96117	1.08542	0.579841	-0.0514922	-0.631333	0.58086
LILRA5	HILQVWSEPSDLLEIPVSGAADNLSPSQN$K@	>sp|A6NI73|LIRA5_HUMAN Leukocyte immunoglobulin-like receptor subfamily A member 5 OS=Homo sapiens GN=LILRA5 PE=1 SV=1	-0.580765	0.116271	0.176267	0.660471									0.104461	0.364345	-1.19115	0.0930607	-0.240783	-0.333843	0.581727
MMRN1	FN$PGAESVVLSN$STLK@	>sp|Q13201|MMRN1_HUMAN Multimerin-1 OS=Homo sapiens GN=MMRN1 PE=1 SV=3	-0.297605	0.272587	0.460289	0.880408	0.310976	-0.421354	0.491295	0.921561	0.254876	-0.159076	0.00325552	0.084206	-0.316417	0.162197	1.24544	0.32727	0.182068	-0.145202	0.582845
FN1	DQC#IVDDITYNVN$DTFHK@	>sp|P02751|FINC_HUMAN Fibronectin OS=Homo sapiens GN=FN1 PE=1 SV=4					0.746253	-0.000118183	-0.105338	-0.527679	-0.0988872	1.37302	-0.722137	0.826676				0.0282794	0.344668	0.316389	0.583047
CHL1	NWGDN$DSIFQDVIETR	>sp|O00533|NCHL1_HUMAN Neural cell adhesion molecule L1-like protein OS=Homo sapiens GN=CHL1 PE=1 SV=4	0.694095	0.16765	1.9167	-1.33825									0.994151	-0.210386	-1.4028	0.36005	-0.206344	-0.566394	0.584473
LAMP1	SGPK@N$M_TFDLPSDATVVLN$R	>sp|P11279|LAMP1_HUMAN Lysosome-associated membrane glycoprotein 1 OS=Homo sapiens GN=LAMP1 PE=1 SV=3					-0.52122	0.170985	0.618831	0.0970652	-0.160453	1.95087	0.0997712	-0.195642				0.0914153	0.423637	0.332222	0.586285
GLTPD2	AAGTLEDVYN$R	>sp|A6NH11|GLTD2_HUMAN Glycolipid transfer protein domain-containing protein 2 OS=Homo sapiens GN=GLTPD2 PE=1 SV=2	0.217249	1.11031	0.404785	0.0139686									0.251437	0.840247	0.73735	0.436578	0.609678	0.1731	0.588585
SERPING1	GVTSVSQIFHSPDLAIRDTFVN$ASR	>sp|P05155|IC1_HUMAN Plasma protease C1 inhibitor OS=Homo sapiens GN=SERPING1 PE=1 SV=2	0.676515	-0.648564	0.894861	-0.808959	1.5398	1.34523	-0.0391043	-1.38872	-0.463131	0.594392	-0.647731	-0.85633	1.00281	0.453536	-0.536738	0.196382	-0.0647421	-0.261124	0.588743
FBN1	STN$ETDASNIEDQSETEANVSLASWDVEK@	>sp|P35555|FBN1_HUMAN Fibrillin-1 OS=Homo sapiens GN=FBN1 PE=1 SV=3	0.567281	0.254482	-0.0558575	-0.323727	-0.872395	-0.505765	0.204727	1.02372	-0.0228491	-0.302548	-0.603424	0.0813414	1.14062	-0.496376	2.16498	0.0365577	0.28025	0.243693	0.59147
PTPRJ	TPEQGSN$GTDGASQK@	>sp|Q12913|PTPRJ_HUMAN Receptor-type tyrosine-protein phosphatase eta OS=Homo sapiens GN=PTPRJ PE=1 SV=3	0.949053	1.29322	0.276489	-1.03713	-0.940367	0.657565	0.929137	1.48853	-0.112735	0.297846	-0.832015	-0.567074	1.64129	-0.332303	1.1956	0.452063	0.184373	-0.26769	0.592223
KNG1	HGIQYFN$N$NTQHSSLFMLNEVK@	>sp|P01042|KNG1_HUMAN Kininogen-1 OS=Homo sapiens GN=KNG1 PE=1 SV=2	-1.00534	-0.454324	0.879841	-0.0219518	0.710978	-0.144865	2.62266	-2.63934	-0.663912	0.18336	-0.0297841	-0.241808	0.823755	0.891855	1.31477	-0.00654186	0.325463	0.332005	0.59379
COL6A1	RN$FTAADWGQSR	>sp|P12109|CO6A1_HUMAN Collagen alpha-1(VI) chain OS=Homo sapiens GN=COL6A1 PE=1 SV=3	2.47097	-0.331837	0.851313	-0.394066	-0.563176	-0.0485661	0.889121	0.80314	-0.418534	-0.0155114	0.410315	0.0206331	0.353325	0.51955	0.8466	0.459612	0.245197	-0.214416	0.59559
CDH13	EVIAVYQLFVETTDVN$GK@	>sp|P55290|CAD13_HUMAN Cadherin-13 OS=Homo sapiens GN=CDH13 PE=1 SV=1					1.08975	-1.32836	-0.766624	0.711519	1.2726	0.159654	-0.0133886	-0.197933				-0.0734286	0.305233	0.378661	0.595834
CDH11	FIFSLPPEIIHNPN$FTVR	>sp|P55287|CAD11_HUMAN Cadherin-11 OS=Homo sapiens GN=CDH11 PE=2 SV=2	-1.93899	0.394595	-0.65304	0.373151	1.01265	0.0920984	0.61831	0.201036	-0.470993	-0.607726	0.57154	-0.458677	-0.701383	0.393015	-0.0662488	0.0124764	-0.191496	-0.203972	0.599335
C11orf87	LALPPC#LLN$R	>sp|Q6NUJ2|CK087_HUMAN Uncharacterized protein C11orf87 OS=Homo sapiens GN=C11orf87 PE=1 SV=2	-0.0343535	-0.0258122	1.06878	-0.0649281									1.4781	-0.593812	1.0442	0.235921	0.642832	0.406911	0.599494
AMBP	SK@WN$ITM_ESYVVHTN$YDEYAIFLTK@	>sp|P02760|AMBP_HUMAN Protein AMBP OS=Homo sapiens GN=AMBP PE=1 SV=1	-2.55366	-1.51141	-2.07697	2.16537	0.78341	0.242929	0.265208	-1.385	0.985786	0.520281	-1.45037	0.580362	-1.00389	0.491108	-1.09546	-0.508766	-0.138882	0.369884	0.600059
CDH2	IVSQAPSTPSPNM_FTINN$ETGDIITVAAGLDREK@	>sp|P19022|CADH2_HUMAN Cadherin-2 OS=Homo sapiens GN=CDH2 PE=1 SV=4					-0.222663	-0.0462057	0.901625	-0.205679	0.259642	0.117851	0.629367	0.0835497				0.106769	0.272603	0.165833	0.603083
RNASE2	NQNTFLLTTFAN$VVNVC#GNPNMTC#PSNK@	>sp|P10153|RNAS2_HUMAN Non-secretory ribonuclease OS=Homo sapiens GN=RNASE2 PE=1 SV=2	0.436943	-0.298615	0.0563729	0.666692									0.645129	0.223711	-1.38008	0.215348	-0.170414	-0.385762	0.603887
C2orf47	N$ALAAN$IDEIVFTSTGDISIYYDEK@	>sp|Q8WWC4|MAIP1_HUMAN m-AAA protease-interacting protein 1, mitochondrial OS=Homo sapiens GN=C2orf47 PE=1 SV=1	-0.928138	-1.25993	0.56487	1.53596									0.0281852	-0.109608	1.33948	-0.021811	0.419353	0.441164	0.605578
BTD	GDMFLVAN$LGTK@	>sp|P43251|BTD_HUMAN Biotinidase OS=Homo sapiens GN=BTD PE=1 SV=2	1.11576	-0.135403	-1.64077	-0.182604									-0.640326	-0.0678663	1.48572	-0.210757	0.259175	0.469932	0.606209
PGLYRP2	LEPVHLQLQC#MSQEQLAQVAAN$ATK@	>sp|Q96PD5|PGRP2_HUMAN N-acetylmuramoyl-L-alanine amidase OS=Homo sapiens GN=PGLYRP2 PE=1 SV=1	-1.1135	-2.05978	0.79285	2.0756	-0.889737	1.13442	-0.259202	-1.9036	-0.479688	-0.628942	0.168513	2.29439	-0.227366	1.72617	-1.98592	-0.277868	0.12388	0.401749	0.60761
XPNPEP2	N$C#STN$PPYLPVTVVNTTMSLTALR	>sp|O43895|XPP2_HUMAN Xaa-Pro aminopeptidase 2 OS=Homo sapiens GN=XPNPEP2 PE=2 SV=3					-1.17113	0.414698	-0.340725	0.726798	0.821079		-0.120904	-0.115635				-0.0925893	0.194847	0.287436	0.608969
CNTN1	GK@AN$STGTLVITDPTR	>sp|Q12860|CNTN1_HUMAN Contactin-1 OS=Homo sapiens GN=CNTN1 PE=1 SV=1	0.651404	0.770469	0.372015	-0.508262	-1.04228	0.958473	1.43085	0.74158	0.180862	-0.39973	0.0470146	-0.947853	0.820456	0.615579	1.17824	0.421782	0.21351	-0.208272	0.609766
FCGR3B	C#QGAYSPEDNSTQWFHNENLISSQASSYFIDAATVN$DSGEYR	>tr|M9MML6|M9MML6_HUMAN Low affinity immunoglobulin gamma Fc region receptor III-B OS=Homo sapiens GN=FCGR3B PE=1 SV=1					-2.56854	2.35422		-1.73208	0.424822	0.102702						-0.648799	0.263762	0.912561	0.610087
FGFR1	TAGVN$TTDK@EMEVLHLR	>sp|P11362|FGFR1_HUMAN Fibroblast growth factor receptor 1 OS=Homo sapiens GN=FGFR1 PE=1 SV=3	-0.582148	0.583608	-0.0634549	0.569545	0.204731	1.02852	0.290126	0.457591	0.0017132	0.58245	-0.172983	-0.96021	-0.183963	0.232104	1.46001	0.311065	0.137017	-0.174048	0.610393
CD74	GHHN$C#SESLELEDPSSGLGVTK@	>sp|P04233|HG2A_HUMAN HLA class II histocompatibility antigen gamma chain OS=Homo sapiens GN=CD74 PE=1 SV=3					-0.117579	0.0618717	0.346474	0.604475	0.299345	0.0457981	-0.214705	0.328102				0.223811	0.114635	-0.109176	0.611365
CDH13	VNSDGGLVALRN$ITAVGK@	>sp|P55290|CAD13_HUMAN Cadherin-13 OS=Homo sapiens GN=CDH13 PE=1 SV=1	1.24422	-2.87705	1.05197	1.92619	1.18782	-0.337946	1.71306	-1.59926	-1.4272	2.21088	0.143386	-2.10215	-0.63295	-2.27095	2.5883	0.288624	-0.212956	-0.501581	0.612312
BPIFB2	SDDNLLN$TSALGR	>sp|Q8N4F0|BPIB2_HUMAN BPI fold-containing family B member 2 OS=Homo sapiens GN=BPIFB2 PE=1 SV=2	-0.587373	1.35593	1.03092	-1.43905	-3.37668	-2.02403	0.769884	1.5349	-1.10174	2.6448	-1.74875	0.94831	1.20072	0.808748	-1.85054	-0.341938	0.12879	0.470728	0.613272
TNFRSF1A	YIHPQN$NSIC#C#TK@	>tr|F5H6Z2|F5H6Z2_HUMAN Tumor necrosis factor receptor superfamily member 1A (Fragment) OS=Homo sapiens GN=TNFRSF1A PE=1 SV=1					-0.74069	-0.723943	-0.146516	1.40041	1.20606	0.0827565	-0.784938	0.683889				-0.0526844	0.296943	0.349627	0.616116
RNASE2	NQNTFLLTTFAN$VVNVC#GNPNMTC#PSNK@TR	>sp|P10153|RNAS2_HUMAN Non-secretory ribonuclease OS=Homo sapiens GN=RNASE2 PE=1 SV=2					0.926874	-1.06812	0.623753	0.558748	0.553563	-0.270559	-0.225255	-0.0676525				0.260312	-0.00247594	-0.262788	0.618968
TGFBR2	K@NDEN$ITLETVC#HDPK@	>sp|P37173|TGFR2_HUMAN TGF-beta receptor type-2 OS=Homo sapiens GN=TGFBR2 PE=1 SV=2	-0.368672	-0.307303	-0.308944	1.37999	0.576179	0.0750063	-0.0621746	0.910637	-0.829606	0.729573	0.156092	-0.0940031	0.444242	-0.464631	0.590561	0.23684	0.0760328	-0.160807	0.619174
TSPAN1	ENSAFPPFC#C#NDNVTN$TAN$ETC#TK@	>sp|O60635|TSN1_HUMAN Tetraspanin-1 OS=Homo sapiens GN=TSPAN1 PE=1 SV=2	0.636644	-0.396693	1.45101	0.313591									1.25205	-1.49625	0.270998	0.501138	0.00893299	-0.492205	0.620137
SERPING1	MLFVEPILEVSSLPTTN$STTNSATK@	>sp|P05155|IC1_HUMAN Plasma protease C1 inhibitor OS=Homo sapiens GN=SERPING1 PE=1 SV=2	1.32984	1.09546	2.38661	-1.5496	2.26695	-0.771399	-2.13961	-0.168701	-1.0522	1.02946	0.000897041	0.85784	1.58987	-2.02947	-1.04526	0.306194	-0.0926957	-0.39889	0.621253
PIK3IP1	C#LN$WLDAQSGLASAPVSGAGN$HSYC#R	>sp|Q96FE7|P3IP1_HUMAN Phosphoinositide-3-kinase-interacting protein 1 OS=Homo sapiens GN=PIK3IP1 PE=1 SV=2	0.598341	-0.796649	-0.255894	-0.275168	0.3068	-0.242304	0.186919	0.490746	0.6609	-0.056096	-0.825191	0.558042	-0.420336	-0.00608164	1.20291	0.00159877	0.159164	0.157565	0.622475
CD58	VYLDTVSGSLTIYN$LTSSDEDEYEM_ESPN$ITDTMK@	>sp|P19256|LFA3_HUMAN Lymphocyte function-associated antigen 3 OS=Homo sapiens GN=CD58 PE=1 SV=1					-1.21345	0.43546	0.110644	0.3024	0.685887	0.783862	1.70519	-1.77677				-0.0912352	0.349542	0.440778	0.623293
AZGP1	DIVEYYN$DSN$GSHVLQGR	>sp|P25311|ZA2G_HUMAN Zinc-alpha-2-glycoprotein OS=Homo sapiens GN=AZGP1 PE=1 SV=2	-0.491318	-0.190973	-0.279343	0.961739	0.881912	0.0860989	-0.72781	-0.643548	-0.448285	1.08786	1.26244	0.325556	-0.410804	-0.0726713	-0.767891	-0.0504051	0.139458	0.189864	0.623383
MICAL3	AC#TN$TK@C#LIIGAGPC#GLR	>sp|Q7RTP6|MICA3_HUMAN Protein-methionine sulfoxide oxidase MICAL3 OS=Homo sapiens GN=MICAL3 PE=1 SV=2	0.600602	-0.498101	0.943531	0.907311									-1.05904	2.1112	-1.59049	0.488336	-0.179442	-0.667778	0.627516
HEPACAM2	RTDN$TTYIIK@	>sp|A8MVW5|HECA2_HUMAN HEPACAM family member 2 OS=Homo sapiens GN=HEPACAM2 PE=1 SV=1	0.227082	0.00456561	0.694813	-0.298376									0.753394	1.96	-0.841867	0.157021	0.623842	0.46682	0.627575
KLK1	HNLFDDENTAQFVHVSESFPHPGFN$M_SLLEN$HTR	>sp|P06870|KLK1_HUMAN Kallikrein-1 OS=Homo sapiens GN=KLK1 PE=1 SV=2					0.501101	0.450472	0.725225	-0.738593	-0.101224	0.509407	-1.12443	0.59934				0.234551	-0.0292278	-0.263779	0.628075
LRG1	QLDM_LDLSN$NSLASVPEGLWASLGQPNWDM_R	>sp|P02750|A2GL_HUMAN Leucine-rich alpha-2-glycoprotein OS=Homo sapiens GN=LRG1 PE=1 SV=2	1.36903	-1.37885	0.176562	0.393048	0.978505	-1.07844	-1.47077	0.251078	-0.0285664	-0.336347	0.566278	-0.335113	1.62444	-0.130947	-0.393373	-0.0949806	0.138053	0.233034	0.630997
CPQ	IVVYNQPYIN$YSR	>sp|Q9Y646|CBPQ_HUMAN Carboxypeptidase Q OS=Homo sapiens GN=CPQ PE=1 SV=1					-0.258532	0.124771	0.777175	-0.147209	0.4262	0.183172	0.570809	-0.120447				0.124051	0.264934	0.140882	0.632127
NRCAM	VISVDELN$DTIAANLSDTEFYGAK@	>sp|Q92823|NRCAM_HUMAN Neuronal cell adhesion molecule OS=Homo sapiens GN=NRCAM PE=1 SV=3	1.45213	0.105082	0.00141488	-0.443606	-0.636265	0.364951	0.75797	1.41015	-0.340354	-0.0402366	1.11702	-1.66015	1.31761	-1.14109	1.49626	0.376478	0.107008	-0.26947	0.632591
YIPF3	LPTTVLN$ATAK@	>sp|Q9GZM5|YIPF3_HUMAN Protein YIPF3 OS=Homo sapiens GN=YIPF3 PE=1 SV=1	0.919177	1.94549	0.349137	-2.65253	-2.77276	0.207003	-0.143195	3.44438	0.455099	-1.7105	-0.879399	-0.502175	-0.502213	-1.47615	2.57362	0.162087	-0.291674	-0.453761	0.632676
EGF	GN$N$SHILLSALK@	>sp|P01133|EGF_HUMAN Pro-epidermal growth factor OS=Homo sapiens GN=EGF PE=1 SV=2					-0.457564	0.461169	1.08794	-0.0395974	-0.715059	0.47382	-0.107618	0.515526				0.262986	0.0416673	-0.221319	0.634196
LYPD3	GC#FDGN$VTLTAAN$VTVSLPVR	>sp|O95274|LYPD3_HUMAN Ly6/PLAUR domain-containing protein 3 OS=Homo sapiens GN=LYPD3 PE=1 SV=2	0.636205	0.462427	-0.10778	-0.144259									0.928449	-0.45177	0.969041	0.211648	0.481907	0.270259	0.634562
PTGER3	LN$HSYTGMWAPER	>sp|P43115|PE2R3_HUMAN Prostaglandin E2 receptor EP3 subtype OS=Homo sapiens GN=PTGER3 PE=2 SV=1					0.91334	0.46603	-0.0198509	-0.421921	-1.04982	0.755563	-0.543393	0.69209				0.234399	-0.0363898	-0.270789	0.634623
CADM1	DTAVEGEEIEVN$C#TAM_ASK@PATTIR	>sp|Q9BY67|CADM1_HUMAN Cell adhesion molecule 1 OS=Homo sapiens GN=CADM1 PE=1 SV=2	0.169851	0.634989	0.570012	-0.5347	-0.0677013	0.281965	0.601005	1.13691	-0.302755	1.2472	-0.689408	-0.726315	0.826755	0.176002	0.728404	0.349041	0.179983	-0.169058	0.635412
RFNG	VINTN$C#SAVR	>sp|Q9Y644|RFNG_HUMAN Beta-1,3-N-acetylglucosaminyltransferase radical fringe OS=Homo sapiens GN=RFNG PE=2 SV=3					0.0251414	0.221306	0.238528	0.948397	0.510189	0.75558	0.343325	-1.13952				0.358343	0.117394	-0.240949	0.635604
LRG1	QLDMLDLSN$N$SLASVPEGLWASLGQPNWDM_R	>sp|P02750|A2GL_HUMAN Leucine-rich alpha-2-glycoprotein OS=Homo sapiens GN=LRG1 PE=1 SV=2	-1.88364	-1.85863		1.74466	-0.259868	-1.8652	-0.230031	-0.0683377	-0.343114	1.17077	0.487223	1.70691	-2.90471	-0.780623	-1.11491	-0.63158	-0.254065	0.377515	0.635853
UMOD	C#N$TAAPMWLNGTHPSSDEGIVSR	>sp|P07911|UROM_HUMAN Uromodulin OS=Homo sapiens GN=UMOD PE=1 SV=1					2.41567	-0.258903	-0.570789	-0.619948	-0.494958	0.500726	-0.147529	-0.461365				0.241508	-0.150782	-0.39229	0.63788
CDH13	TLEGPVPLEVIVIDQNDN$RPIFR	>sp|P55290|CAD13_HUMAN Cadherin-13 OS=Homo sapiens GN=CDH13 PE=1 SV=1	0.175428	0.865394	0.677779	-0.131326	0.435214	0.361944	-0.785591	0.564557	1.369	-0.313595	0.201325	-0.641609	0.220549	0.110138	-0.0731441	0.270425	0.124666	-0.145758	0.638072
FSTL1	FVEQN$ETAIN$ITTYPDQENNK@	>sp|Q12841|FSTL1_HUMAN Follistatin-related protein 1 OS=Homo sapiens GN=FSTL1 PE=1 SV=1	0.268965	0.753087	0.299526	-0.32847	1.73157	0.0571066	-1.55647	0.870589	-0.699084	0.832876	-1.10213	0.184366	1.71234	-0.298259	-0.472352	0.261988	0.0225363	-0.239452	0.640534
LNPEP	N$LSQDVN$GTLVSIYAVPEK@	>sp|Q9UIQ6|LCAP_HUMAN Leucyl-cystinyl aminopeptidase OS=Homo sapiens GN=LNPEP PE=1 SV=3	0.973044	-0.196335	0.1969	-1.23979									1.25662	0.853325	-1.02726	-0.0665451	0.360897	0.427442	0.640549
HEG1	SHAASDAPEN$LTLLAETADAR	>sp|Q9ULI3|HEG1_HUMAN Protein HEG homolog 1 OS=Homo sapiens GN=HEG1 PE=1 SV=3	0.560741	0.707459	-0.106221	-0.177163	-0.819221	-0.541646	0.594297	1.09818	1.31574	-0.276375	-0.0646039	-0.345603	0.55464	0.455761	0.603399	0.164554	0.320423	0.155869	0.64057
PIGR	AN$LTN$FPENGTFVVNIAQLSQDDSGR	>sp|P01833|PIGR_HUMAN Polymeric immunoglobulin receptor OS=Homo sapiens GN=PIGR PE=1 SV=4	0.0327423	1.26005	-0.115528	0.556191	-1.15686	0.469271	0.524518	0.11452	-0.761328	-0.510642	1.71928	0.466726	0.475349	0.0818464	-1.57771	0.210613	-0.0152102	-0.225824	0.641229
PTPRG	VGEEYQELQLDGFDN$ESSN$K@TWMK@	>sp|P23470|PTPRG_HUMAN Receptor-type tyrosine-protein phosphatase gamma OS=Homo sapiens GN=PTPRG PE=1 SV=4					1.23061	0.0854069	0.429418	-1.87266	-0.00411157	1.14554	0.128911	0.0373453				-0.0318064	0.326921	0.358727	0.641557
ICOSLG	TPSVNIGC#C#IEN$VLLQQN$LTVGSQTGNDIGER	>sp|O75144|ICOSL_HUMAN ICOS ligand OS=Homo sapiens GN=ICOSLG PE=1 SV=2					-0.797131	1.10075	-1.04921	0.331378	0.210192			-1.53762				-0.103553	-0.663716	-0.560162	0.642399
SPINT2	C#ATVTEN$ATGDLATS	>tr|K7EJS4|K7EJS4_HUMAN Kunitz-type protease inhibitor 2 (Fragment) OS=Homo sapiens GN=SPINT2 PE=4 SV=1	0.0620387	0.742435	0.535066	-0.09561	0.165806	0.430092	0.878949	0.0274608	0.339834	0.563057	-0.569708	-0.366083	0.612903	-0.261156	1.17697	0.34328	0.213688	-0.129591	0.642931
CLU	QLEEFLN$QSSPFYFWMN$GDR	>sp|P10909|CLUS_HUMAN Clusterin OS=Homo sapiens GN=CLU PE=1 SV=1		0.995038	0.274288	0.00704998	-0.107186	-1.16508	0.39332	-0.84411	0.255002	0.62617		-1.18193	-0.756589	0.660985	-1.30913	-0.0638116	-0.284249	-0.220438	0.644515
LSAMP	STEGQSSLTVTN$VTEEHYGN$YTC#VAANK@	>sp|Q13449|LSAMP_HUMAN Limbic system-associated membrane protein OS=Homo sapiens GN=LSAMP PE=1 SV=2	1.28326	-0.0249849	0.0939994	0.0680826	0.133091	0.412586	0.134996	0.791028	0.0642806	0.541296	-0.484654	-0.0588908	1.06937	-0.199596	0.723391	0.361507	0.236456	-0.125051	0.644976
SLC22A8	FVHPPN$ASLPN$DTQR	>sp|Q8TCC7|S22A8_HUMAN Solute carrier family 22 member 8 OS=Homo sapiens GN=SLC22A8 PE=1 SV=1	0.688724	1.20703	-0.850844	-0.107886	-0.339131	1.20005	1.01532	0.232603	-0.577079	0.0169118	-0.380519	-0.200951	1.71693	-0.392993	1.07476	0.380733	0.17958	-0.201153	0.645991
RNASE2	N$QNTFLLTTFANVVNVC#GNPNMTC#PSNK@	>sp|P10153|RNAS2_HUMAN Non-secretory ribonuclease OS=Homo sapiens GN=RNASE2 PE=1 SV=2	0.52247	-1.009	-0.479775	1.10138	1.63103	-1.7727	-0.400101	1.34155	-0.327178	0.328639	0.463746	-2.14527	0.275705		0.423622	0.116857	-0.163456	-0.280313	0.647238
CD14	APQPDELPEVDN$LTLDGNPFLVPGTALPHEGSMNSGVVPAC#AR	>sp|P08571|CD14_HUMAN Monocyte differentiation antigen CD14 OS=Homo sapiens GN=CD14 PE=1 SV=2	-0.175036	0.11724	-0.0573011	0.903522									-0.184627	-0.142533	0.455903	0.197106	0.0429142	-0.154192	0.649419
LAMP1	SGPK@N$MTFDLPSDATVVLN$R	>sp|P11279|LAMP1_HUMAN Lysosome-associated membrane glycoprotein 1 OS=Homo sapiens GN=LAMP1 PE=1 SV=3	1.50246	0.429046	2.46973	-1.07924	-0.027071	1.18461	-0.0754496	-0.109376	0.0225501	1.91479	-0.180993	-0.711965	1.9604	-2.67307	1.02991	0.536839	0.194517	-0.342322	0.650363
CD14	LRN$VSWATGR	>sp|P08571|CD14_HUMAN Monocyte differentiation antigen CD14 OS=Homo sapiens GN=CD14 PE=1 SV=2	0.242765	-2.08093	-0.466287	2.1937	1.58557	-0.422373	0.0584865	0.0553319	-0.500144	0.448756	0.999715	-1.09343	-0.850537	1.71918	-1.84338	0.145783	-0.159977	-0.30576	0.65276
PTPRN	IRHN$EQNLSLADVTQQAGLVK@	>sp|Q16849|PTPRN_HUMAN Receptor-type tyrosine-protein phosphatase-like N OS=Homo sapiens GN=PTPRN PE=1 SV=1					0.407968	-0.207639	0.437737	0.152767	1.07777	-1.41304	-0.649171	0.623663				0.197708	-0.0901951	-0.287904	0.656283
ORM2	EN$GTVSR	>sp|P19652|A1AG2_HUMAN Alpha-1-acid glycoprotein 2 OS=Homo sapiens GN=ORM2 PE=1 SV=2	-2.43207	0.222785	-0.829968	1.9851	1.87791	-0.783294	-1.6209	-1.00611	-0.261632	1.88289	2.44209	-2.00488	0.823738	-1.41945	-1.01736	-0.323319	0.0636277	0.386947	0.657342
GINM1	QQVVLN$ITYESGQVYVNDLPVNSGVTR	>sp|Q9NU53|GINM1_HUMAN Glycoprotein integral membrane protein 1 OS=Homo sapiens GN=GINM1 PE=2 SV=1	0.966347	0.886039	0.612885	-0.194348	-0.638082	-0.0111285	-0.752224	0.0952668	2.14932	-0.554427	0.928343	0.563901	-0.12771	-0.0800442	-0.645314	0.120594	0.319153	0.198559	0.660258
HAVCR2	K@GDVSLTIEN$VTLADSGIYC#C#R	>sp|Q8TDQ0|HAVR2_HUMAN Hepatitis A virus cellular receptor 2 OS=Homo sapiens GN=HAVCR2 PE=1 SV=3	-0.0351306	-1.11012	0.752853	0.797856	0.0845978	0.0222476	-0.0778941	0.42429	1.35356	-0.513941	-0.180547	0.269219	0.240058	-0.448246	1.13312	0.107338	0.264745	0.157408	0.661519
SERPINA3	DLDSQTMM_VLVN$YIFFK@	>sp|P01011|AACT_HUMAN Alpha-1-antichymotrypsin OS=Homo sapiens GN=SERPINA3 PE=1 SV=2		-2.21949	-2.86974	0.838073	-0.808017	-2.31429	-3.84622	-1.07289	-2.52117	-2.80275	0.767047	3.34373	-3.62067	0.235118	-3.96606	-1.75608	-1.22353	0.532547	0.662293
UMOD	FALLMTN$C#YATPSSNATDPLK@	>sp|P07911|UROM_HUMAN Uromodulin OS=Homo sapiens GN=UMOD PE=1 SV=1					4.75201	-1.44248	-2.55153	-2.17804	-1.80867	0.324078	-1.64394	-1.70072				-0.355008	-1.20731	-0.852304	0.662349
FSTL1	GSN$YSEILDK@	>sp|Q12841|FSTL1_HUMAN Follistatin-related protein 1 OS=Homo sapiens GN=FSTL1 PE=1 SV=1	-0.165943	1.32702	1.16137	-1.8544	1.27252	-0.0665037	-0.303068	-0.570683	0.152269	1.47799	-0.566951	-0.1166	1.49422	0.240403	-0.407634	0.100038	0.324813	0.224774	0.662988
KNG1	HGIQYFN$NNTQHSSLFMLNEVK@	>sp|P01042|KNG1_HUMAN Kininogen-1 OS=Homo sapiens GN=KNG1 PE=1 SV=2	-1.25285	-0.436008	1.205	0.555004	1.33016	0.276582	3.22579	-2.93118	-1.83725	-0.133169	-0.917105	-1.40814	1.71573	0.267352	1.44358	0.246563	-0.124143	-0.370706	0.663645
AMBP	WN$ITM_ESYVVHTN$YDEYAIFLTK@	>sp|P02760|AMBP_HUMAN Protein AMBP OS=Homo sapiens GN=AMBP PE=1 SV=1	-2.34693	-1.59089	-1.68399	2.16524	1.5069	0.482624	0.369406	-1.19335	0.37935	-0.0763392	-0.632449	-0.41842	-1.64874	0.183306	-1.87854	-0.286375	-0.584547	-0.298172	0.664881
C1RL	QN$ESHN$FSGDIALLELQHSIPLGPNVLPVC#LPDNETLYR	>sp|Q9NZP8|C1RL_HUMAN Complement C1r subcomponent-like protein OS=Homo sapiens GN=C1RL PE=1 SV=2		-1.44371	0.524216	0.980247									0.532916	-0.571326	-1.16136	0.0202494	-0.399924	-0.420174	0.666303
TF	IM_N$GEADAM_SLDGGFVYIAGK@	>sp|P02787|TRFE_HUMAN Serotransferrin OS=Homo sapiens GN=TF PE=1 SV=3	0.335412	-0.996415	-0.441606	0.394807									-0.630855	1.44309	-0.309167	-0.176951	0.16769	0.34464	0.666519
EGF	N$VSEC#SHDC#VLTSEGPLC#FC#PEGSVLER	>sp|P01133|EGF_HUMAN Pro-epidermal growth factor OS=Homo sapiens GN=EGF PE=1 SV=2					-0.109035	0.723498	1.16724	-0.578699	0.0706003	0.646822	0.20653	-0.57415				0.300752	0.0874505	-0.213301	0.667744
CPN2	LYLGSNN$LTALHPALFQN$LSK@	>sp|P22792|CPN2_HUMAN Carboxypeptidase N subunit 2 OS=Homo sapiens GN=CPN2 PE=1 SV=3	-2.10568	0.779972	-0.596163	-0.238862	0.0993138	1.14612	-0.537842	-0.652018	-0.369176	-0.683897	0.159548	1.29237	0.701433	2.59455	-3.17144	-0.263144	0.0747695	0.337914	0.670078
KNG1	LNAENN$ATFYFK@IDN$VK@	>sp|P01042|KNG1_HUMAN Kininogen-1 OS=Homo sapiens GN=KNG1 PE=1 SV=2					1.21077	-0.182419	-0.0112402	-0.902986	-0.289066	0.587868	0.043504	0.665856				0.0285309	0.252041	0.22351	0.672077
ABI3BP	SIQMTN$QTFSTVENLK@PNTSYEFQVK@PK@	>sp|Q7Z7G0|TARSH_HUMAN Target of Nesh-SH3 OS=Homo sapiens GN=ABI3BP PE=1 SV=1	-0.696956	1.99839	-0.107252	-0.587891									0.703637	-0.00732625	0.675215	0.151574	0.457175	0.305601	0.673495
SERPING1	VLSN$N$SDANLELINTWVAK@	>sp|P05155|IC1_HUMAN Plasma protease C1 inhibitor OS=Homo sapiens GN=SERPING1 PE=1 SV=2	0.875931	0.798991	0.97255	-0.990025	1.73437	-0.514053	0.0815842	-0.359158	-0.546636	0.53378	-0.126889	0.34809	1.11919	-0.00179278	-0.214221	0.325024	0.158789	-0.166235	0.674698
LRG1	QLDMLDLSNN$SLASVPEGLWASLGQPN$WDM_R	>sp|P02750|A2GL_HUMAN Leucine-rich alpha-2-glycoprotein OS=Homo sapiens GN=LRG1 PE=1 SV=2		-1.40058	-0.754243	1.28565									-0.49525		0.887325	-0.289723	0.196037	0.48576	0.680169
NEO1	LPSGMLVISN$ATEGDGGLYR	>sp|Q92859|NEO1_HUMAN Neogenin OS=Homo sapiens GN=NEO1 PE=1 SV=2	-0.300588	0.890899	0.766718	-0.448754	0.216643	0.0745543	-0.274336	0.330784	0.0367509	0.227658	-0.163615	0.940937	-0.417541	0.599355	0.62044	0.15699	0.263426	0.106436	0.680647
ORM1	QDQC#IYNTTYLN$VQREN$GTISR	>sp|P02763|A1AG1_HUMAN Alpha-1-acid glycoprotein 1 OS=Homo sapiens GN=ORM1 PE=1 SV=1	-0.304702	2.69737	-3.87712	1.68013	-1.01456	-2.8003	-2.2934	-1.83971	-0.481187	2.56077	4.76692	-1.28851	-2.63754	-4.59945	-0.886653	-0.969036	-0.366521	0.602516	0.681243
ISLR	FQAFAN$GSLLIPDFGK@	>sp|O14498|ISLR_HUMAN Immunoglobulin superfamily containing leucine-rich repeat protein OS=Homo sapiens GN=ISLR PE=2 SV=1		-2.57008	-2.93213	1.33988	1.37929	0.0906295	-0.400186	-0.474923	-1.35104	-0.702178	0.399418	1.03774	-1.04264	0.501693		-0.509647	-0.192835	0.316811	0.684362
SLC3A2	DIEN$LK@DASSFLAEWQN$ITK@	>sp|P08195|4F2_HUMAN 4F2 cell-surface antigen heavy chain OS=Homo sapiens GN=SLC3A2 PE=1 SV=3	0.100205	-0.16654	-0.186018	1.68717									1.04689	-1.9231	0.57571	0.358703	-0.100166	-0.458869	0.685118
SPARCL1	K@AEN$SSNEEETSSEGNMR	>sp|Q14515|SPRL1_HUMAN SPARC-like protein 1 OS=Homo sapiens GN=SPARCL1 PE=1 SV=2	1.35313	-0.179924	1.17674	0.113977									1.31338	-1.14441	0.58205	0.615982	0.250342	-0.36564	0.685876
LMAN2	VFPYISVM_VN$N$GSLSYDHSK@	>sp|Q12907|LMAN2_HUMAN Vesicular integral-membrane protein VIP36 OS=Homo sapiens GN=LMAN2 PE=1 SV=1	-0.808782	-0.605778	-0.300101	1.34493	1.81559	1.15131	-1.92029	-0.206395	-2.33995	1.44628	-0.891828	0.388191	-0.71086	0.987836	-0.375344	0.0588108	-0.213668	-0.272479	0.686228
LRG1	MFSQN$DTR	>sp|P02750|A2GL_HUMAN Leucine-rich alpha-2-glycoprotein OS=Homo sapiens GN=LRG1 PE=1 SV=2					2.71486	-1.59483	-0.679662	-1.96709	-2.26379	1.53603	1.81759	-0.206526				-0.38168	0.220827	0.602507	0.686971
IGHG3	GFYPSDIAVEWESSGQPENN$YNTTPPM_LDSDGSFFLYSK@	>sp|P01860|IGHG3_HUMAN Ig gamma-3 chain C region OS=Homo sapiens GN=IGHG3 PE=1 SV=2	0.356536		0.0122636	1.04047									-1.13271	0.831076	0.761577	0.469758	0.153314	-0.316444	0.687877
PRND	EAFVTGC#INATQAAN$QGEFQK@PDNK@	>sp|Q9UKY0|PRND_HUMAN Prion-like protein doppel OS=Homo sapiens GN=PRND PE=1 SV=2					1.54793	-0.0923753	-0.293454	-0.0557839	-0.565174	0.820931	0.310311	-0.357971				0.27658	0.0520241	-0.224556	0.688784
PIGR	ANLTN$FPEN$GTFVVNIAQLSQDDSGRYK@	>sp|P01833|PIGR_HUMAN Polymeric immunoglobulin receptor OS=Homo sapiens GN=PIGR PE=1 SV=4					-3.11292	0.290511	3.63684	-0.232726	-2.03252	1.91403	0.875261	-3.23612				0.145426	-0.619836	-0.765262	0.691635
IL1R1	STLITVLN$ISEIESR	>sp|P14778|IL1R1_HUMAN Interleukin-1 receptor type 1 OS=Homo sapiens GN=IL1R1 PE=1 SV=1		-0.630437	0.00542214	1.13001									-0.0464995	0.206429	-0.380648	0.168333	-0.0735729	-0.241906	0.69206
F11R	AFSN$SSYVLNPTTGELVFDPLSASDTGEYSC#EAR	>sp|Q9Y624|JAM1_HUMAN Junctional adhesion molecule A OS=Homo sapiens GN=F11R PE=1 SV=1					0.187558	0.198192		-1.40605		-0.884798		-0.321407				-0.340101	-0.603102	-0.263001	0.69375
LCN2	EDK@SYN$VTSVLFR	>sp|P80188|NGAL_HUMAN Neutrophil gelatinase-associated lipocalin OS=Homo sapiens GN=LCN2 PE=1 SV=2	-1.89749	3.66059	-2.29758	-2.22828	-1.45615	-0.0305288	2.30282	0.226684	-0.741005	0.583051	-0.91656	0.399249	-1.05194	-0.67449	-1.4758	-0.214991	-0.553929	-0.338938	0.694266
L1CAM	GPWQEQIVSDPFLVVSN$TSTFVPYEIK@	>sp|P32004|L1CAM_HUMAN Neural cell adhesion molecule L1 OS=Homo sapiens GN=L1CAM PE=1 SV=2					0.209802	-0.74214	0.452856	0.803898	0.267348	-0.207253	-0.872442	0.748276				0.181104	-0.016018	-0.197122	0.694805
ADGRF5	LNVGFQEDLMN$TSSALYR	>sp|Q8IZF2|AGRF5_HUMAN Adhesion G protein-coupled receptor F5 OS=Homo sapiens GN=ADGRF5 PE=1 SV=3	1.65126	-0.833206	0.0203965	0.754097	0.250791	0.461456	0.0780905	-0.0325356	0.589267	-0.475384	0.200858	0.176204	-0.330408	0.35916	0.686615	0.293794	0.17233	-0.121464	0.694855
MUC5B	QVN$ETWTLEN$C#TVAR	>sp|Q9HC84|MUC5B_HUMAN Mucin-5B OS=Homo sapiens GN=MUC5B PE=1 SV=3					0.102506	-0.942831	0.835181	0.519489	0.565599	1.3691	-0.265195	-0.250595				0.128586	0.354728	0.226141	0.69503
HPX	N$GTGHGN$STHHGPEYM_R	>sp|P02790|HEMO_HUMAN Hemopexin OS=Homo sapiens GN=HPX PE=1 SV=2					-1.49586	0.512594	0.280972	0.734959	0.849729	0.117394	-0.57513	0.63659				0.00816669	0.257145	0.248979	0.695522
ORM1	NEEYN$K@SVQEIQATFFYFTPN$K@TEDTIFLR	>sp|P02763|A1AG1_HUMAN Alpha-1-acid glycoprotein 1 OS=Homo sapiens GN=ORM1 PE=1 SV=1	-3.70998	0.557421	-4.73578	4.25492	0.557995	-3.61042	-2.87656	-3.70392	-1.72629	3.88059	5.02031	-2.05265	-4.59428	-3.29155	-3.76222	-1.65829	-0.932299	0.725991	0.696476
TTC19	QINHPELHMVLSN$LAAVLMHRAATTVLGPSK@	>tr|K7EKH7|K7EKH7_HUMAN Tetratricopeptide repeat protein 19, mitochondrial (Fragment) OS=Homo sapiens GN=TTC19 PE=1 SV=1	-1.98353	2.24	-0.950145	-0.652772									0.375319	-0.846264	0.735983	-0.336611	0.0883462	0.424957	0.697549
JCHAIN	IIVPLNNREN$ISDPTSPLR	>sp|P01591|IGJ_HUMAN Immunoglobulin J chain OS=Homo sapiens GN=JCHAIN PE=1 SV=4					-4.60473	1.23382	3.3699	0.530988	-0.00780171	-0.64166	-0.690989	-1.03434				0.132495	-0.593697	-0.726192	0.697884
CEACAM1	ETIYPN$ASLLIQNVTQNDTGFYTLQVIK@	>sp|P13688|CEAM1_HUMAN Carcinoembryonic antigen-related cell adhesion molecule 1 OS=Homo sapiens GN=CEACAM1 PE=1 SV=2	0.307001	0.315314	-0.946423	0.974653	-1.10021	1.25137	0.0731399	0.967288	-0.238403	0.577995	-0.36347	-0.305169	3.39675	-2.26054	-1.26481	0.230266	-0.0653781	-0.295644	0.698346
RNASE1	N$GQGN$C#YK@SNSSMHITDC#R	>sp|P07998|RNAS1_HUMAN Ribonuclease pancreatic OS=Homo sapiens GN=RNASE1 PE=1 SV=4					-1.15217	-0.243301	0.385167	1.92705	-1.19202	1.28252	-0.900048	0.327417				0.229187	-0.120533	-0.34972	0.699979
LAMP2	EK@PEAGTYSVN$N$GNDTC#LLATMGLQLNITQDK@	>sp|P13473|LAMP2_HUMAN Lysosome-associated membrane glycoprotein 2 OS=Homo sapiens GN=LAMP2 PE=1 SV=2					-1.28946	1.38981	-0.886592	0.724699	0.434212	0.0300941	0.2306	0.333561				-0.0153868	0.257117	0.272504	0.70024
FGA	DADQWEEN$C#AEVYGGGWWYNNC#QAANLNGIYYPGGSYDPR	>sp|P02671|FIBA_HUMAN Fibrinogen alpha chain OS=Homo sapiens GN=FGA PE=1 SV=2		-0.37486	-0.140757	0.886317	0.40387	-1.43627	-1.61218	1.4562	-0.0964633		0.837158	-1.29134	-0.369668		-0.765218	-0.11681	-0.337106	-0.220296	0.701665
NF2	ETALDILHN$ENSDR	>sp|P35240|MERL_HUMAN Merlin OS=Homo sapiens GN=NF2 PE=1 SV=1	0.478761	0.434457	0.151689	0.323531									-0.548645	0.582326	0.517209	0.34711	0.18363	-0.16348	0.701749
LAMP1	N$GN$GTAC#IMANFSAAFSVNYDTK@	>sp|P11279|LAMP1_HUMAN Lysosome-associated membrane glycoprotein 1 OS=Homo sapiens GN=LAMP1 PE=1 SV=3	1.04286	0.737891	1.58406	-0.862822	-1.44196	1.83572	-1.66296	-0.146055	-0.907226	1.70162	0.0684359	0.197782	0.205838	-1.37605	-0.617218	0.135843	-0.103831	-0.239674	0.701871
NCR3LG1	ENEDK@YMC#ESSGFYPEAIN$ITWEK@	>sp|Q68D85|NR3L1_HUMAN Natural cytotoxicity triggering receptor 3 ligand 1 OS=Homo sapiens GN=NCR3LG1 PE=1 SV=1					-0.198038	0.433019	0.385638	0.230767	0.362542	0.193358	-0.539504	0.411437				0.212846	0.106959	-0.105888	0.703524
NAPSA	DVQYFGEIGLGTPPQN$FTVAFDTGSSNLWVPSR	>sp|O96009|NAPSA_HUMAN Napsin-A OS=Homo sapiens GN=NAPSA PE=1 SV=1	0.598388	-0.101864	0.22992	0.447842	-2.20797	-0.120367	-0.832095	-1.23945	0.863959		0.372766	0.00972094	-1.75527	0.265284	-0.956625	-0.403199	-0.200028	0.203171	0.704427
AMY2A	AHFSISN$SAEDPFIAIHAESK@	>sp|P04746|AMYP_HUMAN Pancreatic alpha-amylase OS=Homo sapiens GN=AMY2A PE=1 SV=2					1.22029	-0.823435	0.164967	0.0208995	-0.927086	-0.689891	-0.0402516	1.22705				0.14568	-0.107546	-0.253226	0.706047
GALNS	QGIDFC#PGQN$VSGVTTHNLEDHTK@	>sp|P34059|GALNS_HUMAN N-acetylgalactosamine-6-sulfatase OS=Homo sapiens GN=GALNS PE=1 SV=1	0.0483128	-0.541099	1.84697	-0.447279	-0.564546	0.942882	0.722736	-0.376014	0.879367	0.236855	0.0702899	-0.2058	0.10699	0.00251824	1.3552	0.203995	0.349346	0.145351	0.706251
AOC1	AVIFFGDQEHPN$VTEFAVGPLPGPC#YMR	>sp|P19801|AOC1_HUMAN Amiloride-sensitive amine oxidase [copper-containing] OS=Homo sapiens GN=AOC1 PE=1 SV=4	-0.132882	0.157709	-1.09095	0.150409	0.0144292	-0.187624	-0.0479027	0.152506	1.39708	-1.67281	0.493359	0.45073	0.24002	-0.930942	0.274955	-0.123038	0.0360559	0.159094	0.708924
AMBP	YFYN$GTSM_AC#ETFQYGGC#MGNGNNFVTEK@	>sp|P02760|AMBP_HUMAN Protein AMBP OS=Homo sapiens GN=AMBP PE=1 SV=1	-2.07031	-2.13873	-0.731383	2.79511	-0.225585	0.347811	-1.24162	0.038557	1.70266	0.277806	-0.133266	0.675928	-1.57676	-0.571153	-1.30803	-0.403268	-0.13326	0.270008	0.709371
PIGR	LSLLEEPGNGTFTVILN$QLTSR	>sp|P01833|PIGR_HUMAN Polymeric immunoglobulin receptor OS=Homo sapiens GN=PIGR PE=1 SV=4	1.27132	0.248412	0.227875	0.433936	-2.51299	0.734204	0.710149	-0.430246	0.633836	-0.13739	0.868245	-0.810348	-0.425438	-0.634573	-0.16471	0.0853325	-0.0957684	-0.181101	0.709568
PSAP	DVVTAAGDM_LK@DN$ATEEEILVYLEK@	>sp|P07602|SAP_HUMAN Prosaposin OS=Homo sapiens GN=PSAP PE=1 SV=2	0.100195	0.736822	-0.00679402	0.145356	0.601406	0.584719	-0.868118	0.390081	-0.0931328	1.46777	0.443438	-0.837243	0.12588	-0.750221		0.210458	0.0594145	-0.151044	0.71011
CCNJL	LEQIN$STRILSSQNFTLTK@	>sp|Q8IV13|CCNJL_HUMAN Cyclin-J-like protein OS=Homo sapiens GN=CCNJL PE=2 SV=3	0.963997	1.83619	1.76413	-2.86384									0.604404	-1.40785	0.548225	0.425118	-0.0850721	-0.510191	0.711235
UMOD	QDFN$ITDISLLEHR	>sp|P07911|UROM_HUMAN Uromodulin OS=Homo sapiens GN=UMOD PE=1 SV=1	0.642719	-0.0498368	2.80817	-1.25501	3.28686	-1.71254	-2.26155	-1.95189	-0.369883	0.80854	-0.730671	-1.74841	0.672638	-1.36703	0.0556554	-0.0616344	-0.382736	-0.321102	0.712208
APOH	DTAVFEC#LPQHAM_FGNDTITC#TTHGN$WTK@	>sp|P02749|APOH_HUMAN Beta-2-glycoprotein 1 OS=Homo sapiens GN=APOH PE=1 SV=3					-0.346554	2.48711	-0.616573	-0.621424	-0.957195	1.29001	-0.56067	-0.276801				0.225639	-0.126165	-0.351803	0.712295
JAML	DEYVLYYYSN$LSVPIGR	>sp|Q86YT9|JAML_HUMAN Junctional adhesion molecule-like OS=Homo sapiens GN=JAML PE=1 SV=1	-1.08976	0.311102	1.12286	0.170214	0.000565487	0.268929	-0.213825	0.455143	0.151898	-1.68631	1.00651	0.657702	-0.411383	0.54231	-0.444468	0.128153	-0.0262476	-0.154401	0.71368
CPB2	QVHFFVN$ASDVDN$VK@	>sp|Q96IY4|CBPB2_HUMAN Carboxypeptidase B2 OS=Homo sapiens GN=CPB2 PE=1 SV=2	-0.835369	0.83311	0.216856	-0.839808	1.88194	0.383685	0.48953	-0.674743	-1.10168	0.495935	-1.10806	-0.326754	0.821812	0.0637844	1.17646	0.1819	0.00307124	-0.178828	0.713816
FN1	LDAPTNLQFVN$ETDSTVLVR	>sp|P02751|FINC_HUMAN Fibronectin OS=Homo sapiens GN=FN1 PE=1 SV=4	-0.0865967	-0.00600178	-1.1061	0.0964162	0.109475	0.0419325	0.919318	-0.126857	0.4112	-1.09632	-0.0655987	0.516897	-0.313859	1.12385	0.136294	-0.0198023	0.10178	0.121583	0.718158
RNASE2	C#K@NQNTFLLTTFANVVNVC#GNPN$MTC#PSN$K@	>sp|P10153|RNAS2_HUMAN Non-secretory ribonuclease OS=Homo sapiens GN=RNASE2 PE=1 SV=2					1.91111	-0.690903	-0.46204	0.184531	1.48597	-0.851071	0.00352134	-0.917034				0.235675	-0.0696542	-0.305329	0.719818
ENPEP	WTEDN$ITSSVLFN$R	>sp|Q07075|AMPE_HUMAN Glutamyl aminopeptidase OS=Homo sapiens GN=ENPEP PE=1 SV=3	-0.162874	0.485034	-0.128266	0.562679	-2.13946	3.60544	-0.699959	-0.374313	0.113164	0.716544	-0.363238	-1.29504	0.346808	-1.1455	0.923316	0.143535	-0.100564	-0.244099	0.720233
ITIH4	LPTQN$ITFQTESSVAEQEAEFQSPK@	>sp|Q14624|ITIH4_HUMAN Inter-alpha-trypsin inhibitor heavy chain H4 OS=Homo sapiens GN=ITIH4 PE=1 SV=4	-0.01797	-2.05068	0.578263	-0.085113									-1.76322	4.17607	-1.21195	-0.393875	0.400304	0.794178	0.721581
PIGR	IIEGEPN$LK@VPGNVTAVLGETLK@	>sp|P01833|PIGR_HUMAN Polymeric immunoglobulin receptor OS=Homo sapiens GN=PIGR PE=1 SV=4	-0.335296	0.401352	0.200604	0.411387									0.934909	-0.510332	0.648641	0.169512	0.357739	0.188228	0.721931
ENPEP	SVFDYFEEYFAMN$YSLPK@	>sp|Q07075|AMPE_HUMAN Glutamyl aminopeptidase OS=Homo sapiens GN=ENPEP PE=1 SV=3					-0.323684	3.94385	-1.9114	-2.10417	0.721082	-1.72666	0.0691735	-1.80749				-0.0988507	-0.685973	-0.587122	0.722186
IGFBP3	GLC#VN$ASAVSR	>sp|P17936|IBP3_HUMAN Insulin-like growth factor-binding protein 3 OS=Homo sapiens GN=IGFBP3 PE=1 SV=2	-0.0598785	-0.0459172	1.19801	0.0194141	-0.743624	0.43643	0.354783	1.30635	0.0665189	0.579563	-0.360322	-0.180623	-0.0176443	-0.869061	1.89149	0.308196	0.15856	-0.149637	0.722686
BTN2A1	GSVALVIHNITAQEN$GTYR	>sp|Q7KYR7|BT2A1_HUMAN Butyrophilin subfamily 2 member A1 OS=Homo sapiens GN=BTN2A1 PE=1 SV=3	0.219504	1.33861	0.626833	-0.28211	-0.322525	0.0603873	0.221336	0.186486	0.28299	1.57234	-0.309656	0.207116	0.747112	-0.461645	0.561519	0.256065	0.371397	0.115332	0.725058
C1RL	QN$ESHNFSGDIALLELQHSIPLGPNVLPVC#LPDNETLYR	>sp|Q9NZP8|C1RL_HUMAN Complement C1r subcomponent-like protein OS=Homo sapiens GN=C1RL PE=1 SV=2					-0.521107	0.384821	0.590797	-0.35755	0.567558	-0.914393	1.36919	-0.101849				0.0242405	0.230126	0.205886	0.727738
RNASE2	NQNTFLLTTFANVVNVC#GN$PN$MTC#PSNK@TR	>sp|P10153|RNAS2_HUMAN Non-secretory ribonuclease OS=Homo sapiens GN=RNASE2 PE=1 SV=2	0.010612	0.392443	-0.720884	1.3074	1.2161	-1.092	0.711927	-0.0681921	0.750515	-0.328951	-0.507794	0.0960607	0.568513	-0.680257	0.709087	0.219675	0.0867392	-0.132935	0.732193
ITFG1	SELGAVIFWGQNQTLDPNN$MTILN$R	>sp|Q8TB96|TIP_HUMAN T-cell immunomodulatory protein OS=Homo sapiens GN=ITFG1 PE=1 SV=1	0.698963	0.447511	0.368829	-0.809483	-0.110986	-0.240922	-0.773423	-0.547525	2.26549	-1.55202	0.552049	0.552345	0.673796	-0.136689	-1.79131	-0.12088	0.0805228	0.201402	0.732202
FMOD	VPNNALEGLEN$LTALYLQHNEIQEVGSSMR	>sp|Q06828|FMOD_HUMAN Fibromodulin OS=Homo sapiens GN=FMOD PE=1 SV=2		0.46493	0.226484	-1.12646									-1.17545	0.311368	1.43218	-0.145016	0.189368	0.334385	0.732807
KNG1	HGIQYFNN$NTQHSSLFMLNEVK@R	>sp|P01042|KNG1_HUMAN Kininogen-1 OS=Homo sapiens GN=KNG1 PE=1 SV=2	-1.34866	-0.319741	1.08713	-0.0460583	1.07049	-0.429801	3.63336	-2.55145	-3.1677	0.673846	-0.724836	-1.57037	1.67028	-0.0769081	1.85036	0.136909	-0.19219	-0.329099	0.733066
CADM4	WNRGN$ESLPER	>sp|Q8NFZ8|CADM4_HUMAN Cell adhesion molecule 4 OS=Homo sapiens GN=CADM4 PE=1 SV=1					-0.395063	-0.244908	1.04393	0.875078	0.186597	0.748753	0.248513	-0.564874				0.319759	0.154747	-0.165012	0.733407
C1QTNF1	N$EEEVVILFAQVGDRSIMQSQSLMLELR	>sp|Q9BXJ1|C1QT1_HUMAN Complement C1q tumor necrosis factor-related protein 1 OS=Homo sapiens GN=C1QTNF1 PE=1 SV=1	-3.74038	-2.68174	-2.62885	2.67529									-3.11973	-0.810964	-2.60064	-1.59392	-2.17711	-0.583191	0.733988
XPNPEP2	N$C#STNPPYLPVTVVNTTMSLTALR	>sp|O43895|XPP2_HUMAN Xaa-Pro aminopeptidase 2 OS=Homo sapiens GN=XPNPEP2 PE=2 SV=3					-1.73097	0.275522	0.733666	0.613952	1.78466	-1.13497	0.867969	-0.398858				-0.0269582	0.279701	0.306659	0.736342
SPRED1	FN$HEEN$VRGK@C#QDAPDPIK@	>sp|Q7Z699|SPRE1_HUMAN Sprouty-related, EVH1 domain-containing protein 1 OS=Homo sapiens GN=SPRED1 PE=1 SV=2					5.28515	-3.02945	-3.06732	-3.3798	-3.66512	1.3973	-4.4511	-0.987204				-1.04786	-1.92653	-0.878677	0.739187
FN1	ITTTPTN$GQQGN$SLEEVVHADQSSC#TFDNLSPGLEYNVSVYTVK@	>sp|P02751|FINC_HUMAN Fibronectin OS=Homo sapiens GN=FN1 PE=1 SV=4	-0.275468	1.96692	-1.28494	0.637245									0.75545	-0.64513	-0.178787	0.26094	-0.0228225	-0.283762	0.739732
VCAN	GQFESVAPSQN$FSDSSESDTHPFVIAK@	>sp|P13611|CSPG2_HUMAN Versican core protein OS=Homo sapiens GN=VCAN PE=1 SV=3					0.299704	-0.336061	0.508523	-0.211529	0.674437	-0.0600831	-0.625852	0.821985				0.0651594	0.202622	0.137462	0.740834
LBP	LSVATN$VSATLTFN$TSK@	>sp|P18428|LBP_HUMAN Lipopolysaccharide-binding protein OS=Homo sapiens GN=LBP PE=1 SV=3					1.51506	0.135323	-2.42773	0.989978	-1.38025	-0.37179	-0.486032	1.04276				0.0531585	-0.298829	-0.351987	0.741739
C3	QDSLSSQN$QLGVLPLSWDIPELVNMGQWK@	>sp|P01024|CO3_HUMAN Complement C3 OS=Homo sapiens GN=C3 PE=1 SV=2					0.635129	1.53656	0.203274	-2.22929	0.552471	-2.5394	-0.232216	0.834309				0.0364174	-0.346209	-0.382627	0.742181
TSPAN1	ENSAFPPFC#C#NDNVTNTAN$ETC#TK@	>sp|O60635|TSN1_HUMAN Tetraspanin-1 OS=Homo sapiens GN=TSPAN1 PE=1 SV=2	0.790093	-0.652454	0.611799	0.0913397									0.812673	-0.496632	0.896142	0.210195	0.404061	0.193866	0.744911
ENPEP	SVFDYFEEYFAM_N$YSLPK@	>sp|Q07075|AMPE_HUMAN Glutamyl aminopeptidase OS=Homo sapiens GN=ENPEP PE=1 SV=3					-0.954177	3.26496	-1.20295	-0.677169	-0.127806	-1.08576	0.118283	-0.00984388				0.107665	-0.276281	-0.383946	0.746012
IDUA	FADTPIYN$DEADPLVGWSLPQPWR	>sp|P35475|IDUA_HUMAN Alpha-L-iduronidase OS=Homo sapiens GN=IDUA PE=1 SV=2					-1.04303	1.17242	0.585892	0.139345	0.500079	-0.884062	1.36198	-1.14794				0.213656	-0.0424863	-0.256142	0.746541
SERPINI1	DFDAATYLALIN$AVYFK@	>sp|Q99574|NEUS_HUMAN Neuroserpin OS=Homo sapiens GN=SERPINI1 PE=1 SV=1	-1.37302	-0.526689	0.0273982	1.42821	-0.649521	0.1998	-0.786844	1.41657	-0.743242	-0.70972		0.0200827	1.86063	-0.380734	-1.37948	-0.0330133	-0.222077	-0.189064	0.751906
PROM1	VLN$SIGSDIDN$VTQR	>sp|O43490|PROM1_HUMAN Prominin-1 OS=Homo sapiens GN=PROM1 PE=1 SV=1	-0.010275	0.640592	1.12538	-1.0338									0.794006	0.073591	-1.0377	0.180476	-0.0567019	-0.237178	0.752837
ANPEP	VPVTLALN$N$TLFLIEER	>sp|P15144|AMPN_HUMAN Aminopeptidase N OS=Homo sapiens GN=ANPEP PE=1 SV=4					-1.7982	0.703154	-1.25426	1.60216			-0.169888	-0.786311				-0.186788	-0.478099	-0.291311	0.753022
IL6ST	ETHLETN$FTLK@	>sp|P40189|IL6RB_HUMAN Interleukin-6 receptor subunit beta OS=Homo sapiens GN=IL6ST PE=1 SV=2					-0.184874	-0.456425	0.738647	0.591843	0.765624	0.0606622	0.232988	0.0760345				0.172298	0.283827	0.111529	0.753441
AZGP1	DIVEYYN$DSNGSHVLQGR	>sp|P25311|ZA2G_HUMAN Zinc-alpha-2-glycoprotein OS=Homo sapiens GN=AZGP1 PE=1 SV=2	-1.05617	-0.337999	-1.292	2.25988	1.12407	-0.170086	-0.14295	-0.732489	-0.639149	0.943542	0.551689	0.261125	-1.06766	-0.587502	-0.912569	-0.0434678	-0.207217	-0.163749	0.755146
SERPINA3	DLDSQTM_M_VLVN$YIFFK@	>sp|P01011|AACT_HUMAN Alpha-1-antichymotrypsin OS=Homo sapiens GN=SERPINA3 PE=1 SV=2	-0.148402	-0.172437	-1.19683	1.30985	0.44307	-0.385715	-0.937077	-0.299016	-0.52131	-0.234863	0.3666	1.90609	-1.73632	-0.64472	-1.56258	-0.173319	-0.34673	-0.173412	0.755569
ENPEP	EALNN$ASSLFEQWLN$GTVSLPVNLR	>sp|Q07075|AMPE_HUMAN Glutamyl aminopeptidase OS=Homo sapiens GN=ENPEP PE=1 SV=3		0.316953		-1.61493	-1.65732	1.12473	0.3852	-1.50399	0.71098		1.6145	-2.43643				-0.491561	-0.036981	0.45458	0.756946
CDH15	N$WSLSQVN$VSHAR	>sp|P55291|CAD15_HUMAN Cadherin-15 OS=Homo sapiens GN=CDH15 PE=1 SV=1	1.13282	-0.228825	1.34452	-0.886278	0.54123	-0.500992	0.890487	0.0679131	0.874343	-0.441315	-0.289202	0.0062387	0.250498	0.26077	0.657794	0.295109	0.188447	-0.106662	0.757718
IGHA2	TPLTAN$ITK@	>sp|P01877|IGHA2_HUMAN Ig alpha-2 chain C region OS=Homo sapiens GN=IGHA2 PE=1 SV=3	-0.278641	3.60228	-3.54609	-1.75195	-4.92761	0.154385	3.32493	0.107163	-0.951887	-1.15633	1.82214	-0.0327678	-1.68851	-2.60052	-0.914147	-0.414442	-0.78886	-0.374418	0.757827
LRG1	M_FSQN$DTR	>sp|P02750|A2GL_HUMAN Leucine-rich alpha-2-glycoprotein OS=Homo sapiens GN=LRG1 PE=1 SV=2	0.423539	-0.133099	0.542485	1.75051	1.3873	-1.32481	-0.563246	-0.378802	-1.55282	1.07943	2.21057	-0.399308	-0.0640664	-1.34905	0.212098	0.212984	0.0195498	-0.193434	0.759613
SERPINA3	TLN$QSSDELQLSM_GNAM_FVK@	>sp|P01011|AACT_HUMAN Alpha-1-antichymotrypsin OS=Homo sapiens GN=SERPINA3 PE=1 SV=2	-0.0431002	-0.39387	0.383447	0.71545	0.828381	-0.321455	-0.110734	0.362508	-1.13236	1.43595	0.719536	-0.0570066	-0.542382	0.174574	-0.138419	0.177578	0.0656986	-0.11188	0.759938
SFRP4	HMPWN$ITR	>sp|Q6FHJ7|SFRP4_HUMAN Secreted frizzled-related protein 4 OS=Homo sapiens GN=SFRP4 PE=1 SV=2					-0.700217	-0.323675	-0.0750702	0.610637		0.656054		-1.90111				-0.122081	-0.622528	-0.500447	0.762972
EPHB2	AGFEAVEN$GTVC#R	>sp|P29323|EPHB2_HUMAN Ephrin type-B receptor 2 OS=Homo sapiens GN=EPHB2 PE=1 SV=5	0.992167	-0.549499	1.21469	-0.127779	-1.22859	0.392997	0.958995	0.465343	0.879122	-0.393996	-0.6403	0.506414	1.61921	-0.661533	1.58179	0.264791	0.412957	0.148166	0.763474
HBB	FFESFGDLSTPDAVM_GN$PK@	>sp|P68871|HBB_HUMAN Hemoglobin subunit beta OS=Homo sapiens GN=HBB PE=1 SV=2	0.177306	-1.38518	-0.189184	-1.93636									-2.80122	4.62058	-1.8817	-0.833353	-0.0207805	0.812572	0.763651
APOH	DTAVFEC#LPQHAM_FGN$DTITC#TTHGN$WTK@	>sp|P02749|APOH_HUMAN Beta-2-glycoprotein 1 OS=Homo sapiens GN=APOH PE=1 SV=3	-0.73195	-1.4451	0.771654	-0.66606	-0.310172	3.3764	-0.336232	-1.29755	-1.05979	0.549619	-1.34997	-0.546406	0.0214912	2.17536	1.21276	-0.0798769	0.143295	0.223172	0.764185
C12orf49	VQFNLGN$SSRPSN$QC#R	>sp|Q9H741|CL049_HUMAN UPF0454 protein C12orf49 OS=Homo sapiens GN=C12orf49 PE=1 SV=1					-1.00846	-0.242646	0.453676	1.05644	0.0556046	-0.3929	0.599286	0.644335				0.0647542	0.226581	0.161827	0.764187
COL6A3	QN$LTVTDR	>sp|P12111|CO6A3_HUMAN Collagen alpha-3(VI) chain OS=Homo sapiens GN=COL6A3 PE=1 SV=5	0.556461	-0.0211787	1.27471	-1.12694	0.453115	-0.08043	0.346606	0.776079	-0.615125	0.692683	-0.910536	0.337413	2.58401	-0.358232	1.29267	0.272303	0.43184	0.159537	0.768389
CDH2	IVSQAPSTPSPN$MFTIN$NETGDIITVAAGLDR	>sp|P19022|CADH2_HUMAN Cadherin-2 OS=Homo sapiens GN=CDH2 PE=1 SV=4	0.123356	0.403161	-0.327002	0.350059	0.289621	0.172089	-0.983454	-0.161513	2.13438	-0.315763	0.353391	-0.721918	0.155739	0.125486	-0.96145	-0.0167107	0.109982	0.126692	0.769039
AMBP	YFYN$GTSM_AC#ETFQYGGC#MGN$GNNFVTEK@	>sp|P02760|AMBP_HUMAN Protein AMBP OS=Homo sapiens GN=AMBP PE=1 SV=1					0.424223	0.557145	-0.555732	-0.0302369	1.25529	0.725234	0.0556248	-0.976397				0.0988498	0.264938	0.166088	0.773263
SGSH	MPFPIDQDFYVSPTFQDLLN$R	>sp|P51688|SPHM_HUMAN N-sulphoglucosamine sulphohydrolase OS=Homo sapiens GN=SGSH PE=1 SV=1	0.467799	0.807964	-1.21187	-0.253787	-0.613034	2.51119	-0.0983908	-0.268845	-0.201383	0.332099	-0.486602	-0.614975	-1.62382	-0.406607	2.82245	0.167628	-0.025549	-0.193177	0.774565
AHSG	AALAAFN$AQN$NGSNFQLEEISR	>sp|P02765|FETUA_HUMAN Alpha-2-HS-glycoprotein OS=Homo sapiens GN=AHSG PE=1 SV=1	0.326478	-0.406867	-0.134878	0.910259	0.27843	-0.697694	-1.05751	0.405274	1.42053	-0.727324	0.576492	0.885168	-0.807802	1.70627	-2.18566	-0.0470642	0.123954	0.171018	0.775268
PIGR	AN$LTNFPENGTFVVNIAQLSQDDSGR	>sp|P01833|PIGR_HUMAN Polymeric immunoglobulin receptor OS=Homo sapiens GN=PIGR PE=1 SV=4	0.127353	-0.328956	-1.53915	0.376513	-0.944975	0.187631	0.110989	0.398898	-0.130524	-0.320988	1.2783	0.0975968	-1.24292	0.758242	-0.997616	-0.201462	-0.0797017	0.12176	0.776884
SERPING1	M_LFVEPILEVSSLPTTN$STTNSATK@	>sp|P05155|IC1_HUMAN Plasma protease C1 inhibitor OS=Homo sapiens GN=SERPING1 PE=1 SV=2	0.797386	-0.114778	2.01675	-0.725347	0.17151	-0.292693	-0.766998	0.0968414	0.724433	0.756796	0.74531	0.36157	0.599042	-0.458017	-0.875988	0.147834	0.264735	0.116901	0.778703
CHL1	VTWK@PQGAPVEWEEETVTN$HTLR	>sp|O00533|NCHL1_HUMAN Neural cell adhesion molecule L1-like protein OS=Homo sapiens GN=CHL1 PE=1 SV=4	-0.278205	-0.716068	0.648446	0.705738	0.22472	0.517216	0.262604	0.843466	-0.319062	0.0543996	-0.158943	-0.201526	0.500055	1.51439	-0.0753553	0.27599	0.187708	-0.0882816	0.779033
CLU	EIRHN$STGC#LR	>sp|P10909|CLUS_HUMAN Clusterin OS=Homo sapiens GN=CLU PE=1 SV=1	1.05045	0.20356	1.3442	-0.294766									0.838558	0.143885	1.17498	0.57586	0.71914	0.14328	0.779375
PTPRN	IRHNEQN$LSLADVTQQAGLVK@	>sp|Q16849|PTPRN_HUMAN Receptor-type tyrosine-protein phosphatase-like N OS=Homo sapiens GN=PTPRN PE=1 SV=1	0.716276	1.04307	0.404408	-0.709276									1.41614	-0.388525	0.64454	0.363619	0.557386	0.193767	0.779585
AQP1	YPVGNN$QTAVQDNVK@	>sp|P29972|AQP1_HUMAN Aquaporin-1 OS=Homo sapiens GN=AQP1 PE=1 SV=3	0.662968	1.0213	-0.105934	0.0128885									1.00231	0.283534	0.231312	0.397806	0.505718	0.107912	0.779892
KNG1	HGIQYFNN$N$TQHSSLFM_LNEVK@	>sp|P01042|KNG1_HUMAN Kininogen-1 OS=Homo sapiens GN=KNG1 PE=1 SV=2	-0.754131	-0.746623	1.64899	0.0255371	1.39662	-0.672824	2.13381	-1.63339	-1.85101	0.55072	-0.588664	-0.830869	1.13786	0.120065	1.38426	0.174748	-0.0110916	-0.18584	0.780449
SPARCL1	K@AEN$SSN$EEETSSEGNMR	>sp|Q14515|SPRL1_HUMAN SPARC-like protein 1 OS=Homo sapiens GN=SPARCL1 PE=1 SV=2		0.0532233	0.566474	0.314845									1.51492	-1.73524	0.251578	0.311514	0.0104212	-0.301093	0.781705
GINM1	QQVVLN$ITYESGQVYVN$DLPVNSGVTR	>sp|Q9NU53|GINM1_HUMAN Glycoprotein integral membrane protein 1 OS=Homo sapiens GN=GINM1 PE=2 SV=1	0.709005	0.442098	-0.650339	-0.177494									-0.875454	0.984679	-0.442355	0.0808172	-0.111043	-0.191861	0.782902
ATRN	EWLPLN$R	>sp|O75882|ATRN_HUMAN Attractin OS=Homo sapiens GN=ATRN PE=1 SV=2	0.113681	0.218093	2.34312	-1.32054	-0.911996	0.147794	1.26383	1.16744	-0.421519	0.629825	-0.534085	-0.223474	1.82216	0.332408	0.0238533	0.377678	0.232738	-0.14494	0.785802
ICOSLG	TDN$SLLDQALQN$DTVFLNM_R	>sp|O75144|ICOSL_HUMAN ICOS ligand OS=Homo sapiens GN=ICOSLG PE=1 SV=2	-1.46075	-0.746491	-1.76626	2.03697	1.09435	-0.444855	0.0226771	-0.719036	1.026	-0.661202	0.317547	0.287355	-0.806052	-1.07114	-1.97423	-0.247924	-0.411675	-0.163751	0.786447
APOD	ADGTVN$QIEGEATPVNLTEPAK@	>sp|P05090|APOD_HUMAN Apolipoprotein D OS=Homo sapiens GN=APOD PE=1 SV=1	-1.17112	-0.0303733	0.683519	-0.415361									-1.50441	2.7229	-3.646	-0.233333	-0.80917	-0.575837	0.789559
AMBP	WN$ITMESYVVHTNYDEYAIFLTK@	>sp|P02760|AMBP_HUMAN Protein AMBP OS=Homo sapiens GN=AMBP PE=1 SV=1	-3.24002	-1.84942	-2.57593	2.32988	1.10649	0.585195	-0.181285	-1.60761	0.59848	-0.230641	1.53139	-0.593851	-2.28303	0.200534	-2.3129	-0.679087	-0.44143	0.237657	0.790446
CD163	APGWAN$SSAGSGR	>sp|Q86VB7|C163A_HUMAN Scavenger receptor cysteine-rich type 1 protein M130 OS=Homo sapiens GN=CD163 PE=1 SV=2	-0.39124	-0.0225524	0.664252	0.218572	-0.30153	0.0408175	0.237064	1.87165	-0.15098	0.0338174	-1.17724	-0.053652	1.144	0.0284903	1.41709	0.289629	0.17736	-0.112269	0.791366
LYPD3	LN$LTSR	>sp|O95274|LYPD3_HUMAN Ly6/PLAUR domain-containing protein 3 OS=Homo sapiens GN=LYPD3 PE=1 SV=2	0.671443	1.45015	0.422836	-0.72903									0.0905059	0.225479	0.637891	0.45385	0.317959	-0.135892	0.792039
SPINT2	K@C#ATVTEN$ATGDLATSR	>sp|O43291|SPIT2_HUMAN Kunitz-type protease inhibitor 2 OS=Homo sapiens GN=SPINT2 PE=1 SV=2	0.93166	0.03097	0.413032	0.301295	-0.313794	-0.0976757	0.946746	0.852101	0.353407	0.351621	-0.687167	-0.00569368	1.66036	-0.965985	1.22865	0.383042	0.276455	-0.106586	0.795027
PLAU	EN$STDYLYPEQLK@	>sp|P00749|UROK_HUMAN Urokinase-type plasminogen activator OS=Homo sapiens GN=PLAU PE=1 SV=2	-0.0497703	0.664033	0.573132	-0.815761	1.2786	-0.261265	0.64026	-0.229266	-0.432976	-0.0571386	0.450431	-0.0703565	-0.127369	1.06484	0.189413	0.224996	0.145263	-0.0797325	0.796155
SERPINA3	YTGN$ASALFILPDQDK@MEEVEAMLLPETLK@R	>sp|P01011|AACT_HUMAN Alpha-1-antichymotrypsin OS=Homo sapiens GN=SERPINA3 PE=1 SV=2	-3.57425	-1.95335	-2.0121	3.48767	1.89523	-1.28658	-1.68112	-1.85896	-3.26833	0.576085	1.81985	1.21445	-0.452371	-4.00826	0.14096	-0.872932	-0.56823	0.304702	0.800362
SPPL2A	DMN$QTLGDNITVK@	>sp|Q8TCT8|SPP2A_HUMAN Signal peptide peptidase-like 2A OS=Homo sapiens GN=SPPL2A PE=1 SV=2					-1.0013	1.04683	0.27676	0.699496	-0.164189	1.692	-0.878317	-0.388535				0.255447	0.0652393	-0.190207	0.800567
CADM1	VDDEMPQHAVLSGPNLFINNLNK@TDN$GTYR	>sp|Q9BY67|CADM1_HUMAN Cell adhesion molecule 1 OS=Homo sapiens GN=CADM1 PE=1 SV=2	-0.0590321	-0.145141	1.05614	0.669127	0.752625	0.0921569	-1.02823	0.508343	-0.801713	1.8508	-0.924264	-0.471383	0.254092	-1.1332	1.86617	0.230748	0.0914992	-0.139249	0.802189
CHL1	ISGVN$LTQK@	>sp|O00533|NCHL1_HUMAN Neural cell adhesion molecule L1-like protein OS=Homo sapiens GN=CHL1 PE=1 SV=4	0.220776	0.538274	1.73602	-0.0583506									1.6134	-0.852352	0.402607	0.60918	0.387883	-0.221297	0.802258
CADM1	DVTVIEGEVATISC#QVN$K@SDDSVIQLLNPNR	>sp|Q9BY67|CADM1_HUMAN Cell adhesion molecule 1 OS=Homo sapiens GN=CADM1 PE=1 SV=2	1.36311	-0.158673	0.745009	-0.764512	1.00761	-1.20146	-1.42322	1.63387	-2.5273	2.54833	0.159201	-1.05185	-1.12995		1.55329	0.150216	-0.0747131	-0.224929	0.803875
ORM2	QN$QC#FYNSSYLNVQR	>sp|P19652|A1AG2_HUMAN Alpha-1-acid glycoprotein 2 OS=Homo sapiens GN=ORM2 PE=1 SV=2	-1.74387	-1.49967	-2.45937	2.65774									-0.698243	-1.46851	-1.05314	-0.761291	-1.0733	-0.312007	0.807327
IGHA1	LAGK@PTHVN$VSVVM_AEVDGTC#Y	>sp|P01876|IGHA1_HUMAN Ig alpha-1 chain C region OS=Homo sapiens GN=IGHA1 PE=1 SV=2	0.926648	0.254469	-1.15264	-0.768923	-1.18494	1.20568	1.74824	0.339764	-0.334263	-1.4071	0.0726115	-0.441558	0.326632	1.07864	1.01318	0.171037	0.044021	-0.127016	0.808359
RNASE2	K@NC#HHSGSQVPLIHC#NLTTPSPQN$ISN$C#R	>sp|P10153|RNAS2_HUMAN Non-secretory ribonuclease OS=Homo sapiens GN=RNASE2 PE=1 SV=2	0.443275	-0.122491	-1.69306	1.85541									1.10324	-1.67064	1.95058	0.120784	0.461057	0.340274	0.809823
MUC1	NAFN$SSLEDPSTDYYQELQR	>tr|A6ZIE4|A6ZIE4_HUMAN MUC1 isoform M10 OS=Homo sapiens GN=MUC1 PE=1 SV=1					-0.211093	0.138821	-0.118646	0.905415	0.325627	0.224695	-1.26718	0.89861				0.178624	0.0454386	-0.133186	0.811227
CTSL	YSVAN$DTGFVDIPK@	>sp|P07711|CATL1_HUMAN Cathepsin L1 OS=Homo sapiens GN=CTSL PE=1 SV=2					0.229871	0.305291	0.0678745	0.363127	0.534061	0.347456	0.256532	-0.384671				0.241541	0.188344	-0.0531966	0.8134
CADM1	VDDEM_PQHAVLSGPNLFINN$LN$K@TDNGTYR	>sp|Q9BY67|CADM1_HUMAN Cell adhesion molecule 1 OS=Homo sapiens GN=CADM1 PE=1 SV=2					-0.103503	0.0628415	-0.572358	0.987156	-0.877246	1.75196	0.476346	-0.323398				0.0935339	0.256915	0.163381	0.814091
CTSC	DVN$C#SVMGPQEK@	>sp|P53634|CATC_HUMAN Dipeptidyl peptidase 1 OS=Homo sapiens GN=CTSC PE=1 SV=2	0.297837	0.179024	0.858452	0.577406	-0.999763	-0.595778	0.744489	0.577336	1.23851	1.66522	0.0463597	-0.629169	0.748478	-0.455057	-0.476207	0.204875	0.305447	0.100572	0.814733
UMOD	FALLM_TNC#YATPSSN$ATDPLK@	>sp|P07911|UROM_HUMAN Uromodulin OS=Homo sapiens GN=UMOD PE=1 SV=1	0.169046	-0.78129	2.54847	-1.11743	5.36299	-2.76953	-2.41098	-3.22028	-0.517126	0.836873	-1.9823	-1.80272	0.472395	-0.661102	-0.14438	-0.277376	-0.542623	-0.265247	0.817008
NECTIN1	NPN$GTVTVISR	>sp|Q15223|NECT1_HUMAN Nectin-1 OS=Homo sapiens GN=NECTIN1 PE=1 SV=3					-0.271153	-0.327337	0.681183	0.759968	0.404947	0.994591	0.367485	-0.510587				0.210665	0.314109	0.103444	0.817119
LAMP1	YSVQLMSFVYN$LSDTHLFPN$ASSK@	>sp|P11279|LAMP1_HUMAN Lysosome-associated membrane glycoprotein 1 OS=Homo sapiens GN=LAMP1 PE=1 SV=3					-1.11067	0.396917	0.289692	-1.13648	0.357757	-2.05262		1.36072				-0.390135	-0.11138	0.278755	0.817643
LRG1	K@LPPGLLAN$FTLLR	>sp|P02750|A2GL_HUMAN Leucine-rich alpha-2-glycoprotein OS=Homo sapiens GN=LRG1 PE=1 SV=2	-1.56292	-3.23274	-2.06944	4.05658	2.60511	-2.69748	-3.3186	-2.80875	-2.35752	0.565625	1.59505	2.61508	-2.70467	-1.61912	-3.76998	-1.12853	-0.810792	0.317738	0.818258
ORM2	QNQC#FYN$SSYLNVQR	>sp|P19652|A1AG2_HUMAN Alpha-1-acid glycoprotein 2 OS=Homo sapiens GN=ORM2 PE=1 SV=2	-0.79812	-0.850822	-0.526984	2.07719	2.33083	-0.871937	-1.54329	-1.36345	0.312526	1.76159	1.6471	-1.30653	-0.989329	-0.571241	-1.02195	-0.193324	-0.0239748	0.169349	0.81877
ACP2	YHGFLN$TSYHR	>sp|P11117|PPAL_HUMAN Lysosomal acid phosphatase OS=Homo sapiens GN=ACP2 PE=1 SV=3					-1.44684	0.818376	-0.0885936	1.12686	-0.116616	1.02868	-0.0591281	0.169277				0.102449	0.255553	0.153103	0.820811
RNASE1	LTN$GSRYPNC#AYR	>sp|P07998|RNAS1_HUMAN Ribonuclease pancreatic OS=Homo sapiens GN=RNASE1 PE=1 SV=4					-0.891529	0.431156	0.945894	0.738371	-0.632208	1.63597	0.646902	-1.14052				0.305973	0.127538	-0.178436	0.821404
>tr|H0Y3Z8|H0Y3Z8_HUMAN Uncharacterized protein (Fragment) OS=Homo sapiens	GN$LTFTAQYLSYR	>tr|H0Y3Z8|H0Y3Z8_HUMAN Uncharacterized protein (Fragment) OS=Homo sapiens PE=4 SV=1					0.207922	-1.36956	1.02052	0.305751	-1.08717	0.149892	1.39318	0.375982				0.0411586	0.207972	0.166813	0.823648
APOH	YTTFEYPNTISFSC#N$TGFYLN$GADSAK@	>sp|P02749|APOH_HUMAN Beta-2-glycoprotein 1 OS=Homo sapiens GN=APOH PE=1 SV=3	-0.303895	-0.271332	0.761369	-0.568421	-0.121499	2.56118	-0.000628456	-1.42209	0.0175752	-0.928494	0.676811	-0.536812	-0.148595	-0.0618504	0.784304	0.0793351	-0.0281517	-0.107487	0.82501
C11orf87	TFASPN$ASGSGNTGAR	>sp|Q6NUJ2|CK087_HUMAN Uncharacterized protein C11orf87 OS=Homo sapiens GN=C11orf87 PE=1 SV=2	1.44262	-0.4692	1.02431	-1.4617	-0.864627	0.823149	1.68418	0.590981	-0.315284	1.08415	-1.98166	-0.814261	2.42231		0.660481	0.346214	0.175955	-0.170259	0.825582
ACE2	C#DISN$STEAGQK@	>sp|Q9BYF1|ACE2_HUMAN Angiotensin-converting enzyme 2 OS=Homo sapiens GN=ACE2 PE=1 SV=2	1.0615	0.63023	1.15716	-1.0618	-0.562539	-0.794336	0.537443	1.26645	0.567329	-0.242129	0.311879	0.181351	2.14288	-0.263233	-0.0296832	0.279264	0.381199	0.101935	0.827339
CD83	GQN$GSFDAPNERPYSLK@	>sp|Q01151|CD83_HUMAN CD83 antigen OS=Homo sapiens GN=CD83 PE=1 SV=1					-0.690408	-1.02999	1.64278	1.0487	-0.743338	0.999053	0.0222677	0.0193202				0.242771	0.0743257	-0.168446	0.830338
ENPEP	HTAEYAAN$ITK@	>sp|Q07075|AMPE_HUMAN Glutamyl aminopeptidase OS=Homo sapiens GN=ENPEP PE=1 SV=3					-1.01544	1.98492	0.346515	-0.348572	-0.0819761	0.655634	0.343874	-0.584839				0.241855	0.0831732	-0.158682	0.831283
PRG2	DGAVESISVPDMVDK@N$LTC#PEEEDTVK@	>sp|P13727|PRG2_HUMAN Bone marrow proteoglycan OS=Homo sapiens GN=PRG2 PE=1 SV=2	-1.3867	0.0260972	-0.990585	1.62715	1.21713	-0.723419	-1.59756	1.92833	0.00783303	0.0106857	-1.65153	0.296041	3.06548	-1.09854	0.604661	0.0125551	0.176376	0.163821	0.831726
CD7	GRIDFSGSQDN$LTITMHR	>sp|P09564|CD7_HUMAN T-cell antigen CD7 OS=Homo sapiens GN=CD7 PE=1 SV=1	0.496572	-1.63481	1.76057	0.0423741	1.39928	-0.382959	-0.559467	0.330123	-0.0155162	0.370125	0.0367032	0.125521	-0.516506	0.979678	-0.351038	0.181459	0.0898525	-0.0916068	0.834465
CD58	VYLDTVSGSLTIYNLTSSDEDEYEM_ESPN$ITDTMK@	>sp|P19256|LFA3_HUMAN Lymphocyte function-associated antigen 3 OS=Homo sapiens GN=CD58 PE=1 SV=1	0.248021	0.143797	-0.283479	1.48818									0.519096	-0.737118	0.987786	0.399129	0.256588	-0.142541	0.834803
MANBA	IEAYN$IC#HLN$YFTFSPIYDK@	>sp|O00462|MANBA_HUMAN Beta-mannosidase OS=Homo sapiens GN=MANBA PE=2 SV=3	0.204203	-0.167184	-0.185941	0.554235									-0.386284	0.435899	0.476975	0.101328	0.17553	0.0742021	0.83531
PAPPA2	FPGAPFTNYMSYTDDN$C#TDNFTPNQVAR	>sp|Q9BXP8|PAPP2_HUMAN Pappalysin-2 OS=Homo sapiens GN=PAPPA2 PE=1 SV=4					0.38671	0.380086	-0.435425	-1.27201	0.529637	-1.33804	-0.839407	1.34327				-0.235159	-0.0761351	0.159023	0.836506
THBD	GFQWVTGDNN$TSYSR	>sp|P07204|TRBM_HUMAN Thrombomodulin OS=Homo sapiens GN=THBD PE=1 SV=2	1.21718	0.866659	0.659615	-0.235352									1.4542	-0.988335	0.894117	0.627026	0.453328	-0.173697	0.843614
ITIH5	LTEDPAGPSQN$LTHPLLLQVGEGPEAVLTVK@	>sp|Q86UX2|ITIH5_HUMAN Inter-alpha-trypsin inhibitor heavy chain H5 OS=Homo sapiens GN=ITIH5 PE=2 SV=2	-0.432809	-0.118431	-0.297683	0.738672									0.61096	0.842065	-2.18761	-0.0275625	-0.244861	-0.217298	0.84709
AMBP	WN$ITM_ESYVVHTNYDEYAIFLTK@	>sp|P02760|AMBP_HUMAN Protein AMBP OS=Homo sapiens GN=AMBP PE=1 SV=1	-2.01364	-1.50087	-1.82438	1.08425	0.812246	0.33258	-0.218531	-0.748238	0.920828	0.363288	-0.197494	-0.832041	-0.544932	0.453126	-2.85897	-0.509572	-0.38517	0.124401	0.847798
PTGER3	LN$HSYTGM_WAPER	>sp|P43115|PE2R3_HUMAN Prostaglandin E2 receptor EP3 subtype OS=Homo sapiens GN=PTGER3 PE=2 SV=1					0.533073	-0.473954	-0.228382	1.08393	0.637831	0.275151	0.198216	-0.538753				0.228667	0.143111	-0.0855562	0.850904
LAMP1	N$MTFDLPSDATVVLNR	>sp|P11279|LAMP1_HUMAN Lysosome-associated membrane glycoprotein 1 OS=Homo sapiens GN=LAMP1 PE=1 SV=3					0.450677	-0.961671	1.05183	0.20914	-0.126244	-0.0243961	0.896016	-0.393632				0.187493	0.087936	-0.0995569	0.851657
RHCG	THK@N$LSDM_ENEFYYR	>sp|Q9UBD6|RHCG_HUMAN Ammonium transporter Rh type C OS=Homo sapiens GN=RHCG PE=1 SV=1	1.723	-0.171521	1.00112	-0.376221									1.31675	-1.31162	1.04104	0.544094	0.348725	-0.195369	0.851969
AZGP1	DIVEYYNDSN$GSHVLQGR	>sp|P25311|ZA2G_HUMAN Zinc-alpha-2-glycoprotein OS=Homo sapiens GN=AZGP1 PE=1 SV=2	-0.173105	0.156529	0.0179414	0.52832	0.628457	0.0603076	-0.812953	-0.245475	0.464914	1.05973	1.19694	-0.334576	-0.891834	-0.3186	-0.572431	0.0200028	0.0863065	0.0663037	0.853898
BTD	DVQIIVFPEDGIHGFN$FTR	>sp|P43251|BTD_HUMAN Biotinidase OS=Homo sapiens GN=BTD PE=1 SV=2	-0.617454	-0.514461	-1.54863	2.03657	1.42961	-0.27303	-0.886314	-0.159924	-1.13384	1.11052	0.0608704	0.184572	-1.58172	1.00192	0.64898	-0.0667048	0.0416161	0.108321	0.854256
QPCT	N$YHQPAILN$SSALR	>sp|Q16769|QPCT_HUMAN Glutaminyl-peptide cyclotransferase OS=Homo sapiens GN=QPCT PE=1 SV=1					0.111428	-0.218931	0.396008	0.493444	0.719958	0.669631	0.521931	-0.817107				0.195487	0.273603	0.0781162	0.854265
SIAE	ALAYGEK@N$LTFEGPLPEK@	>sp|Q9HAT2|SIAE_HUMAN Sialate O-acetylesterase OS=Homo sapiens GN=SIAE PE=1 SV=1	-0.482346	0.927325	-0.657221	0.199459									-0.602795	1.46902	-0.428352	-0.00319602	0.145957	0.149153	0.855435
NCAM1	DGQLLPSSN$YSNIK@	>sp|P13591|NCAM1_HUMAN Neural cell adhesion molecule 1 OS=Homo sapiens GN=NCAM1 PE=1 SV=3	0.535212	0.697082	0.344365	0.462192	0.322578	0.0227846	0.165175	0.34319	0.672689	0.860551	0.128782	-0.509133	0.595319	0.0184598	0.50979	0.361572	0.325208	-0.0363641	0.855673
ADGRF5	EVLSSN$VSWR	>sp|Q8IZF2|AGRF5_HUMAN Adhesion G protein-coupled receptor F5 OS=Homo sapiens GN=ADGRF5 PE=1 SV=3	0.693301	1.30175	1.23099	-0.797092									1.68967	-0.4871	0.156772	0.607237	0.453113	-0.154124	0.858064
AZGP1	FGC#EIENN$R	>sp|P25311|ZA2G_HUMAN Zinc-alpha-2-glycoprotein OS=Homo sapiens GN=AZGP1 PE=1 SV=2					1.38982	0.87297	-0.578188	-1.36804	-0.684312	2.10878	0.825596	-1.20015				0.0791409	0.262479	0.183339	0.858593
SDK1	DVGTPETMAPTIVVPPGN$R	>sp|Q7Z5N4|SDK1_HUMAN Protein sidekick-1 OS=Homo sapiens GN=SDK1 PE=2 SV=3					0.400522	-0.184583	0.13462	0.153338	1.05458	-0.574676	0.241562	0.0525276				0.125974	0.193497	0.0675233	0.85963
LOX	DPGAAVPGAAN$ASAQQPR	>sp|P28300|LYOX_HUMAN Protein-lysine 6-oxidase OS=Homo sapiens GN=LOX PE=1 SV=2	0.332107	0.414423	1.05967	-0.122609	0.122217	-1.04171	-0.334104	1.93039	0.291673	0.243631	-0.0830628	0.030352	0.732413	0.400849	0.884211	0.295048	0.357152	0.062104	0.860798
FN1	LDAPTN$LQFVN$ETDSTVLVR	>sp|P02751|FINC_HUMAN Fibronectin OS=Homo sapiens GN=FN1 PE=1 SV=4	0.534727	1.4253	-0.0291246	0.379803	0.0256075	0.302917	-0.0868722	-0.386438	1.03785	-0.090803	0.297099	0.381899	0.406215	-0.00631408	-0.459188	0.27074	0.223823	-0.0469164	0.861956
AXL	VAC#TSSQGPSSWTHWLPVETPEGVPLGPPEN$ISATR	>sp|P30530|UFO_HUMAN Tyrosine-protein kinase receptor UFO OS=Homo sapiens GN=AXL PE=1 SV=3	0.420395	-0.16605	0.758133	0.870986	0.227423	0.0871199	-0.990437	-0.428512	2.17945	-2.07234	0.8986	0.400555	-0.298902	0.126769	0.108203	0.0973824	0.191762	0.0943799	0.863391
IL1R2	IN$LTWHK@N$DSAR	>sp|P27930|IL1R2_HUMAN Interleukin-1 receptor type 2 OS=Homo sapiens GN=IL1R2 PE=1 SV=1	0.376016	1.39287	0.745004	-0.433925	-1.05021	1.29101	0.65802	-0.776315	0.518994	-0.381572	-0.236477	0.668976	0.835231	0.372584	-0.311765	0.275307	0.209424	-0.0658828	0.865458
CEACAM1	ETIYPN$ASLLIQN$VTQNDTGFYTLQVIK@	>sp|P13688|CEAM1_HUMAN Carcinoembryonic antigen-related cell adhesion molecule 1 OS=Homo sapiens GN=CEACAM1 PE=1 SV=2					0.133667	1.58347	-1.91618	0.345488	-0.905437	-0.428283	-0.125877	1.01666				0.0366108	-0.110734	-0.147345	0.866826
HPX	C#SDGWSFDATTLDDN$GTM_LFFK@	>sp|P02790|HEMO_HUMAN Hemopexin OS=Homo sapiens GN=HPX PE=1 SV=2	0.265353	0.958448	-0.152166	0.550412	0.2572	0.537763	0.0309246	-0.0627187	0.26602	1.5785	-0.220873	-0.313011	0.0288555	-0.591516	0.958591	0.298152	0.243795	-0.0543573	0.868917
BTD	WNVN$APPTFHSEMMYDN$FTLVPVWGK@	>sp|P43251|BTD_HUMAN Biotinidase OS=Homo sapiens GN=BTD PE=1 SV=2					0.95543	0.301119	-0.61957	-0.117635	0.00748454	-0.410145	-0.0794915	0.718521				0.129836	0.0590924	-0.0707435	0.869059
LMAN2	VFPYISVMVNN$GSLSYDHSK@DGR	>sp|Q12907|LMAN2_HUMAN Vesicular integral-membrane protein VIP36 OS=Homo sapiens GN=LMAN2 PE=1 SV=1					1.4673	1.08794	-3.0049	0.549587	-1.67101	1.0041	-0.299428	0.251478				0.0249828	-0.178714	-0.203697	0.869346
DCHS1	LETRPGPDGTPVPELVVTGELDREN$R	>sp|Q96JQ0|PCD16_HUMAN Protocadherin-16 OS=Homo sapiens GN=DCHS1 PE=1 SV=1	0.897978	0.777407	0.96864	-1.19654									1.17106	-0.497425	0.785422	0.361871	0.486351	0.124481	0.870613
GNS	YPHNHHVVN$N$TLEGNC#SSK@	>sp|P15586|GNS_HUMAN N-acetylglucosamine-6-sulfatase OS=Homo sapiens GN=GNS PE=1 SV=3					-0.4648	0.805222	-1.17679	1.64797	0.136378	0.67303	0.514916	-1.01951				0.202901	0.0762047	-0.126696	0.870684
IFNAR1	SDESVGN$VTFSFDYQK@	>sp|P17181|INAR1_HUMAN Interferon alpha/beta receptor 1 OS=Homo sapiens GN=IFNAR1 PE=1 SV=3					-0.741391	0.350467	0.657783	0.258258	1.58079	0.219843	-0.177605	-0.704553				0.131279	0.22962	0.0983409	0.870888
MEGF8	EVFWAGN$C#SEAAC#GAADC#EQC#TR	>sp|Q7Z7M0|MEGF8_HUMAN Multiple epidermal growth factor-like domains protein 8 OS=Homo sapiens GN=MEGF8 PE=1 SV=2					0.0588253	0.0256251	-0.432654	0.52852	0.709686	0.560865	-1.59118	0.929321				0.0450792	0.152172	0.107093	0.871574
MUC5B	AQGLVLEASN$GSVLIN$GQR	>sp|Q9HC84|MUC5B_HUMAN Mucin-5B OS=Homo sapiens GN=MUC5B PE=1 SV=3	-0.130986	-1.3394	-0.161628	2.73152									-0.0291326	-0.408271	0.779846	0.274876	0.114148	-0.160729	0.871924
NRP1	EGFSAN$YSVLQSSVSEDFK@	>sp|O14786|NRP1_HUMAN Neuropilin-1 OS=Homo sapiens GN=NRP1 PE=1 SV=3	-0.65615	-0.211127	1.55708	0.432528									0.277363	1.03024	-0.164475	0.280583	0.381043	0.10046	0.872369
F2R	ATN$ATLDPR	>sp|P25116|PAR1_HUMAN Proteinase-activated receptor 1 OS=Homo sapiens GN=F2R PE=1 SV=2	0.23051	0.567341	0.896419	-0.784555	-0.191067	-0.198906	0.805813	1.69423	-0.668717	1.22583	-0.972581	-0.75683	1.32529	-0.740455	2.54777	0.377473	0.280045	-0.0974278	0.873643
CHL1	IIPSN$NSGTFR	>sp|O00533|NCHL1_HUMAN Neural cell adhesion molecule L1-like protein OS=Homo sapiens GN=CHL1 PE=1 SV=4	1.03709	0.675261	2.30221	-0.558191	-0.569073	0.214153	0.186788	0.0826235	0.252858	1.44162	0.341343	-0.196463	1.25139	-0.540542	-0.0920932	0.421357	0.351159	-0.0701976	0.873938
ZNF197	RN$LVGHQR	>sp|O14709|ZN197_HUMAN Zinc finger protein 197 OS=Homo sapiens GN=ZNF197 PE=2 SV=1					1.30663	-0.540709	-1.10525	-0.235243	-1.26453	0.765566	-1.2829	1.82293				-0.143643	0.0102649	0.153908	0.874574
CP	ELHHLQEQN$VSNAFLDK@	>sp|P00450|CERU_HUMAN Ceruloplasmin OS=Homo sapiens GN=CP PE=1 SV=1					-0.673168	0.176242	0.762466	-2.39928	-1.53196	-2.13771	0.712528	1.55641				-0.533434	-0.350183	0.183251	0.875664
PRNP	GEN$FTETDVK@	>sp|P04156|PRIO_HUMAN Major prion protein OS=Homo sapiens GN=PRNP PE=1 SV=1	-1.083	1.96099	-0.68057	-0.29084	-0.876664	0.57655	0.51697	1.29592	-0.946506	0.108178	-1.5999	0.966088	0.244057	0.619658	1.24553	0.17742	0.0910152	-0.0864051	0.877135
CDH13	VFHINQPAEFIEDQSILN$LTFSDC#K@GNDK@	>sp|P55290|CAD13_HUMAN Cadherin-13 OS=Homo sapiens GN=CDH13 PE=1 SV=1	-0.477381	-1.86579	0.0683227	1.84797	0.58125	-0.866891	-0.207229	0.892748	-0.273272	0.347685	0.0916869	0.596015	-0.325299	-1.77372	1.95342	-0.00337454	0.0880731	0.0914476	0.878192
KNG1	HGIQYFN$N$NTQHSSLFM_LNEVK@	>sp|P01042|KNG1_HUMAN Kininogen-1 OS=Homo sapiens GN=KNG1 PE=1 SV=2	-1.52392	-0.19977	1.31427	0.702409	1.65447	-0.522307	1.17975	-0.835052	-0.603474	0.692702	-0.169378	-0.50058	1.2413	0.214423	0.151376	0.221231	0.146624	-0.0746063	0.878427
LYVE1	K@AN$QQLN$FTEAK@	>sp|Q9Y5Y7|LYVE1_HUMAN Lymphatic vessel endothelial hyaluronic acid receptor 1 OS=Homo sapiens GN=LYVE1 PE=1 SV=2	-0.687394	-0.416239	-0.456872	0.257581	0.416934	-0.265118	-0.0184051	1.39005	-0.888698	0.391505	0.676155	-0.395271	0.364722	-0.288863	0.689502	0.0275675	0.078436	0.0508685	0.879212
MMRN1	N$QTLTSTEK@	>sp|Q13201|MMRN1_HUMAN Multimerin-1 OS=Homo sapiens GN=MMRN1 PE=1 SV=3	0.422884	0.470366	0.612411	0.281827	-0.740334	-1.00569	1.0237	1.65246	0.286103	0.345473	-0.184547	-0.2281	0.950613	-0.233935	1.04974	0.339702	0.28362	-0.0560815	0.881927
AHSG	AALAAFNAQN$N$GSNFQLEEISR	>sp|P02765|FETUA_HUMAN Alpha-2-HS-glycoprotein OS=Homo sapiens GN=AHSG PE=1 SV=1	0.168142	-1.11801	0.878361	1.35981	2.03722	0.286777	-1.08188	-0.941956	0.715524	-0.788887	0.490229	0.204936	-0.5168	0.884045	-0.111553	0.198556	0.125356	-0.0732	0.88216
PLXDC2	SFTDLLLDDGQDNNTQIEEDTDHN$YYISR	>sp|Q6UX71|PXDC2_HUMAN Plexin domain-containing protein 2 OS=Homo sapiens GN=PLXDC2 PE=1 SV=1	0.807528	-0.123778	0.243508	-0.120734									-0.115467	0.366714	0.484398	0.201631	0.245215	0.0435842	0.884912
L1CAM	GPEPQVTIGYSGEDYPQAIPELEGIEILN$SSAVLVK@	>sp|P32004|L1CAM_HUMAN Neural cell adhesion molecule L1 OS=Homo sapiens GN=L1CAM PE=1 SV=2	0.89308	0.208605	-0.00950894	-0.733742									1.09299	0.242329	-0.771546	0.0896085	0.187923	0.0983147	0.885405
RNASE1	RRN$MTQGR	>sp|P07998|RNAS1_HUMAN Ribonuclease pancreatic OS=Homo sapiens GN=RNASE1 PE=1 SV=4					-2.08927	0.47446	0.834555	1.61668	0.526037	0.884468	0.0266257	-1.14835				0.209106	0.0721941	-0.136912	0.887496
ICAM1	TELDLRPQGLELFEN$TSAPYQLQTFVLPATPPQLVSPR	>sp|P05362|ICAM1_HUMAN Intercellular adhesion molecule 1 OS=Homo sapiens GN=ICAM1 PE=1 SV=2					0.30869	0.522695	-0.89111	-0.438604	0.604045	-0.414438	0.920263	-1.25705				-0.124582	-0.0367938	0.0877882	0.88829
XPNPEP2	NC#STN$PPYLPVTVVN$TTMSLTALR	>sp|O43895|XPP2_HUMAN Xaa-Pro aminopeptidase 2 OS=Homo sapiens GN=XPNPEP2 PE=2 SV=3					-0.330086	0.473624	0.579688	0.124327	0.790894	-0.352151	0.601705	-0.403214				0.211888	0.159309	-0.0525794	0.893479
RNASE1	NGQGN$C#YK@SN$SSM_HITDC#R	>sp|P07998|RNAS1_HUMAN Ribonuclease pancreatic OS=Homo sapiens GN=RNASE1 PE=1 SV=4					-1.42095	-0.55066	1.4046	0.913031	-0.930439	1.12389	0.577204	0.0155911				0.0865063	0.196561	0.110055	0.893807
F2R	NPNDK@YEPFWEDEEK@N$ESGLTEYR	>sp|P25116|PAR1_HUMAN Proteinase-activated receptor 1 OS=Homo sapiens GN=F2R PE=1 SV=2	-0.585075	0.401049	-0.190273	-0.151155	0.0510244	0.496976	0.920095	1.41742	-1.33743	0.927125	-1.86985	-0.662378	2.24705	-0.953651	2.99822	0.295007	0.192727	-0.102281	0.894956
ACAN	TVYVHAN$QTGYPDPSSR	>sp|P16112|PGCA_HUMAN Aggrecan core protein OS=Homo sapiens GN=ACAN PE=1 SV=2					1.21381	-1.86975	-0.371985	1.58404	-1.03647	1.7291	-0.579098	-0.0952974				0.139027	0.00455923	-0.134468	0.897501
AHSG	AALAAFN$AQNNGSNFQLEEISR	>sp|P02765|FETUA_HUMAN Alpha-2-HS-glycoprotein OS=Homo sapiens GN=AHSG PE=1 SV=1	0.0790242	-0.845361	0.886594	0.875095	1.88453	-0.293452	-1.25626	-1.36138	0.139306	0.0509816	0.867088	0.536241	-2.19898	1.04152	0.0462922	-0.00390158	0.0689204	0.072822	0.901417
CDHR5	DIFEVEENTN$VTEPLVDIHVPEGQEVTLGALSTPFAFR	>sp|Q9HBB8|CDHR5_HUMAN Cadherin-related family member 5 OS=Homo sapiens GN=CDHR5 PE=1 SV=3		-1.26584		-1.71286	-0.843161	0.108272	-0.273248	1.32345	-0.612539	-1.41458		-0.714068	0.0188115	-0.542477	0.223022	-0.443899	-0.506971	-0.0630723	0.903453
ROBO4	VPSAPPQEVTLK@PGN$GTVFVSWVPPPAEN$HNGIIR	>sp|Q8WZ75|ROBO4_HUMAN Roundabout homolog 4 OS=Homo sapiens GN=ROBO4 PE=1 SV=1	-0.445582	1.09943	-1.77671	-1.21919	-1.44648	0.267115	1.2812	1.62533	0.564557	-1.78314	-1.32955	-0.130971	0.376212	1.54969	0.766382	-0.0768606	0.00188349	0.0787441	0.905446
PRG2	DGAVESISVPDM_VDK@N$LTC#PEEEDTVK@	>sp|P13727|PRG2_HUMAN Bone marrow proteoglycan OS=Homo sapiens GN=PRG2 PE=1 SV=2	-1.31095	-0.0779432	-0.0839245	1.11008	0.781759	-0.272022	-0.822748	1.44325	-0.850936	1.15296	-1.36222	0.398577	2.48523	-0.953461	0.319443	0.0959374	0.16994	0.0740026	0.906238
CFB	EDYLDVYVFGVGPLVN$QVNINALASK@	>sp|P00751|CFAB_HUMAN Complement factor B OS=Homo sapiens GN=CFB PE=1 SV=2		-0.243728	0.459628	-0.592555									-1.77363	0.238311	0.831055	-0.125552	-0.234756	-0.109205	0.906694
GGT1	LAFATMFN$SSEQSQK@	>sp|P19440|GGT1_HUMAN Gamma-glutamyltranspeptidase 1 OS=Homo sapiens GN=GGT1 PE=1 SV=2	0.348239	1.71646	0.6582	-0.440723	-0.426847	0.464768	0.91116	-1.64853	1.47525	-0.339136	0.12807	0.393844	0.789415	-0.540752	-0.159763	0.19784	0.249561	0.0517211	0.910122
AMBP	SK@WN$ITM_ESYVVHTNYDEYAIFLTK@	>sp|P02760|AMBP_HUMAN Protein AMBP OS=Homo sapiens GN=AMBP PE=1 SV=1	-2.21766	-1.07958	-1.47323	2.57787	0.439916	0.245973	-0.0995589	-0.458166	1.07531	0.18556	-0.618735	0.477856	-1.31161	-0.166696	-0.968997	-0.258055	-0.189617	0.0684383	0.911884
PIGR	AN$LTN$FPENGTFVVNIAQLSQDDSGRYK@	>sp|P01833|PIGR_HUMAN Polymeric immunoglobulin receptor OS=Homo sapiens GN=PIGR PE=1 SV=4	2.55119	-2.30939	1.73015	0.383254									2.17515	-3.04758	1.92762	0.588801	0.351731	-0.23707	0.912397
CTSD	GSLSYLN$VTR	>sp|P07339|CATD_HUMAN Cathepsin D OS=Homo sapiens GN=CTSD PE=1 SV=1					-0.73539	0.00152684	1.49535	0.19027	-0.90382	1.47128	0.119796	-0.0366396				0.237938	0.162654	-0.0752841	0.914925
LGALS3BP	EPGSN$VTM_SVDAEC#VPM_VR	>sp|Q08380|LG3BP_HUMAN Galectin-3-binding protein OS=Homo sapiens GN=LGALS3BP PE=1 SV=1	-0.0804021	-0.403636	0.735446	0.236017	-0.105258	0.450342	1.32067	0.284218	0.0970474	0.108232	-0.239533	-0.471549	1.44996	0.0424988	0.906481	0.304674	0.270449	-0.0342257	0.916274
CADM1	VDDEMPQHAVLSGPNLFINN$LN$K@TDNGTYR	>sp|Q9BY67|CADM1_HUMAN Cell adhesion molecule 1 OS=Homo sapiens GN=CADM1 PE=1 SV=2	0.351533	0.903373	-0.206405	-0.0771883									1.33857	-1.13713	0.803428	0.242828	0.334956	0.0921279	0.916329
CCDC126	TN$VSGSIR	>sp|Q96EE4|CC126_HUMAN Coiled-coil domain-containing protein 126 OS=Homo sapiens GN=CCDC126 PE=2 SV=2	0.702857	1.20929	1.01491	-0.737387									1.01989	-0.220797	0.654483	0.547417	0.484527	-0.0628902	0.917057
LMAN2	VFPYISVM_VN$NGSLSYDHSK@	>sp|Q12907|LMAN2_HUMAN Vesicular integral-membrane protein VIP36 OS=Homo sapiens GN=LMAN2 PE=1 SV=1	-0.694633	-0.592998	-0.182874	1.03964	1.60836	0.89455	-2.375	0.380017	-1.54981	1.18993	-1.2846	0.391303	-0.293779	0.998445	0.173455	0.00963257	-0.0535788	-0.0632114	0.917527
ORM1	QDQC#IYN$TTYLNVQR	>sp|P02763|A1AG1_HUMAN Alpha-1-acid glycoprotein 1 OS=Homo sapiens GN=ORM1 PE=1 SV=1	-1.07789	-1.30486	-1.81691	2.76812	0.492964	-1.69888	-1.1909	-0.764594	-0.250404	1.85612	2.54919	0.56961	-2.88192	-2.68029	-3.9769	-0.574117	-0.687799	-0.113682	0.919613
C1RL	GFLALYQTVAVN$YSQPISEASR	>sp|Q9NZP8|C1RL_HUMAN Complement C1r subcomponent-like protein OS=Homo sapiens GN=C1RL PE=1 SV=2	0.00645482	0.318487	0.251632	-0.139949	-0.319395	-0.186335	0.580444	0.221746	0.328959	0.27001	0.212929	0.0843594	-0.160718	-0.78051	0.545292	0.0916357	0.0714743	-0.0201613	0.91992
NPTN	AN$ATIEVK@	>sp|Q9Y639|NPTN_HUMAN Neuroplastin OS=Homo sapiens GN=NPTN PE=1 SV=2	-0.672926	0.228105	2.00971	-1.63524	-0.794567	1.06242	0.692456	0.558769	-0.724131	0.928018	0.187565	-0.502402	-1.17853	3.16373	-0.113673	0.18109	0.251511	0.0704211	0.920014
AMBP	YFYN$GTSMAC#ETFQYGGC#M_GN$GNNFVTEK@	>sp|P02760|AMBP_HUMAN Protein AMBP OS=Homo sapiens GN=AMBP PE=1 SV=1	-1.81451	-2.29139	-1.37226	3.12208	0.174349	1.44578	-1.51723	0.149169	1.13864	0.403729	-0.972685	-0.237	-0.816065	-0.798775	-1.07991	-0.263003	-0.337438	-0.0744352	0.920455
HSPG2	LTGEFTVEPVPEGAQLSFGN$FAQLGHESFYWQLPETYQGDK@	>sp|P98160|PGBM_HUMAN Basement membrane-specific heparan sulfate proteoglycan core protein OS=Homo sapiens GN=HSPG2 PE=1 SV=4		0.550491	-0.265679	0.328763									1.41844	-0.389232	-0.64364	0.204525	0.128524	-0.0760011	0.920748
AZGP1	GDVLHN$GN$GTYQSWVVVAVPPQDTAPYSC#HVQHSSLAQPLVVPWEAS	>sp|P25311|ZA2G_HUMAN Zinc-alpha-2-glycoprotein OS=Homo sapiens GN=AZGP1 PE=1 SV=2	0.662094	-3.61529		1.67362	-0.285204	-0.723821	-1.29926	-1.35224	0.921094	0.677027	0.940834	-0.497297	-2.36484	-1.33912	-2.67091	-0.705729	-0.619029	0.0866999	0.921574
APOH	YTTFEYPN$TISFSC#N$TGFYLNGADSAK@	>sp|P02749|APOH_HUMAN Beta-2-glycoprotein 1 OS=Homo sapiens GN=APOH PE=1 SV=3					-0.373549	1.38476	-0.493206	-0.408805	0.341554	-1.44569	0.97343	0.524954				0.0273011	0.0985616	0.0712605	0.92215
GNS	TPMTN$SSIQFLDNAFR	>sp|P15586|GNS_HUMAN N-acetylglucosamine-6-sulfatase OS=Homo sapiens GN=GNS PE=1 SV=3	-1.85336	-0.600679	0.00677114	1.63863	-0.524518	1.02371	-0.380776	0.951697	0.507008	-0.882106	0.482928	-0.105753	0.163583	-0.591715	0.974754	0.0326843	0.0783856	0.0457014	0.923892
CDH13	DPAGWLNINPIN$GTVDTTAVLDR	>sp|P55290|CAD13_HUMAN Cadherin-13 OS=Homo sapiens GN=CDH13 PE=1 SV=1					0.149781	-0.47142	0.41193	0.473118	1.01036	-0.249446	-0.248898	0.194765				0.140852	0.176695	0.0358427	0.925688
ROBO4	VPSAPPQEVTLK@PGNGTVFVSWVPPPAEN$HNGIIR	>sp|Q8WZ75|ROBO4_HUMAN Roundabout homolog 4 OS=Homo sapiens GN=ROBO4 PE=1 SV=1	1.1091	-0.188019	0.930615	-0.505174									-0.484855	0.142879	1.17445	0.33663	0.277493	-0.0591374	0.929235
PTPRN	HNEQN$LSLADVTQQAGLVK@	>sp|Q16849|PTPRN_HUMAN Receptor-type tyrosine-protein phosphatase-like N OS=Homo sapiens GN=PTPRN PE=1 SV=1	0.534993	0.310997	-0.334004	-0.575352	0.610419	0.336383	0.758012	0.426466	-0.844925	0.0951129	-0.255892	-0.134345	0.38179	2.13239	0.195113	0.258489	0.224177	-0.0343118	0.931627
ICAM2	AAPAPQEATATFN$STADREDGHR	>sp|P13598|ICAM2_HUMAN Intercellular adhesion molecule 2 OS=Homo sapiens GN=ICAM2 PE=1 SV=2	0.653631	0.695687	0.761176	-0.118388	-0.00120555	-0.630153	0.335974	0.768931	0.0392531	0.946529	-0.277233	0.46815	0.00899233	0.543867	0.286411	0.308207	0.287996	-0.020211	0.933576
PDCD1LG2	VPETDEVELTC#QATGYPLAEVSWPN$VSVPAN$TSHSR	>sp|Q9BQ51|PD1L2_HUMAN Programmed cell death 1 ligand 2 OS=Homo sapiens GN=PDCD1LG2 PE=1 SV=2		-1.55127	-0.765436	1.46766									-0.402288	-0.429021	0.231891	-0.283015	-0.199806	0.0832085	0.936092
UMOD	FALLM_TN$C#YATPSSN$ATDPLK@	>sp|P07911|UROM_HUMAN Uromodulin OS=Homo sapiens GN=UMOD PE=1 SV=1	0.0298215	-0.0204293	1.39884	-0.99069	3.34744	-1.47464	-0.916914	-1.40958	0.602657	-0.0676949	-0.772151	-0.0738565	0.68395	0.166618	-0.236861	-0.00451818	0.0432372	0.0477554	0.939883
LRRN1	TVDELQQLFNLTELDFSQNN$FTNIK@	>sp|Q6UXK5|LRRN1_HUMAN Leucine-rich repeat neuronal protein 1 OS=Homo sapiens GN=LRRN1 PE=1 SV=1	1.4372	1.97536	0.561802	-1.05462	0.392648	-2.61995	-0.422389	-0.106718				-0.763274	0.142284	-1.78658	2.18084	0.0204152	-0.0566811	-0.0770963	0.940545
ICAM2	GN$ETLHYETFGK@	>sp|P13598|ICAM2_HUMAN Intercellular adhesion molecule 2 OS=Homo sapiens GN=ICAM2 PE=1 SV=2	1.18736	0.155901	0.231769	-0.0395502	0.247571	-0.82067	-1.01865	1.16127	-2.36345	2.2457	-1.72256	1.74262	-0.44628	0.0513884	1.84592	0.138124	0.193334	0.0552095	0.942764
GNS	YLN$EYGAPDAGGLEHVPLGWSYWYALEK@	>sp|P15586|GNS_HUMAN N-acetylglucosamine-6-sulfatase OS=Homo sapiens GN=GNS PE=1 SV=3					-0.427778	1.32278	-0.375863	-0.255054	1.6495	-0.987457	-0.332628	0.144131				0.0660219	0.118386	0.0523642	0.943048
B4GAT1	VAQPGINYALGTN$VSYPNNLLR	>sp|O43505|B4GA1_HUMAN Beta-1,4-glucuronyltransferase 1 OS=Homo sapiens GN=B4GAT1 PE=1 SV=1	0.146579	0.405665	-0.610198	2.10795	0.197701	-0.181581	0.271304	-0.000804816	1.27294	-0.0414592	0.202402	0.0726292	0.0157113	-1.11556	1.42938	0.292077	0.262291	-0.0297857	0.94608
LAMP2	EK@PEAGTYSVNN$GN$DTC#LLATMGLQLNITQDK@	>sp|P13473|LAMP2_HUMAN Lysosome-associated membrane glycoprotein 2 OS=Homo sapiens GN=LAMP2 PE=1 SV=2					-0.534809	1.20656	-1.08825	0.707668	0.982891	1.07034	-1.07675	-0.479388				0.0727928	0.124273	0.0514799	0.947871
FREM2	RK@PTGAFEN$ITLGMN$FTQDEVDR	>sp|Q5SZK8|FREM2_HUMAN FRAS1-related extracellular matrix protein 2 OS=Homo sapiens GN=FREM2 PE=1 SV=2	0.324984	0.588685	-0.502733	-0.0324592									-0.109772	0.494592	-0.0384348	0.0946192	0.115462	0.0208426	0.947937
JAKMIP2	EALDEQLFLVK@EAEC#N$MSSPK@R	>sp|Q96AA8|JKIP2_HUMAN Janus kinase and microtubule-interacting protein 2 OS=Homo sapiens GN=JAKMIP2 PE=1 SV=1					0.447626	0.762024	0.253218	-1.18131	1.74225	-0.943848	0.751859	-1.50132				0.0703885	0.0122338	-0.0581547	0.949081
GLB1	C#GALQGLYTTVDFGTGSN$ITDAFLSQR	>sp|P16278|BGAL_HUMAN Beta-galactosidase OS=Homo sapiens GN=GLB1 PE=1 SV=2	-0.402167	0.425074	-0.559281	0.146295	-0.66834	0.856633	-0.245518	-0.725701	1.04905	-1.26491	1.49783	0.022143	-0.263838	0.427409	-2.26166	-0.146626	-0.113427	0.0331987	0.951855
SCN2A	ALIESN$QTAR	>sp|Q99250|SCN2A_HUMAN Sodium channel protein type 2 subunit alpha OS=Homo sapiens GN=SCN2A PE=1 SV=3					-0.268414	-0.274343	0.373798	0.903265	0.657902	1.44413	-0.891211	-0.327257				0.183577	0.220892	0.0373153	0.952285
LRG1	DK@MFSQN$DTR	>sp|P02750|A2GL_HUMAN Leucine-rich alpha-2-glycoprotein OS=Homo sapiens GN=LRG1 PE=1 SV=2	-0.690279	-1.05216	-0.401231	3.04375	2.35925	-2.68259	-1.46842	-1.43092	-4.23313	1.34802	2.44171	0.780508	-0.263021	-1.1842	-0.470735	-0.290324	-0.225835	0.064489	0.95292
SERPINI1	WVEN$NTNNLVK@	>sp|Q99574|NEUS_HUMAN Neuroserpin OS=Homo sapiens GN=SERPINI1 PE=1 SV=1	-2.01147	-0.660286	0.715584	0.0345051	-0.842919	2.03787	0.139578	1.55526	-1.28529	-0.276937	-0.941957	-0.959335	2.50237	0.48965	1.6189	0.121015	0.163915	0.0429001	0.953262
B3GNT2	ESWGQESNAGN$QTVVR	>sp|Q9NY97|B3GN2_HUMAN N-acetyllactosaminide beta-1,3-N-acetylglucosaminyltransferase 2 OS=Homo sapiens GN=B3GNT2 PE=1 SV=2	0.460505	0.553022	0.646942	-0.811523	-0.276555	0.484272	0.77634	0.356442	0.434757	-0.144154	0.429642	-0.476739	0.720787	1.2984	-0.222939	0.273681	0.291393	0.0177126	0.954065
AMBP	YFYN$GTSMAC#ETFQYGGC#M_GNGNNFVTEK@	>sp|P02760|AMBP_HUMAN Protein AMBP OS=Homo sapiens GN=AMBP PE=1 SV=1	-2.12855	-2.23579	-0.967011	2.75852	0.305104	1.21622	-1.38305	0.011976	1.42216	0.265661	-0.739204	-0.119032	-1.02928	-0.699408	-0.945114	-0.302823	-0.26346	0.0393623	0.955819
LAYN	QSN$STAC#QDLYAWTDGSISQFR	>sp|Q6UX15|LAYN_HUMAN Layilin OS=Homo sapiens GN=LAYN PE=2 SV=1	-0.166182	-0.951565	-0.269711	1.17895	-0.211616	0.444196	0.656414	-0.0266058	0.875464	0.132333	0.232645	-0.220505	-0.340037	0.150013	-0.151217	0.0817346	0.0969565	0.0152219	0.957236
ADAM22	LFEFSLDDLPSEFQQVN$ITPSK@	>sp|Q9P0K1|ADA22_HUMAN Disintegrin and metalloproteinase domain-containing protein 22 OS=Homo sapiens GN=ADAM22 PE=1 SV=1					1.30284	-0.795889	-1.71099	-0.598124	-1.36922			0.340863				-0.45054	-0.51418	-0.0636403	0.957335
LEPR	FN$SSGTHFSN$LSK@	>sp|P48357|LEPR_HUMAN Leptin receptor OS=Homo sapiens GN=LEPR PE=1 SV=2					-0.895809	0.561239	-0.456815	1.27371	-1.09564	1.0516	-0.38497	0.761727				0.12058	0.0831797	-0.0374005	0.959185
EGF	GNN$SHILLSALK@	>sp|P01133|EGF_HUMAN Pro-epidermal growth factor OS=Homo sapiens GN=EGF PE=1 SV=2	1.17936	-0.158205	1.81104	-1.0034	-0.602404	0.565384	-0.464792	1.18044	0.488617	-0.0640923	1.48898	-0.867507	0.822563	-0.649714	1.15078	0.313429	0.338519	0.0250898	0.960247
CADM4	GN$ESLPERAEAVGETLTLPGLVSADN$GTYTC#EASNK@	>sp|Q8NFZ8|CADM4_HUMAN Cell adhesion molecule 4 OS=Homo sapiens GN=CADM4 PE=1 SV=1					0.48134	-0.209787	0.454651	-0.218216	1.20052	-0.245015	1.17386	-1.48146				0.126997	0.161976	0.034979	0.961332
ATRN	C#IN$QSIC#EK@C#EN$LTTGK@	>sp|O75882|ATRN_HUMAN Attractin OS=Homo sapiens GN=ATRN PE=1 SV=2	0.461283	-0.22094	1.24455	-0.21067									0.702739	0.306482	0.00692564	0.318555	0.338716	0.0201606	0.962085
ROBO4	LPEK@VPSAPPQEVTLK@PGNGTVFVSWVPPPAENHN$GIIR	>sp|Q8WZ75|ROBO4_HUMAN Roundabout homolog 4 OS=Homo sapiens GN=ROBO4 PE=1 SV=1	-0.420215	1.32389	0.449456	-0.529229									-0.126583	-1.81802	2.36846	0.205976	0.141285	-0.0646919	0.963731
PROCR	ALWQADTQVTSGVVTFTLQQLNAYN$R	>sp|Q9UNN8|EPCR_HUMAN Endothelial protein C receptor OS=Homo sapiens GN=PROCR PE=1 SV=1	0.320602	0.75746	-0.404594	-0.407131	1.37127	-1.66836	-0.916317	-0.999075	-0.673296	-1.27903	0.483375	-0.351051	0.114703	-1.29744	1.14937	-0.243268	-0.264767	-0.0214991	0.965948
CUBN	VC#GN$GTISHIK@	>sp|O60494|CUBN_HUMAN Cubilin OS=Homo sapiens GN=CUBN PE=1 SV=5					-1.01742	1.67076	0.200793	-0.172263	-0.0554707	0.150506	1.06808	-0.367138				0.170468	0.198995	0.028527	0.96632
ICOSLG	TVVTYHIPQN$SSLEN$VDSR	>sp|O75144|ICOSL_HUMAN ICOS ligand OS=Homo sapiens GN=ICOSLG PE=1 SV=2					0.290833	-0.197495	0.723654	-0.0641652	0.493303	0.205373	-0.305707	0.315384				0.188207	0.177088	-0.0111183	0.968312
ASAH1	TVLEN$STSYEEAK@	>sp|Q13510|ASAH1_HUMAN Acid ceramidase OS=Homo sapiens GN=ASAH1 PE=1 SV=5	-0.0635633	0.2271	0.208012	0.0607718	-0.732432	1.59217	0.174996	0.339436	1.19824	-0.741644	0.222924	-0.922842	0.580487	0.460083	0.887117	0.225811	0.240623	0.0148116	0.969412
CLU	QLEEFLNQSSPFYFWMN$GDR	>sp|P10909|CLUS_HUMAN Clusterin OS=Homo sapiens GN=CLU PE=1 SV=1					0.492042	0.0825505	-0.0362423	-1.67052	-0.12171	-0.335426	-0.1932	-0.404589				-0.283042	-0.263731	0.0193107	0.970384
AMBP	WN$ITMESYVVHTN$YDEYAIFLTK@	>sp|P02760|AMBP_HUMAN Protein AMBP OS=Homo sapiens GN=AMBP PE=1 SV=1	-1.88156	-1.45389	-2.55465	2.0494	1.02533	0.746543	-0.0672643	-1.06102	0.653499	-0.0365551	0.984894	-0.850129	-1.82692	0.108061	-1.65442	-0.399639	-0.37451	0.0251289	0.971954
GUSB	RPLWESGPTVDMPVPSSFN$DISQDWR	>sp|P08236|BGLR_HUMAN Beta-glucuronidase OS=Homo sapiens GN=GUSB PE=1 SV=2					-1.42359	1.45926	-0.279474	0.446557	1.71736	-0.647365	-0.525369	-0.232002				0.0506883	0.0781573	0.027469	0.974417
KNG1	LNAEN$NATFYFK@	>sp|P01042|KNG1_HUMAN Kininogen-1 OS=Homo sapiens GN=KNG1 PE=1 SV=2	0.539077	0.321568	1.55307	-2.07541	-1.5738	-0.523236	-0.170159	2.65433	1.28736	0.0984434	-0.653117	-1.0281	0.75011	-0.0328575		0.0906807	0.0703068	-0.020374	0.97559
ATRN	IDSTGN$VTNELR	>sp|O75882|ATRN_HUMAN Attractin OS=Homo sapiens GN=ATRN PE=1 SV=2					-0.562362	0.594951	0.370645	0.376791	1.25189	0.180212	-0.363788	-0.346762				0.195006	0.180387	-0.0146195	0.975717
PROM1	VLNSIGSDIDN$VTQR	>sp|O43490|PROM1_HUMAN Prominin-1 OS=Homo sapiens GN=PROM1 PE=1 SV=1		-0.0719166	0.308356	-0.244474	-0.842828	0.558505	1.45036	-2.40721		0.306869	0.204607	-1.62176	0.297528	0.840537	-0.988847	-0.178458	-0.160177	0.0182809	0.976146
MFAP4	VDLEDFEN$NTAYAK@	>sp|P55083|MFAP4_HUMAN Microfibril-associated glycoprotein 4 OS=Homo sapiens GN=MFAP4 PE=1 SV=2					0.528563	0.0755096	-0.0376965	0.0173857	-0.684289	1.20535	-0.418279	0.536576				0.14594	0.159839	0.0138984	0.977277
CADM1	VDDEMPQHAVLSGPNLFINNLN$K@TDN$GTYR	>sp|Q9BY67|CADM1_HUMAN Cell adhesion molecule 1 OS=Homo sapiens GN=CADM1 PE=1 SV=2	0.867747	0.694291	-0.485064	-0.814324	1.0156	0.521557	-1.55062	1.49578	-1.75252	1.32475	-0.968857	-0.0769274	0.914796	0.157328	1.83223	0.218121	0.2044	-0.0137214	0.982343
PI16	SLPNFPNTSATAN$ATGGR	>sp|Q6UXB8|PI16_HUMAN Peptidase inhibitor 16 OS=Homo sapiens GN=PI16 PE=1 SV=1	1.25984	0.271329	0.311463	-0.0718936	0.105627	-1.55093	1.02233	0.540217	-0.672235	1.73117	1.08133	-0.641631	0.0475952	-0.184012	0.356825	0.235997	0.245577	0.00957925	0.983419
DPP4	IPNN$TQWVTWSPVGHK@	>sp|P27487|DPP4_HUMAN Dipeptidyl peptidase 4 OS=Homo sapiens GN=DPP4 PE=1 SV=2					-0.33739	0.903722	0.0433582	-0.129651	1.30632	-0.602126	-0.389152	0.208892				0.12001	0.130984	0.0109742	0.98356
DAG1	LGAN$GSHIPQTSSVFSIEVYPEDHSELQSVR	>sp|Q14118|DAG1_HUMAN Dystroglycan OS=Homo sapiens GN=DAG1 PE=1 SV=2	1.00371	-0.916675	0.708256	0.299384	-0.0275356	-0.474468	0.223384	1.3086	0.218166	1.40071	0.337793	-1.27906	-0.45132	0.284398	1.28355	0.265582	0.256321	-0.00926141	0.983566
ROBO4	LPEK@VPSAPPQEVTLK@PGN$GTVFVSWVPPPAEN$HNGIIR	>sp|Q8WZ75|ROBO4_HUMAN Roundabout homolog 4 OS=Homo sapiens GN=ROBO4 PE=1 SV=1	0.939107	1.02489	-0.221079	-0.689599									1.34763	-2.14327	1.66309	0.263329	0.289148	0.0258196	0.985543
IGHG4	TK@PREEQFN$STYR	>sp|P01861|IGHG4_HUMAN Ig gamma-4 chain C region OS=Homo sapiens GN=IGHG4 PE=1 SV=1					-0.184109	-0.327654	0.65624	0.760068	-0.265733	0.781144	1.26753	-0.914839				0.226136	0.217025	-0.00911056	0.987869
CPN2	AFGSNPN$LTK@	>sp|P22792|CPN2_HUMAN Carboxypeptidase N subunit 2 OS=Homo sapiens GN=CPN2 PE=1 SV=3	-0.0701017	-0.082172	-0.0964251	0.602989	0.460465	0.435094	0.397523	-0.11315	-0.83232	0.640551	-0.675639	0.727821	1.46189	1.43482	-1.39341	0.191778	0.194817	0.00303878	0.994793
CSPG4	LGLTPEATN$ASLLGC#MEDLSVNGQR	>sp|Q6UVK1|CSPG4_HUMAN Chondroitin sulfate proteoglycan 4 OS=Homo sapiens GN=CSPG4 PE=1 SV=2					-0.397194	0.738039	0.00686522	0.0937794	0.941584	-0.148852	-0.869745	0.529909				0.110372	0.113224	0.00285155	0.995316
HPX	N$GTGHGN$STHHGPEYMR	>sp|P02790|HEMO_HUMAN Hemopexin OS=Homo sapiens GN=HPX PE=1 SV=2	0.449857	-0.880275	2.15614	-0.92576									0.782183	-0.0306314	-0.145782	0.199991	0.201923	0.00193255	0.998151
HEXA	YVLYPNN$FQFQYDVSSAAQPGC#SVLDEAFQR	>sp|P06865|HEXA_HUMAN Beta-hexosaminidase subunit alpha OS=Homo sapiens GN=HEXA PE=1 SV=2			0.466079	-0.222408	0.657181	1.39823	-1.30107	-0.899484	0.0282746	-1.21547	1.46633	-0.105304	-0.684304		0.60459	0.0164214	0.0156847	-0.000736701	0.998988
HPR	N$YAEVGR	>sp|P00739|HPTR_HUMAN Haptoglobin-related protein OS=Homo sapiens GN=HPR PE=2 SV=2	0.220061	-0.0233535	-2.76358	2.55975									-1.01123	0.860631	0.147241	-0.00178133	-0.00112063	0.0006607	0.999592
CREB3L3	EESPGSPGADWGFQDTANLTNSTEELDN$ATLVLR	>sp|Q68CJ9|CR3L3_HUMAN Cyclic AMP-responsive element-binding protein 3-like protein 3 OS=Homo sapiens GN=CREB3L3 PE=1 SV=2													0.745752		-0.668997	#DIV/0!	0.0383775	#DIV/0!	#DIV/0!
CRLF1	VLN$ASTLALALAN$LNGSR	>sp|O75462|CRLF1_HUMAN Cytokine receptor-like factor 1 OS=Homo sapiens GN=CRLF1 PE=1 SV=1				-0.824192												-0.824192	#DIV/0!	#DIV/0!	#DIV/0!
CSPG4	LGLTPEATNASLLGC#MEDLSVN$GQR	>sp|Q6UVK1|CSPG4_HUMAN Chondroitin sulfate proteoglycan 4 OS=Homo sapiens GN=CSPG4 PE=1 SV=2	0.520597	-0.613305		-0.90584												-0.33285	#DIV/0!	#DIV/0!	#DIV/0!
ENPEP	IVTIAEPFN$TELQLWQMESFFAK@	>sp|Q07075|AMPE_HUMAN Glutamyl aminopeptidase OS=Homo sapiens GN=ENPEP PE=1 SV=3		-2.01678		-0.471765												-1.24427	#DIV/0!	#DIV/0!	#DIV/0!
FGA	DADQWEENC#AEVYGGGWWYN$N$C#QAANLNGIYYPGGSYDPR	>sp|P02671|FIBA_HUMAN Fibrinogen alpha chain OS=Homo sapiens GN=FGA PE=1 SV=2			0.658255	-0.536387												0.060934	#DIV/0!	#DIV/0!	#DIV/0!
IGFBP7	DIWN$VTGAQVYLSC#EVIGIPTPVLIWNK@	>sp|Q16270|IBP7_HUMAN Insulin-like growth factor-binding protein 7 OS=Homo sapiens GN=IGFBP7 PE=1 SV=1		-0.894093		0.00665439												-0.443719	#DIV/0!	#DIV/0!	#DIV/0!
NRIP1	TQNAN$QAASERLAAMARLQENGQK@	>sp|P48552|NRIP1_HUMAN Nuclear receptor-interacting protein 1 OS=Homo sapiens GN=NRIP1 PE=1 SV=2		-3.96648		-2.68656												-3.32652	#DIV/0!	#DIV/0!	#DIV/0!
PROCR	ALWQADTQVTSGVVTFTLQQLN$AYNR	>sp|Q9UNN8|EPCR_HUMAN Endothelial protein C receptor OS=Homo sapiens GN=PROCR PE=1 SV=1		-0.439975														-0.439975	#DIV/0!	#DIV/0!	#DIV/0!
ROR1	DSYLTLDEPMN$NITTSLGQTAELHC#K@	>sp|Q01973|ROR1_HUMAN Inactive tyrosine-protein kinase transmembrane receptor ROR1 OS=Homo sapiens GN=ROR1 PE=1 SV=2														-3.89595	-6.14659	#DIV/0!	-5.02127	#DIV/0!	#DIV/0!
ROR1	SYLTLDEPM_NN$ITTSLGQTAELHC#K@	>tr|A0A0A0MTJ5|A0A0A0MTJ5_HUMAN Inactive tyrosine-protein kinase transmembrane receptor ROR1 OS=Homo sapiens GN=ROR1 PE=1 SV=1					-6.67985				-0.570257	-1.32104	4.57823					-6.67985	0.895643	7.57549	#DIV/0!
IGHG3	GFYPSDIAVEWESSGQPENNYN$TTPPMLDSDGSFFLYSK@	>sp|P01860|IGHG3_HUMAN Ig gamma-3 chain C region OS=Homo sapiens GN=IGHG3 PE=1 SV=2				-1.60293									-0.557634	2.264	-0.407781	-1.60293	0.432861	2.03579	#DIV/0!
CFB	EDYLDVYVFGVGPLVN$QVN$INALASK@	>sp|P00751|CFAB_HUMAN Complement factor B OS=Homo sapiens GN=CFB PE=1 SV=2					-0.648875	-1.58467	-1.37897					0.731049				-1.20417	0.731049	1.93522	#DIV/0!
GGH	ALIYQFSPIYTGN$ISSFQQC#YIFD	>sp|Q92820|GGH_HUMAN Gamma-glutamyl hydrolase OS=Homo sapiens GN=GGH PE=1 SV=2		-0.949516		-0.913147											0.602163	-0.931332	0.602163	1.53349	#DIV/0!
CTSD	LVDQN$IFSFYLSR	>sp|P07339|CATD_HUMAN Cathepsin D OS=Homo sapiens GN=CTSD PE=1 SV=1					-2.24985	0.191413	0.639141		0.632482							-0.4731	0.632482	1.10558	#DIV/0!
MEGF8	SDPDEFSSDVLLYQVN$C#NAWLLPDLTR	>sp|Q7Z7M0|MEGF8_HUMAN Multiple epidermal growth factor-like domains protein 8 OS=Homo sapiens GN=MEGF8 PE=1 SV=2		-0.659654	0.478905	-0.622271									0.824425			-0.267673	0.824425	1.0921	#DIV/0!
UMOD	N$ETHATYSNTLYLADEIIIRDLNIK@	>sp|P07911|UROM_HUMAN Uromodulin OS=Homo sapiens GN=UMOD PE=1 SV=1					-0.882313					-0.0958686		0.000128595				-0.882313	-0.04787	0.834443	#DIV/0!
CNGA1	NNIIN$TQQSFVTMPNVIVPDIEK@EIR	>sp|P29973|CNGA1_HUMAN cGMP-gated cation channel alpha-1 OS=Homo sapiens GN=CNGA1 PE=1 SV=3		-0.177187											1.04572	0.287689	0.613165	-0.177187	0.64886	0.826047	#DIV/0!
FLRT2	IAVISDM_AFQN$LTSLER	>sp|O43155|FLRT2_HUMAN Leucine-rich repeat transmembrane protein FLRT2 OS=Homo sapiens GN=FLRT2 PE=1 SV=1					-1.33321	-1.57702		0.0980604				-0.217502				-0.937388	-0.217502	0.719887	#DIV/0!
CDH1	VTDADAPNTPAWEAVYTILNDDGGQFVVTTNPVN$N$DGILK@	>sp|P12830|CADH1_HUMAN Cadherin-1 OS=Homo sapiens GN=CDH1 PE=1 SV=3				-0.44533											0.137082	-0.44533	0.137082	0.582412	#DIV/0!
SERPINA6	VTISGVYDLGDVLEEM_GIADLFTN$QANFSR	>sp|P08185|CBG_HUMAN Corticosteroid-binding globulin OS=Homo sapiens GN=SERPINA6 PE=1 SV=1					-0.242736	-0.0578391		-0.889652	0.147033							-0.396742	0.147033	0.543775	#DIV/0!
GSN	FDLVPVPTN$LYGDFFTGDAYVILK@	>sp|P06396|GELS_HUMAN Gelsolin OS=Homo sapiens GN=GSN PE=1 SV=1					-0.848584	-1.70918		0.081978				-0.356724				-0.825261	-0.356724	0.468537	#DIV/0!
FAM171A1	LPEN$TSYSDLTAFLTAASSPSEVDSFPYLR	>sp|Q5VUB5|F1711_HUMAN Protein FAM171A1 OS=Homo sapiens GN=FAM171A1 PE=1 SV=1				-0.804714								-0.403771				-0.804714	-0.403771	0.400943	#DIV/0!
CTSA	YQILLYN$GDVDMAC#NFMGDEWFVDSLNQK@	>sp|P10619|PPGB_HUMAN Lysosomal protective protein OS=Homo sapiens GN=CTSA PE=1 SV=2		-0.633273		-0.00320213											0.0706752	-0.318237	0.0706752	0.388913	#DIV/0!
CREB3L3	EESPGSPGADWGFQDTANLTN$STEELDN$ATLVLR	>sp|Q68CJ9|CR3L3_HUMAN Cyclic AMP-responsive element-binding protein 3-like protein 3 OS=Homo sapiens GN=CREB3L3 PE=1 SV=2				-0.045525									0.234549	-0.427991	0.445698	-0.045525	0.0840854	0.12961	#DIV/0!
ART3	ITLIPLNEVFQVSQEGAGNNLILQSIN$K@	>sp|Q13508|NAR3_HUMAN Ecto-ADP-ribosyltransferase 3 OS=Homo sapiens GN=ART3 PE=1 SV=2		-2.52183		0.0347573											-1.5767	-1.24354	-1.5767	-0.333165	#DIV/0!
IGHG3	GFYPSDIAVEWESSGQPEN$NYNTTPPMLDSDGSFFLYSK@	>sp|P01860|IGHG3_HUMAN Ig gamma-3 chain C region OS=Homo sapiens GN=IGHG3 PE=1 SV=2				0.291096									-1.7208	1.31041	-0.122596	0.291096	-0.177662	-0.468758	#DIV/0!
S100A9	NIETIIN$TFHQYSVK@	>sp|P06702|S10A9_HUMAN Protein S100-A9 OS=Homo sapiens GN=S100A9 PE=1 SV=1		0.533471											-1.13477			0.533471	-1.13477	-1.66824	#DIV/0!
CDHR2	IPIDDLTM_VVYDPDK@GSN$GTFLLSLGGPDAEAFSVSPER	>sp|Q9BYE9|CDHR2_HUMAN Cadherin-related family member 2 OS=Homo sapiens GN=CDHR2 PE=1 SV=2					-1.73871	-0.53371	0.844408	0.937659				-3.33667				-0.122589	-3.33667	-3.21408	#DIV/0!
