# Supplementary material for: The Urinary Glycopeptide Profile Differentiates Early Cardiorenal Risk in Subjects Not Meeting Criteria for Chronic Kidney Disease
Source: Int J Mol Sci. 2024 Jun 26;25(13):7005. doi: 10.3390/ijms25137005 (PMC11241500; doi:10.3390/ijms25137005)
Supplement: Supplementary file 1 [file ijms-25-07005-s001.zip › SupplTable5pathogenicity.xlsx]

## Sheet: Pathogenicity
Supplemental Table 5. Pathogenicity score associated to N-glycosylation sites (positions). Pathogenicity was calculated for all experimental N-glycopeptides identified in urine of hypertensive subjects showing differential abundance within the high-normal range (ACR= 10-30 mg/g) compared to control patients (ACR< 10 mg/g). Statistical significance was considered if p value< 0.05. N$: glycosylatio…
Gene	Protein	Experimental N-Glycopeptide	Position	Pathogenicity	Position	Pathogenicity	Position	Pathogenicity	Position	Pathogenicity	Position	Pathogenicity	Position	Pathogenicity	Position	Pathogenicity
A1BG	>sp|P04217|A1BG_HUMAN Alpha-1B-glycoprotein OS=Homo sapiens (A1BG)1 SV=4	EGDHEFLEVPEAQEDVEATFPVHQPGN$YSC#SYR	N179	0.944333
ABI3BP	>sp|Q7Z7G0|TARSH_HUMAN Target of Nesh-SH3 OS=Homo sapiens (ABI3BP)1 SV=1	EN$GSFSGK@	N871	0.784333	N878	0.5516
ACAN	>sp|P16112|PGCA_HUMAN Aggrecan core protein OS=Homo sapiens (ACAN)1 SV=2	N$ITEGEAR	N387	0.915833
ACE	>sp|P12821|ACE_HUMAN Angiotensin-converting enzyme OS=Homo sapiens (ACE)1 SV=1	EADDFFTSLGLLPVPPEFWN$K@	N942	0.344643
ACP2	>sp|P11117|PPAL_HUMAN Lysosomal acid phosphatase OS=Homo sapiens (ACP2)1 SV=3	YEQLQN$ETR	N167	0.5684	N167	0.564444
ADAMTSL2	>sp|Q86TH1|ATL2_HUMAN ADAMTS-like protein 2 OS=Homo sapiens (ADAMTSL2)1 SV=1	VAN$SSSEAPFPN$VSTSLLTSAGNR	N524	0.589377	N533	0.636418
ADAMTSL2	>sp|Q86TH1|ATL2_HUMAN ADAMTS-like protein 2 OS=Homo sapiens (ADAMTSL2)1 SV=1	VANSSSEAPFPN$VSTSLLTSAGN$R	N544	0.307621
ADGRF5	>sp|Q8IZF2|AGRF5_HUMAN Adhesion G protein-coupled receptor F5 OS=Homo sapiens (ADGRF5)1 SV=3	ANEQVVQSLN$QTYK@	N256	0.690667
AFM	>sp|P43652|AFAM_HUMAN Afamin OS=Homo sapiens (AFM)1 SV=1	DIENFN$STQK@	N33	0.348333
AFM	>sp|P43652|AFAM_HUMAN Afamin OS=Homo sapiens (AFM)1 SV=1	YAEDK@FN$ETTEK@	N402	0.803
ALB	>sp|P02768|ALBU_HUMAN Serum albumin OS=Homo sapiens (ALB)1 SV=2	QEPERNEC#FLQHK@DDNPN$LPR	N133	0.301919	N135	0.365627
ALB	>sp|P02768|ALBU_HUMAN Serum albumin OS=Homo sapiens (ALB)1 SV=2	RM_PC#AEDYLSVVLN$QLC#VLHEK@	N482	0.776317
ALB	>sp|P02768|ALBU_HUMAN Serum albumin OS=Homo sapiens (ALB)1 SV=2	RMPC#AEDYLSVVLN$QLC#VLHEK@	N482	0.776317
ANPEP	>sp|P15144|AMPN_HUMAN Aminopeptidase N OS=Homo sapiens (ANPEP)1 SV=4	VPVTLALN$NTLFLIEER	N681	0.482333	N681	0.2935	N681	0.73275	N681	0.3916
ANPEP	>sp|P15144|AMPN_HUMAN Aminopeptidase N OS=Homo sapiens (ANPEP)1 SV=4	GPSTPLPEDPNWN$VTEFHTTPK@	N263	0.183	N265	0.06425	N263	0.3315	N265	0.2475	N263	0.31125	N263	0.31125	N265	0.3715	N263	0.0406	N265	0.04625
AP3B1	>sp|O00203|AP3B1_HUMAN AP-3 complex subunit beta-1 OS=Homo sapiens (AP3B1)1 SV=3	EVQYIVLQN$IATMSIQRK@	N356	0.901422
APOD	>sp|P05090|APOD_HUMAN Apolipoprotein D OS=Homo sapiens (APOD)1 SV=1	C#IQAN$YSLMEN$GK@	N58	0.0999867	N65	0.508818	N71	0.7163
APOD	>sp|P05090|APOD_HUMAN Apolipoprotein D OS=Homo sapiens (APOD)1 SV=1	C#IQAN$YSLMENGK@	N58	0.0999867	N65	0.508818	N71	0.7163
APOD	>sp|P05090|APOD_HUMAN Apolipoprotein D OS=Homo sapiens (APOD)1 SV=1	C#IQAN$YSLM_EN$GK@	N58	0.0999867	N65	0.508818	N71	0.7163
APOD	>sp|P05090|APOD_HUMAN Apolipoprotein D OS=Homo sapiens (APOD)1 SV=1	C#IQAN$YSLMEN$GK@IK@	N58	0.0999867	N65	0.508818	N71	0.7163
ATRN	>sp|O75882|ATRN_HUMAN Attractin OS=Homo sapiens (ATRN)1 SV=2	N$HSC#SEGQISIFR	N731	0.46425
ATRN	>sp|O75882|ATRN_HUMAN Attractin OS=Homo sapiens (ATRN)1 SV=2	C#EN$LTTGK@	N1082	0.620275
AXL	>sp|P30530|UFO_HUMAN Tyrosine-protein kinase receptor UFO OS=Homo sapiens (AXL)1 SV=3	N$GSQAFVHWQEPR	N345	0.819067
BLNK	>sp|Q8WV28|BLNK_HUMAN B-cell linker protein OS=Homo sapiens (BLNK)1 SV=2	NN$EGGIMNK@	N28	0.987517
BSG	>sp|P35613|BASI_HUMAN Basigin OS=Homo sapiens (BSG)1 SV=2	ITDSEDK@ALMN$GSESR	N268	0.743333
BSG	>sp|P35613|BASI_HUMAN Basigin OS=Homo sapiens GN=BSG PE=1 SV=2	ILLTC#SLN$DSATEVTGHR	N160	0.8505
BST2	>sp|Q10589|BST2_HUMAN Bone marrow stromal antigen 2 OS=Homo sapiens (BST2)1 SV=1	N$VTHLLQQELTEAQK@	N65	0.989167
BTD	>sp|P43251|BTD_HUMAN Biotinidase OS=Homo sapiens (BTD)1 SV=2	FN$DTEVLQR	No data
BTN2A1	>sp|Q7KYR7|BT2A1_HUMAN Butyrophilin subfamily 2 member A1 OS=Homo sapiens (BTN2A1)1 SV=3	GSVALVIHN$ITAQENGTYR					N114	0.88735
C1RL	>sp|Q9NZP8|C1RL_HUMAN Complement C1r subcomponent-like protein OS=Homo sapiens (C1RL)1 SV=2	N$QSVNVFLGHTAIDEMLK@	N296	0.4945	N296	0.336667	N300	0.211	N300	0.30125
CADM1	>sp|Q9BY67|CADM1_HUMAN Cell adhesion molecule 1 OS=Homo sapiens (CADM1)1 SV=2	FQLLN$FSSSELK@	N101	0.906682
CADM1	>sp|Q9BY67|CADM1_HUMAN Cell adhesion molecule 1 OS=Homo sapiens (CADM1)1 SV=2	VSLTN$VSISDEGR	N113	0.889758
CADM4	>sp|Q8NFZ8|CADM4_HUMAN Cell adhesion molecule 4 OS=Homo sapiens (CADM4)1 SV=1	GN$ESLPERAEAVGETLTLPGLVSADNGTYTC#EASNK@	N262	0.99575
CADM4	>sp|Q8NFZ8|CADM4_HUMAN Cell adhesion molecule 4 OS=Homo sapiens (CADM4)1 SV=1	GN$ESLPER	N262	0.99575
CD59	>sp|P13987|CD59_HUMAN CD59 glycoprotein OS=Homo sapiens (CD59)1 SV=1	TAVN$C#SSDFDAC#LITK@	N43	0.740467
CD63	>sp|P08962|CD63_HUMAN CD63 antigen OS=Homo sapiens (CD63)1 SV=2	NN$HTASILDR	N129	0.5845	N130	0.605	N129	0.1362	N130	0.363333	N129	0.387	N130	0.27	N129	0.5235	N130	0.44875
CD276	>sp|Q5ZPR3|CD276_HUMAN CD276 antigen OS=Homo sapiens GN=CD276 PE=1 SV=1	TALFPDLLAQGN$ASLR	N104	0.98125
CDH13	>sp|P55290|CAD13_HUMAN Cadherin-13 OS=Homo sapiens (CDH13)1 SV=1	QEDLSVGSVLLTVN$ATDPDSLQHQTIR	N500	0.997
CDH13	>sp|P55290|CAD13_HUMAN Cadherin-13 OS=Homo sapiens (CDH13)1 SV=1	N$ITAVGK@	N86	0.743578
CDHR2	>sp|Q9BYE9|CDHR2_HUMAN Cadherin-related family member 2 OS=Homo sapiens (CDHR2)1 SV=2	AC#DLATDPGFQAYSNNGSLLITIEDVNDN$APYFLPEN$K@			N924	0.99375																		N932	0.113
CDHR5	>sp|Q9HBB8|CDHR5_HUMAN Cadherin-related family member 5 OS=Homo sapiens (CDHR5)1 SV=3	GNVN$GTFIIHPDSGN$LTVAR	N295	0.86425	N297	0.0470625	N295	0.604375	N297	0.0805	N295	0.68975	N297	0.525	N295	0.83925	N297	0.309	N308	0.83555	N308	IIHPDSGNLTVARSV	0.727812	N308	0.757625	N308	0.830917
CFHR2	>sp|P36980|FHR2_HUMAN Complement factor H-related protein 2 OS=Homo sapiens (CFHR2)1 SV=1	LQNNEN$NISC#VER					N125	0.2065
CLMP	>sp|Q9H6B4|CLMP_HUMAN CXADR-like membrane protein OS=Homo sapiens (CLMP)1 SV=1	HVYN$N$LTEEQK@	N73	0.256	N74	0.8004
CLU	>sp|P10909|CLUS_HUMAN Clusterin OS=Homo sapiens (CLU)1 SV=1	K@K@EDALN$ETR	N86	0.386333
CLU	>sp|P10909|CLUS_HUMAN Clusterin OS=Homo sapiens (CLU)1 SV=1	EDALN$ETRESETK@	N86	0.386333
CLU	>sp|P10909|CLUS_HUMAN Clusterin OS=Homo sapiens (CLU)1 SV=1	ELPGVC#N$ETMMALWEEC#K@PC#LK@	N103	0.999571
CLU	>sp|P10909|CLUS_HUMAN Clusterin OS=Homo sapiens (CLU)1 SV=1	K@EDALN$ETRESETK@	N86	0.386333
CLU	>sp|P10909|CLUS_HUMAN Clusterin OS=Homo sapiens (CLU)1 SV=1	K@EDALN$ETR	N86	0.386333
CLU	>sp|P10909|CLUS_HUMAN Clusterin OS=Homo sapiens (CLU)1 SV=1	LAN$LTQGEDQYYLR	N374	0.9968
CLU	>sp|P10909|CLUS_HUMAN Clusterin OS=Homo sapiens (CLU)1 SV=1	M_LN$TSSLLEQLNEQFNWVSR	N354	0.70425
CLU	>sp|P10909|CLUS_HUMAN Clusterin OS=Homo sapiens (CLU)1 SV=1	HN$STGC#LR	N291	0.996374
CLU	>sp|P10909|CLUS_HUMAN Clusterin OS=Homo sapiens (CLU)1 SV=1	EDALN$ETR	N86	0.386333
CLU	>sp|P10909|CLUS_HUMAN Clusterin OS=Homo sapiens (CLU)1 SV=1	MLN$TSSLLEQLN$EQFNWVSR	N354	0.70425	N363	0.924219
CNTN1	>sp|Q12860|CNTN1_HUMAN Contactin-1 OS=Homo sapiens (CNTN1)1 SV=1	YIITWDHVVALSN$ESTVTGYK@	N363	0.924219	N933	0.906359
CNTN1	>sp|Q12860|CNTN1_HUMAN Contactin-1 OS=Homo sapiens (CNTN1)1 SV=1	GTEWLVN$SSR	N457	0.999753
COL6A1	>sp|P12109|CO6A1_HUMAN Collagen alpha-1(VI) chain OS=Homo sapiens (COL6A1)1 SV=3	N$FTAADWGQSR	N212	0.99675
CP	>sp|P00450|CERU_HUMAN Ceruloplasmin OS=Homo sapiens (CP)1 SV=1	AGLQAFFQVQEC#N$K@	N358	0.177444
CP	>sp|P00450|CERU_HUMAN Ceruloplasmin OS=Homo sapiens (CP)1 SV=1	EN$LTAPGSDSAVFFEQGTTR	N397	0.253545
CPM	>sp|P14384|CBPM_HUMAN Carboxypeptidase M OS=Homo sapiens (CPM)1 SV=2	SQN$FSALK@	N384	0.28432
CPM	>sp|P14384|CBPM_HUMAN Carboxypeptidase M OS=Homo sapiens (CPM)1 SV=2	SQN$FSALK@K@	N384	0.28432
CPM	>sp|P14384|CBPM_HUMAN Carboxypeptidase M OS=Homo sapiens (CPM)1 SV=2	TVAQN$YSSVTHLHSIGK@	N38	0.16125
CPQ	>sp|Q9Y646|CBPQ_HUMAN Carboxypeptidase Q OS=Homo sapiens GN=CPQ PE=1 SV=1	VN$ISNYSLVMESDAGTFLPTGLQFTGSEK@	N353	0.796
CPS1	>sp|P31327|CPSM_HUMAN Carbamoyl-phosphate synthase [ammonia]. mitochondrial OS=Homo sapiens (CPS1)1 SV=2	SAYALGGLGSGIC#PN$RETLMDLSTK@	N602	0.5582	N602	0.61375	N602	0.643	N602	0.598667
CREB3L2	>sp|Q70SY1|CR3L2_HUMAN Cyclic AMP-responsive element-binding protein 3-like protein 2 OS=Homo sapiens (CREB3L2)1 SV=3	LEGN$ETLK@	N504	0.95375
CTSC	>sp|P53634|CATC_HUMAN Dipeptidyl peptidase 1 OS=Homo sapiens (CTSC)1 SV=2	VTTYC#N$ETMTGWVHDVLGR	N119	0.539333
CUBN	>sp|O60494|CUBN_HUMAN Cubilin OS=Homo sapiens (CUBN)1 SV=5	GSFTSPGYPGTYPN$N$TYC#EWVLVAPAGR	N3533	0.9815	N3534	0.3844
DNASE1	>sp|P24855|DNAS1_HUMAN Deoxyribonuclease-1 OS=Homo sapiens (DNASE1)1 SV=1	YLFVYRPDQVSAVDSYYYDDGC#EPC#GN$DTFNREPAIVR	N128	0.679073	N132	0.184703
DNER	>sp|Q8NFT8|DNER_HUMAN Delta and Notch-like epidermal growth factor-related receptor OS=Homo sapiens (DNER)1 SV=1	LVSFEVPQN$TSVK@	N223	0.816333
DPT	>sp|Q07507|DERM_HUMAN Dermatopontin OS=Homo sapiens (DPT)1 SV=2	AGMEWYQTC#SN$NGLVAGFQSR	N108	0.129
EGF	>sp|P01133|EGF_HUMAN Pro-epidermal growth factor OS=Homo sapiens (EGF)1 SV=2	K@GN$C#SSTVC#GQDLQSHLC#MC#AEGYALSR	N324	0.154917
EVI2A	>sp|P22794|EVI2A_HUMAN Protein EVI2A OS=Homo sapiens (EVI2A)2 SV=2	LWAN$STSSWDSVIQN$K@			N38	0.39625
F2	>sp|P00734|THRB_HUMAN Prothrombin OS=Homo sapiens (F2)1 SV=2	YPHK@PEIN$STTHPGADLQEN$FC#R	N143	0.947125	N155	0.965017
FAM151A	>sp|Q8WW52|F151A_HUMAN Protein FAM151A OS=Homo sapiens (FAM151A)2 SV=2	GPNMLISTEVN$ATQFLALVQEK@			N189	0.6641
FAM174A	>sp|Q8TBP5|F174A_HUMAN Membrane protein FAM174A OS=Homo sapiens (FAM174A)2 SV=1	GSEGGN$GSNPVAGLETDDHGGK@	N83	0.9984
FAM234A	>sp|Q9H0X4|F234A_HUMAN Protein FAM234A OS=Homo sapiens (FAM234A)1 SV=1	NTN$SSN$NFSR	N114	0.371181	N116	0.668177	N119	0.490895	N120	0.484847
FAM234A	>sp|Q9H0X4|F234A_HUMAN Protein FAM234A OS=Homo sapiens (FAM234A)1 SV=1	YK@PDTLAVAVEN$GTGTDR	N389	0.837148
FBLN1	>sp|P23142|FBLN1_HUMAN Fibulin-1 OS=Homo sapiens (FBLN1)1 SV=4	C#ATPHGDN$ASLEATFVK@	N98	0.54405	N98	0.0968667	N98	0.219067	N98	0.4652
FBN1	>sp|P35555|FBN1_HUMAN Fibrillin-1 OS=Homo sapiens (FBN1)1 SV=3	TAIFAFN$ISHVSNK@	N2767	0.7225
FCGBP	>sp|Q9Y6R7|FCGBP_HUMAN IgGFc-binding protein OS=Homo sapiens (FCGBP)1 SV=3	YLPVN$SSLLTSDC#SER							N5186	0.784
FGA	>sp|P02671|FIBA_HUMAN Fibrinogen alpha chain OS=Homo sapiens (FGA)1 SV=2	M_DGSLNFN$R	N684	0.9105	N686	0.7168
FGA	>sp|P02671|FIBA_HUMAN Fibrinogen alpha chain OS=Homo sapiens (FGA)1 SV=2	MDGSLNFN$R	N684	0.9105	N686	0.7168
FGFR1	>sp|P11362|FGFR1_HUMAN Fibroblast growth factor receptor 1 OS=Homo sapiens (FGFR1)1 SV=3	HIEVN$GSK@	N296	0.624933
FGFR2	>sp|P21802|FGFR2_HUMAN Fibroblast growth factor receptor 2 OS=Homo sapiens (FGFR2)1 SV=1	DGVHLGPNN$R																								N83	0.852545
FN1	>sp|P02751|FINC_HUMAN Fibronectin OS=Homo sapiens GN=FN1 PE=1 SV=4	NSITLTNLTPGTEYVVSIVALN$GREESPLLIGQQSTVSDVPR	N1523	0.27975
FSTL1	>sp|Q12841|FSTL1_HUMAN Follistatin-related protein 1 OS=Homo sapiens (FSTL1)1 SV=1	FVEQN$ETAINITTYPDQENNK@	N175	0.445333
GAA	>sp|P10253|LYAG_HUMAN Lysosomal alpha-glucosidase OS=Homo sapiens (GAA)1 SV=4	N$NTIVNELVR	N882	0.196333	N883	0.418761	N887	0.529967
GAA	>sp|P10253|LYAG_HUMAN Lysosomal alpha-glucosidase OS=Homo sapiens (GAA)1 SV=4	QVVEN$MTR	N390	0.3845
GAA	>sp|P10253|LYAG_HUMAN Lysosomal alpha-glucosidase OS=Homo sapiens (GAA)1 SV=4	GVFITN$ETGQPLIGK@	N470	0.79475
GAA	>sp|P10253|LYAG_HUMAN Lysosomal alpha-glucosidase OS=Homo sapiens (GAA)1 SV=4	VTVLGVATAPQQVLSNGVPVSN$FTYSPDTK@	N919	0.976157	N925	0.435891
GINM1	>sp|Q9NU53|GINM1_HUMAN Glycoprotein integral membrane protein 1 OS=Homo sapiens (GINM1)2 SV=1	IN$VTTLK@DDGDISK@	N46	0.3969
GOLM1	>sp|Q8NBJ4|GOLM1_HUMAN Golgi membrane protein 1 OS=Homo sapiens (GOLM1)1 SV=1	AVLVNN$ITTGER	N108	0.925614	N109	0.998279
HAVCR2	>sp|Q8TDQ0|HAVR2_HUMAN Hepatitis A virus cellular receptor 2 OS=Homo sapiens (HAVCR2)1 SV=3	GDVSLTIEN$VTLADSGIYC#C#R	N99	0.750867
HP	>sp|P00738|HPT_HUMAN Haptoglobin OS=Homo sapiens (HP)1 SV=1	VVLHPN$YSQVDIGLIK@	N241	0.592957
HPR	>sp|P00739|HPTR_HUMAN Haptoglobin-related protein OS=Homo sapiens (HPR)2 SV=2	N$LFLN$HSENATAK@	N149	0.575633	N153	0.39145
HPX	>sp|P02790|HEMO_HUMAN Hemopexin OS=Homo sapiens (HPX)1 SV=2	ALPQPQN$VTSLLGC#TH	N453	0.0272
ICAM2	>sp|P13598|ICAM2_HUMAN Intercellular adhesion molecule 2 OS=Homo sapiens (ICAM2)1 SV=2	QESMN$SN$VSVYQPPR	N103	0.0717591	N105	0.570667
ICAM2	>sp|P13598|ICAM2_HUMAN Intercellular adhesion molecule 2 OS=Homo sapiens (ICAM2)1 SV=2	QESMNSN$VSVYQPPR	N103	0.0717591	N105	0.570667
ICAM3	>sp|P32942|ICAM3_HUMAN Intercellular adhesion molecule 3 OS=Homo sapiens (ICAM3)1 SV=2	ELVASGMGWAAFN$LSN$VTGNSR	N84	0.34275	N87	0.7285	N91	0.11
ICOSLG	>sp|O75144|ICOSL_HUMAN ICOS ligand OS=Homo sapiens (ICOSLG)1 SV=2	LFN$VTPQDEQK@	N102	0.967363
ICOSLG	>sp|O75144|ICOSL_HUMAN ICOS ligand OS=Homo sapiens (ICOSLG)1 SV=2	TDNSLLDQALQN$DTVFLNMR	N186	0.9896	N192	0.986888
ICOSLG	>sp|O75144|ICOSL_HUMAN ICOS ligand OS=Homo sapiens (ICOSLG)1 SV=2	TDN$SLLDQALQN$DTVFLNMR	N186	0.9896	N192	0.986888
ICOSLG	>sp|O75144|ICOSL_HUMAN ICOS ligand OS=Homo sapiens (ICOSLG)1 SV=2	TDNSLLDQALQN$DTVFLNM_R	N186	0.9896	N192	0.986888
IGF2BP2	>sp|Q9Y6M1|IF2B2_HUMAN Insulin-like growth factor 2 mRNA-binding protein 2 OS=Homo sapiens (IGF2BP2)1 SV=2	TVNELQN$LTSAEVIVPRDQTPDEN$EEVIVR	N533	0.964			N554	0.2442
IGF2R	>sp|P11717|MPRI_HUMAN Cation-independent mannose-6-phosphate receptor OS=Homo sapiens (IGF2R)1 SV=3	TGPVVEDSGSLLLEYVN$GSAC#TTSDGR	N871	0.6695
IGFBP7	>sp|Q16270|IBP7_HUMAN Insulin-like growth factor-binding protein 7 OS=Homo sapiens (IGFBP7)1 SV=1	EDAGEYEC#HASN$SQGQASASAK@	N252	0.996883
IGHG1	>sp|P01857|IGHG1_HUMAN Ig gamma-1 chain C region OS=Homo sapiens (IGHG1)1 SV=1	EEQYN$STYR	N180	0.955125
IGHG2	>sp|P01859|IGHG2_HUMAN Ig gamma-2 chain C region OS=Homo sapiens (IGHG2)1 SV=2	TK@PREEQFN$STFR	N176	0.991625
IGHG2	>sp|P01859|IGHG2_HUMAN Ig gamma-2 chain C region OS=Homo sapiens (IGHG2)1 SV=2	EEQFN$STFR	N176	0.991625
IGKC	>sp|P01834|IGKC_HUMAN Ig kappa chain C region OS=Homo sapiens (IGKC)1 SV=1	VDN$ALQSGN$SQESVTEQDSK@DSTYSLSSTLTLSK@	N45 / N51	0.15325 / 0.186333
IL6ST	>sp|P40189|IL6RB_HUMAN Interleukin-6 receptor subunit beta OS=Homo sapiens (IL6ST)1 SV=2	SHLQN$YTVN$ATK@	N379	0.074716	N383	0.294821
KCNE3	>sp|Q9Y6H6|KCNE3_HUMAN Potassium voltage-gated channel subfamily E member 3 OS=Homo sapiens GN=KCNE3 PE=1 SV=1	ALN$ATLHSN$LLC#RPGPGLGPDNQTEER	N22	0.9872	N28	0.0156
KNG1	>sp|P01042|KNG1_HUMAN Kininogen-1 OS=Homo sapiens (KNG1)1 SV=2	LN$AEN$NATFYFK@	N290	1	N293	0.746429	N294	0.854878
KNG1	>sp|P01042|KNG1_HUMAN Kininogen-1 OS=Homo sapiens (KNG1)1 SV=2	LNAENN$ATFYFK@	N290	1	N293	0.746429	N294	0.854878
KNG1	>sp|P01042|KNG1_HUMAN Kininogen-1 OS=Homo sapiens (KNG1)1 SV=2	ITYSIVQTN$C#SK@	N205	0.994617
KNG1	>sp|P01042|KNG1_HUMAN Kininogen-1 OS=Homo sapiens (KNG1)1 SV=2	LNAEN$N$ATFYFK@	N290	1	N293	0.746429	N294	0.854878
KNG1	>sp|P01042|KNG1_HUMAN Kininogen-1 OS=Homo sapiens (KNG1)1 SV=2	ITYSIVQTN$C#SK@EN$FLFLTPDC#K@	N205	0.994617	N210	0.46765
LAMP2	>sp|P13473|LAMP2_HUMAN Lysosome-associated membrane glycoprotein 2 OS=Homo sapiens (LAMP2)1 SV=2	EK@PEAGTYSVNNGN$DTC#LLATMGLQLN$ITQDK@	N226	0.3275	N227	0.555933	N229	0.888733	N226	0.459833	N227	0.4622	N229	0.68425	N226	0.0437778	N227	0.475584	N229	0.721417	N242	ATMGLQLNITQDKVA	0.998111	N242	0.9976	N242	0.958889
LAMP2	>sp|P13473|LAMP2_HUMAN Lysosome-associated membrane glycoprotein 2 OS=Homo sapiens (LAMP2)1 SV=2	LN$SSTIK@	N275	0.518334	N275	0.35525	N275	0.629167
LGALS3BP	>sp|Q08380|LG3BP_HUMAN Galectin-3-binding protein OS=Homo sapiens (LGALS3BP)1 SV=1	EPGSN$VTMSVDAEC#VPMVR	N192	0.150083
LGALS3BP	>sp|Q08380|LG3BP_HUMAN Galectin-3-binding protein OS=Homo sapiens (LGALS3BP)1 SV=1	ALGFEN$ATQALGR	N69	0.711
LGALS3BP	>sp|Q08380|LG3BP_HUMAN Galectin-3-binding protein OS=Homo sapiens (LGALS3BP)1 SV=1	EPGSN$VTM_SVDAEC#VPMVR	N192	0.150083
LGALS3BP	>sp|Q08380|LG3BP_HUMAN Galectin-3-binding protein OS=Homo sapiens (LGALS3BP)1 SV=1	GLN$LTEDTYK@PR	N398	0.802
LGALS3BP	>sp|Q08380|LG3BP_HUMAN Galectin-3-binding protein OS=Homo sapiens (LGALS3BP)1 SV=1	DAGVVC#TN$ETR	N125	0.460929
LIPA	>sp|P38571|LICH_HUMAN Lysosomal acid lipase/cholesteryl ester hydrolase OS=Homo sapiens (LIPA)1 SV=2	YDLPASINFILN$K@	N157	0.7705	N161	0.64675
LRG1	>sp|P02750|A2GL_HUMAN Leucine-rich alpha-2-glycoprotein OS=Homo sapiens (LRG1)1 SV=2	QLDMLDLSN$N$SLASVPEGLWASLGQPNWDMR	N269	0.63475	N270	0.9985
LRG1	>sp|P02750|A2GL_HUMAN Leucine-rich alpha-2-glycoprotein OS=Homo sapiens GN=LRG1 PE=1 SV=2	QLDM_LDLSNN$SLASVPEGLWASLGQPNWDM_R	N270	0.999
LRP2	>sp|P98164|LRP2_HUMAN Low-density lipoprotein receptor-related protein 2 OS=Homo sapiens (LRP2)1 SV=3	N$LTNPR	N1550	0.997
LRRC19	>sp|Q9H756|LRC19_HUMAN Leucine-rich repeat-containing protein 19 OS=Homo sapiens (LRRC19)2 SV=1	DVTILDLSYNQITLN$GTDTR	N57	0.896	N62	0.2495
LRRC19	>sp|Q9H756|LRC19_HUMAN Leucine-rich repeat-containing protein 19 OS=Homo sapiens (LRRC19)2 SV=1	DVTILDLSYN$QITLN$GTDTR	N57	0.896	N62	0.2495
LSAMP	>sp|Q13449|LSAMP_HUMAN Limbic system-associated membrane protein OS=Homo sapiens (LSAMP)1 SV=2	STEGQSSLTVTNVTEEHYGN$YTC#VAANK@	N287	0.9984
LUM	>sp|P51884|LUM_HUMAN Lumican OS=Homo sapiens (LUM)1 SV=2	K@LHINHNN$LTESVGPLPK@	N124	0.855283	N126	1	N127	0.868
LUM	>sp|P51884|LUM_HUMAN Lumican OS=Homo sapiens (LUM)1 SV=2	LSHNELADSGIPGNSFN$VSSLVELDLSYNK@	N249	0.837633	N252	1
LYVE1	>sp|Q9Y5Y7|LYVE1_HUMAN Lymphatic vessel endothelial hyaluronic acid receptor 1 OS=Homo sapiens (LYVE1)1 SV=2	ANQQLN$FTEAK@	N49	0.3	N53	0.770667
MERTK	>sp|Q12866|MERTK_HUMAN Tyrosine-protein kinase Mer OS=Homo sapiens (MERTK)1 SV=2	EADPLSN$GSVMIFN$TSALPHLYQIK@	N329	0.584			N336	0.9718
MGAM	>sp|O43451|MGA_HUMAN Maltase-glucoamylase. intestinal OS=Homo sapiens (MGAM)1 SV=5	VILILDPAISGN$ETQPYPAFTR	N1323	0.903433
MME	>sp|P08473|NEP_HUMAN Neprilysin OS=Homo sapiens (MME)1 SV=2	SC#IN$ESAIDSR							N145	0.773709
MMRN1	>sp|Q13201|MMRN1_HUMAN Multimerin-1 OS=Homo sapiens (MMRN1)1 SV=3	LQN$LTLPTN$ASIK@	N114	0.1475	N120	0.0918	N114	0.1825	N120	0.1196	N120	0.0918	N126	0.5015	N120	0.1196	N126	0.3714
MMRN1	>sp|Q13201|MMRN1_HUMAN Multimerin-1 OS=Homo sapiens (MMRN1)1 SV=3	FNPGAESVVLSN$STLK@	N136	0.331	N136	0.67075
MSLN	>sp|Q13421|MSLN_HUMAN Mesothelin OS=Homo sapiens GN=MSLN PE=1 SV=2	LAFQNMN$GSEYFVK@	N496	unknown
NEGR1	>sp|Q7Z3B1|NEGR1_HUMAN Neuronal growth regulator 1 OS=Homo sapiens (NEGR1)1 SV=3	IYDISNDMTVNEGTN$VTLTC#LATGK@PEPSISWR	N151	0.8525	N155	0.6342
NTRK2	>sp|Q16620|NTRK2_HUMAN BDNF/NT-3 growth factors receptor OS=Homo sapiens (NTRK2)1 SV=1	LEPNSVDPEN$ITEIFIANQK@																								N67	0.985699
NTRK2	>sp|Q16620|NTRK2_HUMAN BDNF/NT-3 growth factors receptor OS=Homo sapiens (NTRK2)1 SV=1	ITN$ISSDDSGK@
NTSR1	>sp|P30989|NTR1_HUMAN Neurotensin receptor type 1 OS=Homo sapiens (NTSR1)1 SV=2	AQAGLEEALLAPGFGN$ASGN$ASER	N37	0.939933	N41	0.114433
OLFM4	>sp|Q6UX06|OLFM4_HUMAN Olfactomedin-4 OS=Homo sapiens (OLFM4)1 SV=1	N$MTLLVEK@	N193	0.89525
OLFM4	>sp|Q6UX06|OLFM4_HUMAN Olfactomedin-4 OS=Homo sapiens (OLFM4)1 SV=1	LN$DTTLQVLNTWYTK@	N411	0.9935
ORM1	>sp|P02763|A1AG1_HUMAN Alpha-1-acid glycoprotein 1 OS=Homo sapiens (ORM1)1 SV=1	QDQC#IYN$TTYLN$VQRENGTISR	N93	0.9162			N98	0.038
ORM1	>sp|P02763|A1AG1_HUMAN Alpha-1-acid glycoprotein 1 OS=Homo sapiens (ORM1)1 SV=1	N$EEYN$K@	N52	0.9614	N56	0.75925
PCDH1	>sp|Q08174|PCDH1_HUMAN Protocadherin-1 OS=Homo sapiens (PCDH1)1 SV=2	YGTALVHLYVN$ETLAN$R	N813	0.9998	N818	0.9999
PDGFRA	>sp|P16234|PGFRA_HUMAN Platelet-derived growth factor receptor alpha OS=Homo sapiens (PDGFRA)1 SV=1	VVQLN$SSFSLR	N35	0.221958	N35	0.221958	N35	0.250933	N42	0.289666	N35	0.379208	N42	0.369833
PIGR	>sp|P01833|PIGR_HUMAN Polymeric immunoglobulin receptor OS=Homo sapiens (PIGR)1 SV=4	WN$NTGC#QALPSQDEGPSK@	N499	0.055	N500	0.898267
PIGR	>sp|P01833|PIGR_HUMAN Polymeric immunoglobulin receptor OS=Homo sapiens (PIGR)1 SV=4	WNN$TGC#QALPSQDEGPSK@	N499	0.055	N500	0.898267
PIGR	>sp|P01833|PIGR_HUMAN Polymeric immunoglobulin receptor OS=Homo sapiens (PIGR)1 SV=4	LSLLEEPGN$GTFTVILNQLTSR	N421	0.97875
PIGR	>sp|P01833|PIGR_HUMAN Polymeric immunoglobulin receptor OS=Homo sapiens (PIGR)1 SV=4	IIEGEPN$LK@VPGN$VTAVLGETLK@	N463	0.6832	N469	0.77375
PIK3IP1	>sp|Q96FE7|P3IP1_HUMAN Phosphoinositide-3-kinase-interacting protein 1 OS=Homo sapiens (PIK3IP1)1 SV=2	C#LNWLDAQSGLASAPVSGAGN$HSYC#R	N66	0.647813	N66	0.65575	N66	0.496563
POLR1B	>sp|Q9H9Y6|RPA2_HUMAN DNA-directed RNA polymerase I subunit RPA2 OS=Homo sapiens (POLR1B)1 SV=2	SK@EN$C#VVDNIK@VC#SNDTGSGK@	N846	0.242
PTPRJ	>sp|Q12913|PTPRJ_HUMAN Receptor-type tyrosine-protein phosphatase eta OS=Homo sapiens (PTPRJ)1 SV=3	VSDN$ESSSN$YTYK@			N391	0.801167			N396	0.074
PVR	>sp|P15151|PVR_HUMAN Poliovirus receptor OS=Homo sapiens (PVR)1 SV=2	VEDEGN$YTC#LFVTFPQGSR	N120	0.70795	N120	0.6319
QPCT	>sp|Q16769|QPCT_HUMAN Glutaminyl-peptide cyclotransferase OS=Homo sapiens (QPCT)1 SV=1	YFQN$YSYGGVIQDDHIPFLR	N296	0.52
QSOX1	>sp|O00391|QSOX1_HUMAN Sulfhydryl oxidase 1 OS=Homo sapiens (QSOX1)1 SV=3	N$GSGAVFPVAGADVQTLR	N130	0.336778
RAMP3	>sp|O60896|RAMP3_HUMAN Receptor activity-modifying protein 3 OS=Homo sapiens (RAMP3)1 SV=1	QFFSN$C#TVDR	N103	0.992
RCL1	>sp|Q9Y2P8|RCL1_HUMAN RNA 3'-terminal phosphate cyclase-like protein OS=Homo sapiens (RCL1)1 SV=3	ITN$GSR	N60	0.843362
RHCG	>sp|Q9UBD6|RHCG_HUMAN Ammonium transporter Rh type C OS=Homo sapiens (RHCG)1 SV=1	N$LSDMEN$EFYYR	N48	0.834882	N54	0.632584
RHCG	>sp|Q9UBD6|RHCG_HUMAN Ammonium transporter Rh type C OS=Homo sapiens (RHCG)1 SV=1	THK@N$LSDMENEFYYR	N48	0.834882	N54	0.632584
RHCG	>sp|Q9UBD6|RHCG_HUMAN Ammonium transporter Rh type C OS=Homo sapiens (RHCG)1 SV=1	N$LSDMENEFYYR	N48	0.834882	N54	0.632584
RNASE1	>sp|P07998|RNAS1_HUMAN Ribonuclease pancreatic OS=Homo sapiens (RNASE1)1 SV=4	LTN$GSR	N116	0.359	N122	0.463643
RNASE2	>sp|P10153|RNAS2_HUMAN Non-secretory ribonuclease OS=Homo sapiens (RNASE2)1 SV=2	NQNTFLLTTFANVVNVC#GNPNMTC#PSN$K@	N86	0.3425	N92	0.4086
RNASET2	>sp|O00584|RNT2_HUMAN Ribonuclease T2 OS=Homo sapiens (RNASET2)1 SV=2	QDQQLQN$C#TEPGEQPSPK@	N212	0.788	N212	0.694
RP1	>sp|P56715|RP1_HUMAN Oxygen-regulated protein 1 OS=Homo sapiens (RP1)1 SV=1	QN$LIDN$AIGDIFDQFYFSNTFDLMGK@R	N1979	0.072	N1983	0.5278
S1PR1	>sp|P21453|S1PR1_HUMAN Sphingosine 1-phosphate receptor 1 OS=Homo sapiens (S1PR1)1 SV=2	HYN$YTGK@			N30	0.974
SCARB2	>sp|Q14108|SCRB2_HUMAN Lysosome membrane protein 2 OS=Homo sapiens (SCARB2)1 SV=2	ANIQFGDN$GTTISAVSNK@			N105	0.907714
SELL	>sp|P14151|LYAM1_HUMAN L-selectin OS=Homo sapiens (SELL)1 SV=2	IGGIWTWVGTN$K@	N104	0.76
SELL	>sp|P14151|LYAM1_HUMAN L-selectin OS=Homo sapiens (SELL)1 SV=2	DN$YTDLVAIQNK@	N60	0.1525
SERPINA1	>sp|P01009|A1AT_HUMAN Alpha-1-antitrypsin OS=Homo sapiens (SERPINA1)1 SV=3	ADTHDEILEGLNFN$LTEIPEAQIHEGFQELLR	N105	0.28371	N107	0.898759
SERPINA3	>sp|P01011|AACT_HUMAN Alpha-1-antichymotrypsin OS=Homo sapiens (SERPINA3)1 SV=2	TLN$QSSDELQLSMGNAM_FVK@	N127	0.299333
SERPINA3	>sp|P01011|AACT_HUMAN Alpha-1-antichymotrypsin OS=Homo sapiens (SERPINA3)1 SV=2	TLN$QSSDELQLSM_GNAMFVK@	N127	0.299333
SERPINA5	>sp|P05154|IPSP_HUMAN Plasma serine protease inhibitor OS=Homo sapiens (SERPINA5)1 SV=3	EDQYHYLLDRN$LSC#R	N249	0.430667
SERPINA5	>sp|P05154|IPSP_HUMAN Plasma serine protease inhibitor OS=Homo sapiens (SERPINA5)1 SV=3	VVGVPYQGN$ATALFILPSEGK@	N262	0.9475
SERPINA6	>sp|P08185|CBG_HUMAN Corticosteroid-binding globulin OS=Homo sapiens (SERPINA6)1 SV=1	VTISGVYDLGDVLEEM_GIADLFTNQAN$FSR	N327	0.3348	N330	0.645	N327	0.054	N330	0.702
SERPING1	>sp|P05155|IC1_HUMAN Plasma protease C1 inhibitor OS=Homo sapiens (SERPING1)1 SV=2	DTFVN$ASR	N238	0.83325
SERPINI1	>sp|Q99574|NEUS_HUMAN Neuroserpin OS=Homo sapiens (SERPINI1)1 SV=1	DAN$LTGLSDN$K@EIFLSK@	N321	0.4728	N328	0.371	N321	0.3302	N328	0.183667	N328	0.371	N328	0.183667
SFRP4	>sp|Q6FHJ7|SFRP4_HUMAN Secreted frizzled-related protein 4 OS=Homo sapiens (SFRP4)1 SV=2	MYN$HSWPESLAC#DELPVYDR	N116	0.9135
SIRPB1	>sp|O00241|SIRB1_HUMAN Signal-regulatory protein beta-1 OS=Homo sapiens (SIRPB1)1 SV=5	AENQAN$VTC#QVSNFYPR	N266	0.561763	N269	0.775702
SIRPB1	>sp|Q5TFQ8|SIRBL_HUMAN Signal-regulatory protein beta-1 isoform 3 OS=Homo sapiens (SIRPB1)1 SV=1	LQLTWLEN$GN$VSR	N289	0.976554	N291	0.704223
SLC2A9	>sp|Q9NRM0|GTR9_HUMAN Solute carrier family 2. facilitated glucose transporter member 9 OS=Homo sapiens (SLC2A9)1 SV=2	AFYN$ESWER	N90	0.97875
SLC3A2	>sp|P08195|4F2_HUMAN 4F2 cell-surface antigen heavy chain OS=Homo sapiens (SLC3A2)1 SV=3	DASSFLAEWQN$ITK@	N366	0.273299
SLITRK1	>sp|Q96PX8|SLIK1_HUMAN SLIT and NTRK-like protein 1 OS=Homo sapiens (SLITRK1)1 SV=2	DLN$ETTEQDLC#PLK@	N253	0.235	N253	0.527667
SOD3	>sp|P08294|SODE_HUMAN Extracellular superoxide dismutase [Cu-Zn] OS=Homo sapiens (SOD3)1 SV=2	LDAFFALEGFPTEPN$SSSR	N107	0.577
SPPL2A	>sp|Q8TCT8|SPP2A_HUMAN Signal peptide peptidase-like 2A OS=Homo sapiens (SPPL2A)1 SV=2	DMN$QTLGDN$ITVK@	N149	0.00792856	N155	0.312714
TF	>sp|P02787|TRFE_HUMAN Serotransferrin OS=Homo sapiens (TF)1 SV=3	QQQHLFGSN$VTDC#SGNFC#LFR	N630	0.1684	N637	0.232667
TF	>sp|P02787|TRFE_HUMAN Serotransferrin OS=Homo sapiens (TF)1 SV=3	C#GLVPVLAENYN$K@	N430	0.970333	N432	0.08	N436	0.10795
TFF2	>sp|Q03403|TFF2_HUMAN Trefoil factor 2 OS=Homo sapiens (TFF2)1 SV=2	LSPHN$R	N38	0.3745	N41	0.990733
THBS1	>sp|P07996|TSP1_HUMAN Thrombospondin-1 OS=Homo sapiens (THBS1)1 SV=2	VVN$STTGPGEHLR	N1067	0.998333
THY1	>sp|P04216|THY1_HUMAN Thy-1 membrane glycoprotein OS=Homo sapiens (THY1)1 SV=2	TN$FTSK@	N79	0.6238	N85	0.3515	N79	0.5525	N85	0.67175
TNXB	>sp|P22105|TENX_HUMAN Tenascin-X OS=Homo sapiens (TNXB)1 SV=4	GPN$LTSPASITFTTGLEAPR			N3920	0.9714
TOMM6	>sp|Q96B49|TOM6_HUMAN Mitochondrial import receptor subunit TOM6 homolog OS=Homo sapiens (TOMM6)1 SV=1	N$LSDIDLM_APQPGV	N61	0.995117
TSPAN6	>sp|O43657|TSN6_HUMAN Tetraspanin-6 OS=Homo sapiens (TSPAN6)1 SV=1	QYN$STGDYR	N134	0.785891
TWSG1	>sp|Q9GZX9|TWSG1_HUMAN Twisted gastrulation protein homolog 1 OS=Homo sapiens (TWSG1)1 SV=1	N$YSDTPPTSK@	N78	0.471167	N81	0.34125
TYRO3	>sp|Q06418|TYRO3_HUMAN Tyrosine-protein kinase receptor TYRO3 OS=Homo sapiens (TYRO3)1 SV=1	DLAVPPN$APFQLSC#EAVGPPEPVTIVWWR	N153	0.5845
TYRO3	>sp|Q06418|TYRO3_HUMAN Tyrosine-protein kinase receptor TYRO3 OS=Homo sapiens (TYRO3)1 SV=1	LSWVQDN$GTQDELTVEGTR	N366	0.670333
UMOD	>sp|P07911|UROM_HUMAN Uromodulin OS=Homo sapiens (UMOD)1 SV=1	C#N$TAAPM_WLNGTHPSSDEGIVSR	N224	0.4342	N232	0.8806	N224	0.366	N232	0.82525
VASN	>sp|Q6EMK4|VASN_HUMAN Vasorin OS=Homo sapiens (VASN)1 SV=1	LHEITN$ETFR	N110	0.999437	N117	0.918417
VTCN1	>sp|Q7Z7D3|VTCN1_HUMAN V-set domain-containing T-cell activation inhibitor 1 OS=Homo sapiens (VTCN1)1 SV=1	TGAFSMPEVN$VDYN$ASSETLR	N156	0.48539	N160	0.655643
VTCN1	>sp|Q7Z7D3|VTCN1_HUMAN V-set domain-containing T-cell activation inhibitor 1 OS=Homo sapiens (VTCN1)1 SV=1	TGAFSMPEVNVDYN$ASSETLR	N156	0.48539	N160	0.655643
VTCN1	>sp|Q7Z7D3|VTCN1_HUMAN V-set domain-containing T-cell activation inhibitor 1 OS=Homo sapiens (VTCN1)1 SV=1	TGAFSM_PEVNVDYN$ASSETLR	N156	0.48539	N160	0.655643
WBP1	>sp|Q96G27|WBP1_HUMAN WW domain-binding protein 1 OS=Homo sapiens (WBP1)1 SV=1	ASSGN$GSEEAWGALR	N8	0.474264
WFDC2	>sp|Q14508|WFDC2_HUMAN WAP four-disulfide core domain protein 2 OS=Homo sapiens (WFDC2)1 SV=2	TGVC#PELQADQNC#TQEC#VSDSEC#ADN$LK@	N58	0.927889
ZNF226	>sp|Q9NYT6|ZN226_HUMAN Zinc finger protein 226 OS=Homo sapiens (ZNF226)2 SV=2	ADGPN$N$TGNPEFPILRTQDSWR			N157	0.0432	N158	0.01			N157	0.05475	N158	0.0248			N157	0.0358	N158	0.03075
